# Supplementary material for: Bioinformatic analysis identifies the immunological profile of turner syndrome with different X chromosome origins
Source: Front Endocrinol (Lausanne). 2023 Jan 17;14:1024244. doi: 10.3389/fendo.2023.1024244 (PMC9887020; doi:10.3389/fendo.2023.1024244)
Supplement: Supplementary file 1 [file DataSheet_1.zip]

Archive with 19 entries (18 files):
-  raw data sheets and R script/
-  raw data sheets and R script/DATA1.txt
-  raw data sheets and R script/R script for the data analysis or figure creation in the manuscrip.R
-  raw data sheets and R script/LM22.txt
-  raw data sheets and R script/gene annotation.xlsx
- __MACOSX/ raw data sheets and R script/._gene annotation.xlsx
-  raw data sheets and R script/._gene annotation.xlsx
-  raw data sheets and R script/mRNA in three groups.xlsx
- __MACOSX/ raw data sheets and R script/._mRNA in three groups.xlsx
-  raw data sheets and R script/._mRNA in three groups.xlsx
-  raw data sheets and R script/immuGeneList.xlsx
- __MACOSX/ raw data sheets and R script/._immuGeneList.xlsx
-  raw data sheets and R script/._immuGeneList.xlsx
-  raw data sheets and R script/WGCNA.R
- __MACOSX/ raw data sheets and R script/._WGCNA.R
-  raw data sheets and R script/._WGCNA.R
-  raw data sheets and R script/Σ╕┤σ║èΣ┐íμü».csv
- __MACOSX/ raw data sheets and R script/._Σ╕┤σ║èΣ┐íμü».csv
-  raw data sheets and R script/._Σ╕┤σ║èΣ┐íμü».csv
