# Supplementary material for: Bioinformatic analysis identifies the immunological profile of turner syndrome with different X chromosome origins
Source: Front Endocrinol (Lausanne). 2023 Jan 17;14:1024244. doi: 10.3389/fendo.2023.1024244 (PMC9887020; doi:10.3389/fendo.2023.1024244)
Supplement: Supplementary file 1 [file DataSheet_1.zip › raw data sheets and R script/DATA1.txt]

Gene.Symbol	GSM1134016	GSM1134017	GSM1134018	GSM1134019	GSM1134020	GSM1134021	GSM1134022	GSM1134023	GSM1134024	GSM1134025	GSM1134026	GSM1134027	GSM1134028	GSM1134029	GSM1134030	GSM1134031	GSM1134032	GSM1134033	GSM1134034	GSM1134035	GSM1134036	GSM1134037	GSM1134038	GSM1134039	GSM1134040	GSM1134041
A1BG	260.6	244.3	218.3	198.6	250.1	234.3	134.4	223.6	184.2	170.4	79.04	122.4	197.9	197.1	299.4	159.6	197.4	180.2	120	175.9	242.9	202.6	275.3	198.4	163.7	239.7
A1BG-AS1	66.4	11.7	81.8	107.4	22.8	76.4	79.4	64.4	77.4	29.5	48.12	186.3	34.7	150.4	220.1	100.2	18	92.7	131.4	93.5	141.4	110.8	174.8	20.1	14.3	91.3
A1CF	51.95	93.5	22	48.55	52.6	51.7	20.5	4.5	71.75	82.4	17.445	23.65	28.15	61.55	74.1	27.25	18.2	63.65	66.45	54.1	15.95	75.95	39.9	57.3	22.5	67.6
A2M	32.85	58.5	83	74.95	65.2	113.2	69.5	38.25	85.7	66.7	20.51	91.75	75.85	51.55	153.8	34.6	76.3	67.75	60.35	70.8	51.5	81.85	85.65	55.95	41.3	72.55
A2M-AS1	854.1	1569.9	1844	1570.5	1897.1	900.4	3192.4	826.8	2265.1	1197.5	1632.19	3539.2	4434.5	2763.1	2378.1	2089.5	5145	1340.2	1074.8	2309.3	562.4	2308.9	1958.7	1630	3229.5	2108.6
A2ML1	15.25	44.5	65.6	27.7	36.65	41.25	35.9	35.7	77.4	37.4	15.475	19.45	17.2	36	59.3	17.55	14.35	43.3	21.65	65.85	40.25	5.7	49.05	26.6	30.35	40.2
A2MP1	71.4	57.1	85.8	54.4	49.4	10.8	74.8	44.3	33.8	28	22.34	60.4	122.4	90.7	64.4	36	18.2	61.7	33	42.7	21.2	4.5	7.6	34.8	65.2	52.6
A4GALT	22.8	17.3	32.6	27.6	9.5	40.6	19.7	76.8	61	29.7	54.89	32.6	57.3	98.9	13.7	28.6	87.2	66.3	70.1	50.5	21.6	27.4	24.7	18.6	26.5	12
A4GNT	80.7	150.6	73.4	12.4	118.1	67.2	48.2	55.6	57.1	135.6	18.41	16.6	16	153.9	186.4	95.8	35.1	9.2	11.5	55.6	18.1	74.1	44.5	108.8	83.6	39.8
AA06	109.2	20.3	74.5	88.8	101.8	122.2	69	77.6	142.1	148.1	32.83	64.2	83.9	136.6	129.6	69.8	101.7	101.2	94.3	119.3	58	92	70.4	153.4	178.9	70.3
AAAS	499.1	335.9	274.3	310.8	265.8	346.2	248.3	332.5	389.5	375.5	168.3	246.5	442.1	380.2	495.1	486.6	595.6	397.4	427.3	613.3	531.4	391.8	435	500.9	329.8	646.9
AACS	566.2	522.8	437.5	568.7	377.4	572	506.4	567.8	542.5	474.4	128.13	724.6	501.7	523.2	450.8	388.9	427	385.6	464.1	493.2	617	564.4	556.5	529.1	516.9	671.8
AACSP1	1.7	15.3	6.5	15.3	33.4	7.7	1.9	6.7	39	51.7	14.68	7.9	5.9	30.2	56.5	2.8	21	29.1	29.8	39.1	15.8	28.7	5	12.1	3.3	40.6
AADAC	4.2	18.3	72	12	17.5	47.6	6	11.4	105.6	5.9	20.03	47.9	13.9	11.8	46.1	5.9	54.6	31.9	16.2	27.9	11.7	55.6	24.4	6.3	41.8	11.2
AADACL2	16.7	15.2	2	27.9	31.8	37.1	9.4	13.3	6.2	4.8	12.04	4.8	42.2	3.2	3.7	34.8	11.4	10	50.5	6.2	26.9	17.3	35.9	27.3	1.9	2.2
AADACP1	20.1	2.2	2.1	36.9	21.7	3.1	1.8	1.9	3.2	18.8	9.9	2.4	2.2	5.1	4.4	13.2	37.1	28.6	4.4	4.5	1.2	42.2	1.4	26.4	5.8	22.8
AADAT	14.6	70.8	5.6	10.5	6.7	3.6	5.5	1.7	9.2	34.1	11.96	68.5	11.7	46.4	60.9	3.8	25.6	29.1	3	10.5	26.2	14	23.1	4.6	4	8.7
AAED1	693.4	1163.1	883.8	970.7	838.5	740.5	519.8	815.4	610.3	857.5	161.27	350.8	425.7	631.3	587.3	553.1	714.6	739	763.7	723.3	797.3	718.3	567.3	617.8	1127.2	555.6
AAGAB	357.0666667	388.8	363.7666667	391.7666667	367.7	345.0333333	321.4333333	313.3333333	377.3666667	281.5666667	134.21	386.5	475.8333333	612.1	457.1333333	517.5333333	418.8666667	600.1333333	519.1	505.5	441.2333333	509.2	491.5333333	510.1333333	528.4333333	445.4666667
AAK1	1137	919.5142857	1141.671429	1038.028571	1218.714286	701.2428571	1223.371429	955.1714286	1343.471429	1809.485714	456.7685714	1299.171429	1124.228571	1357.971429	1470.1	855.5285714	1075.314286	831.0714286	757.1857143	1301.9	889.8285714	918.0714286	917.0142857	928.7	884.7	1250.442857
AAMDC	142.4333333	174.8333333	218.3666667	176.9666667	178.6333333	196.3	211.7	179.1333333	199.5	161.1	55.69	144.2666667	112.4666667	204.9666667	172.7	169.2	147.1333333	159.5	161.8333333	186.8	156	165.5666667	182.4333333	149.1	81.8	131.6333333
AAMP	1314.6	1330.8	1519.7	1216.1	931.7	1220.2	1152	1160	1217.1	884.3	280.91	834.2	1352.4	1896.9	1500.8	1448	1332.8	992.6	1255.3	1550.6	1619.7	1508.7	1367.5	1529.3	1392.8	1246.4
AANAT	2.8	21.8	9.2	3.2	3.4	13	3.1	2.9	5.9	2.1	10.8	70.3	49	4.2	6.8	6.9	16	4.7	11.4	5.6	4.2	13.5	14.6	7.5	24.5	10.5
AAR2	1022.9	891.7	953.8	841.5	947	834.6	880.9	932.9	704.3	635.7	293.76	930.2	714.1	1052.3	675	1015.3	966.7	992.5	892.1	1016.4	1117.7	800.9	954.8	929.1	1054.1	1047.1
AARS	1454	1769.3	1340.7	1531.8	1459.1	1997.4	1524.2	1415.2	1362.2	1299.2	539.26	1538.2	1311.2	1212.7	1619.9	1796.4	2334	1295	1954.2	2101.9	2010	1741.9	1780.9	1719.1	1331.3	1959.4
AARS2	379.4	343.45	312.25	325.65	392.7	236.9	270.65	363.75	350.05	603.45	161.285	662.2	475.8	677.2	459.55	367.55	514.2	327.1	470.55	488.75	485.05	392.3	448.85	483	309.6	441.4
AARSD1 /// PTGES3L /// PTGES3L-AARSD1	549.8	385.7	473.7	617	499.1	331.2	354.8	305	513.2	523.6	161.29	574	565.3	546.5	495.8	429.2	535.9	308.6	370.7	517.7	430.2	472.5	431.2	604.6	457.3	483
AASDH	923.15	749.8	615.5	703.95	664.7	697.5	884.95	842.55	1213.75	725.55	190.11	892.05	882.7	913.05	897.35	621.45	709.15	531.95	584.55	627.55	741.95	661.9	758.95	636	554.2	639.8
AASDHPPT	1152	1415.933333	1252.066667	1203.3	1056.533333	1181.233333	1343.466667	1065.4	1058.566667	824.2666667	242.5133333	924.2333333	724.2333333	684.2666667	595.0333333	1136.8	992.4333333	766.6666667	830.2333333	1063.766667	1522.433333	1149.9	1148.066667	953.0666667	761.7333333	955.0333333
AASS	34.4	37.05	69.6	32.9	84.6	63.85	36.5	91.85	46.25	60.5	34.395	108.1	67.35	85	89.2	71.6	98.7	55.95	120	43.8	56.75	75.5	123.9	67.15	108.15	73.7
AATF	1737.9	1995.1	1942.6	2551	1939.7	1959.2	1703.3	2243	1363.3	1822.5	626.28	1912.7	1602.7	1819.9	1534.9	2100.9	1886	2073.8	1427.9	2081.2	2224.2	1077.1	1914.7	1889.6	2526.9	2439.5
AATK	267.3	668.8	195.6	418.8	225.9	387.9	301.6	378.6	240.6	518.4	104.75	273.5	541.5	332.3	380.7	337.2	297.6	510.7	572	393.1	491.8	378.3	200.2	447.4	471.9	258.9
AB074162 /// MIR181A2HG	103.1	33.4	23.4	7	57.8	6.4	91.4	5.6	52	6	57.04	114	192.7	64.8	14.1	35.6	84.7	5.3	55.5	94	18.9	32.4	95.8	17.8	17.4	30.5
AB488780	314.8	297.5	348	182	259.1	189.9	294.2	226.3	352.6	582.7	142.41	654.5	357.6	283.1	423.7	273.6	356.2	283.4	384.8	256.7	315.3	405	362.6	294.5	135.9	352.2
ABAT	558.1666667	600.5333333	482.4	580.5333333	426	888.5	696.3666667	531.4333333	577.9666667	931.3	182.6466667	748.5666667	798.9666667	654.6	546.5333333	459.7333333	374.7333333	686.0333333	548.5	381.7666667	545.0666667	658.3333333	471.5666667	502.3333333	501.3333333	421.8
ABCA1	165.125	287.775	198.025	206.7	304.375	150.225	174.575	346.575	197.6	196.675	21.025	219.825	313.275	330.45	119.45	202.85	210.65	532.825	348.35	212.975	272.925	112.35	265.65	180.8	388.6	179.325
ABCA11P	187.9	231.3	244.5	81.1	207.4	163.2	203.4	163.1	301.7	220.9	36.68	398.2	141.4	204.1	228.2	129.3	238.5	94.3	196.1	178.8	145.8	240.8	249	188.8	127.2	225.1
ABCA12	3.8	42	1.8	47.1	8.1	2.3	7	30.8	2.9	38.5	9.06	9.3	10.3	25.6	6.4	41	25.9	30.3	26.3	21.9	17	34.6	28.2	7.4	35.4	21.6
ABCA13	10.3	29.9	9.6	26.5	10.76666667	12.36666667	9.833333333	12.46666667	15.86666667	2.866666667	8.82	21.76666667	2.7	20.83333333	34.1	11.5	10.7	6.933333333	16	10.56666667	26.33333333	25.83333333	27.16666667	7.633333333	14.63333333	10.6
ABCA17P	78.7	101.7	92.1	96.2	70.9	90	60.6	97.6	34.2	128.9	22.64	87.1	156.2	36.3	96	72.4	84.8	63.6	47.3	63.6	32.5	139.3	153.6	141.3	101.3	143.9
ABCA2	160.4333333	151.1333333	133.5666667	130.6666667	163.7333333	126.8	205.6666667	203.1	265.4666667	182.2	78.69	153.7	465.2	303.5666667	382.3666667	139.7333333	357.0333333	112.0666667	209.6666667	254.4333333	145.9	207.8	195.1666667	134.2666667	212.2666667	185.7666667
ABCA3	100.6	61.5	17.2	25.4	34	47.7	39.1	21.4	141.9	22.4	84.77	13.4	84.2	155.5	94.4	141.2	177.8	80.9	184.1	103.1	158.1	106.4	41.6	102.6	86.7	152.7
ABCA4	24.85	15.3	7.05	8.9	20.4	15.55	19.65	4.4	15.65	20.45	20.155	9	31.4	9.25	20.75	8.25	17.95	35.7	9	10.05	11.95	4	8.95	15.3	10.8	9.85
ABCA5	441.3	309	376.7	442.8	606.95	312.45	677.9	465.95	496.55	739.3	178.23	2109.4	825.5	702.75	591.25	973.8	497.5	299.55	446.35	349.2	242.55	489.6	626	641	389.7	667.55
ABCA6	12.1	98.8	38.9	34.3	45.4	49.9	22.7	37.6	7.6	49.4	11.3	122.6	32.8	4.7	5.1	11.5	5.6	30.9	11.9	56.7	7.6	20.4	49.1	19.2	4.4	50.7
ABCA7	1035.3	773.6	638.1	704.9	663.6	750.3	876	744.3	759.4	1272.9	411.23	1308.1	1759.9	2029.6	2241.1	890	1207.3	1369.8	975.2	1122.6	1135.2	986.7	856.7	982.6	1027.2	1008
ABCA8	25.4	41.4	31	37.96666667	20.73333333	26.6	26.03333333	4.1	34.26666667	17.46666667	12.55666667	40.13333333	31.33333333	30.03333333	31.43333333	19.43333333	59.13333333	22.03333333	34.2	41.73333333	22.33333333	35.73333333	7.033333333	24.23333333	14.9	17.7
ABCA9	15.43333333	42.33333333	27.4	53.36666667	45.66666667	25.73333333	27.13333333	34.63333333	34.2	49.43333333	10.03333333	27.9	20.6	18.4	56.36666667	39.63333333	35.33333333	21.8	17.6	47.46666667	24.26666667	43.66666667	47.73333333	60.13333333	6.566666667	34.03333333
ABCB1	294.7	398.25	138.4	223.25	388.15	302.6	264.2	392.5	274.9	207.4	47.73	385.9	267.5	183.5	227.65	235.3	265.45	172.55	201.9	175.45	274.2	289.55	248.35	296.05	288.9	372
ABCB1 /// ABCB4	421	460.4	206.1	410.5	439.2	427.1	495.7	486.3	561.1	323.6	96.93	917.5	465.6	321.9	400.3	407.2	658.6	294.9	717.9	284.1	461.1	523.2	563.8	669.2	561	745.3
ABCB10	1189	1098.9	1183	1155.1	1285.8	1263.5	1555.4	1520.3	965.6	1043.5	79.69	679	697.6	452.9	777.1	830	716.4	624.4	917.1	917.1	836.5	1035.3	1086.6	804.8	871.1	906.9
ABCB11	20.1	13.25	6.9	29.3	25.2	50.95	5.85	13.9	27.5	23.75	13.22	54.4	50.15	32.1	11.55	9.3	23.95	14.75	18.35	31	24.75	29.1	8.2	34.1	5.4	52.2
ABCB4	141.95	61.5	82.55	123.4	206.1	117.15	123.7	124.65	107.85	132.75	25.515	266.35	93.25	84.8	220.9	61.55	256.05	117.85	445	77.1	92.6	139.55	172.75	180.85	53.1	171.9
ABCB5	8.275	34.275	22.675	12.975	12.15	7.275	21.95	27.2	27	27.3	13.265	14.075	22.7	13.725	11.325	3.325	8	24.8	44.275	21.175	10.875	9.575	16.25	6.875	26.775	33.3
ABCB6	61.15	51.4	32.8	70.05	62	55.5	47.9	46.2	118.8	74.1	49.515	148.45	84.55	138.95	87.55	68.9	55.85	114.7	87.35	96.4	59.4	85.1	94.8	87.5	33.1	114.45
ABCB7	833.9	1236.1	850.2	1056.4	895.9	1078.5	996.8	1013.3	687	1324.2	301.05	813.1	832.3	678.8	1264.3	935.8	643	708.1	938.2	1129.2	1143.5	913.8	739.1	961.4	721	848.1
ABCB8	101.8	105.2	139.8	111.25	107.5	83.7	117.95	115.4	171.3	136.7	38.64	204.1	175.5	223.25	161.35	140.85	202.9	135.7	176.3	138.95	113.4	140.45	200.8	123.5	116.55	132.45
ABCB8 /// ASIC3	83.7	47.9	44.9	109.1	77.7	61.3	116.3	65.1	169.3	77.8	15.13	159.5	141.2	132.6	181.5	43.8	124	29.4	111.2	116.7	48.6	104.5	73.9	84.9	47.6	87
ABCB9	53.1	79.36666667	56.9	68.6	47.8	129.9	98.93333333	51.63333333	86.16666667	126.4666667	43.66	108.1333333	139.7	113.6666667	138.7666667	30.4	83.2	48.86666667	101.4666667	107.7333333	39.73333333	24.13333333	65	66.9	95.5	90.13333333
ABCC1	916.8	1241.9	1037.85	1146.9	1009.95	1147.65	1073.05	1078.35	1267.65	1158.6	504.705	1157.5	1393.75	1170.7	1543.8	1632.65	1685.8	1437.05	1367	1588.6	1369.95	1446.8	1596.2	1441.5	1387.2	1528.4
ABCC10	940.5	854.95	805.5	861	852.1	824.7	885.75	830.6	1001.25	1275.75	456.53	1360.7	1343.35	1154.35	1053.5	892.05	873.4	821.35	738.5	866.3	809.5	750.55	961.6	799.9	877.45	887.2
ABCC11	8.95	30.25	13.1	17.3	14.4	15.75	29.45	11.55	55.9	36.5	18.58	63.05	10.35	12.05	31.75	5.7	35.5	30.65	42.1	17.85	34.8	35.75	34.85	18.15	50.6	12.55
ABCC12	11.2	6.65	17.2	6.65	14.2	12.25	13.7	4.25	12.15	28.8	12.475	4.7	22.8	24.15	6.4	7.95	28.75	9.85	27	13.6	15.75	20.7	31.6	8.9	5.8	7.5
ABCC13	21.875	44.775	18.475	27.25	15.625	23.9	30.875	27.75	22.475	16.45	11.3275	33	20.7	17.8	37.8	11.025	27.95	15.925	26.45	56.65	10.85	26.05	47.725	22.775	32.7	36.825
ABCC2	25.7	9.3	9.4	49.1	5.6	4.9	74.1	45.4	6.1	24.3	19.53	27.1	40	70.5	75.7	33.1	44.7	20.5	9.1	81.9	5.2	36.4	86.2	8.3	30	71.7
ABCC3	230.14	164.38	272.12	156.48	243.34	259.58	260.62	261.94	244.34	682.84	147.716	266.74	302.28	624.32	473.44	549.18	266.76	557.38	559.32	300.8	304.94	234.84	234.96	271.88	286.32	146.38
ABCC4	262.625	229.725	186.7	198.625	175.5	281.675	180.025	197.4	241.375	78.4	71.005	281.025	193.6	166.5	239.9	183.425	272.375	408.35	251.35	174.95	175.8	170.1	228.575	243.225	221.175	327.3
ABCC5	519.5666667	503.1	378.3	407.5666667	456.9	489.1333333	495.1333333	421.1333333	554.2333333	480.3666667	132.7333333	428.9666667	551.9	480.0666667	497.6	552.8	488.5666667	558.7666667	501.3	555	500.7333333	465.4333333	599.8	486.6	376.6	455.1666667
ABCC6 /// ABCC6P1 /// ABCC6P2 /// LOC101930322	251.8	253.4	235.8	237.6	267.5	398.6	165	407.5	217.1	229.8	29.05	78.6	172.6	159.9	169.4	252.1	294.2	297.3	219.5	236.6	391.7	207.8	223.3	180	306.8	231.8
ABCC6 /// LOC101930322	56.85	11.85	34.45	64.2	68.65	51.25	21.85	77.6	60.85	80.55	17.75	24.15	81.75	80.85	70.05	94.5	72.35	93.5	84.35	52.7	114.6	53.15	50.6	31.5	75.75	58.2
ABCC6P1	3	60.6	7.6	38.7	24	7.4	7.9	8.1	94	48.9	10.16	49.9	47.5	6.8	84.2	10.3	11.8	24	14.6	20.1	3.8	36.6	11.9	11.7	47.5	42.3
ABCC8	6.8	14.6	9.35	13.85	8.1	12.65	13.85	10.55	21.55	9.3	23.13	12.05	18.95	11	11.4	8.3	40.2	11.45	9.25	13.05	10.35	7.55	17.6	8.8	13.6	8.05
ABCC9	24.92	36.46	15.68	38.6	32.02	40.18	26.56	29.6	50.72	24.98	13.812	24.34	56.36	39.94	65.62	30.74	69.36	30.14	27.7	25.72	15.64	27.48	27.42	23.68	26.4	47.3
ABCD1	219.9	288.9	309	260.2	281.9	302.8	334.5	316.2	310.1	446.7	72.88	331.8	660.6	538.9	525.2	537.8	456.3	713	598.1	392.5	405.5	221.3	306.4	266.6	425.4	264.3
ABCD1P2 /// ABCD1P2	17	23.9	101.7	17	56.6	9.9	5	18.8	32.3	49.7	49.98	58.4	49.3	18.3	185.2	77	19.1	28	31.9	18.7	65	18	10.9	17.2	55.7	30.9
ABCD2	131.8	254.8	72.2	96.8	134.5	88.9	94.1	66.1	121	6.3	17.68	60.2	50.7	59.3	97.3	64.9	84	31	150.5	76.7	223.4	49	138.7	147	34.4	109.8
ABCD3	795.95	1054.5	1018.55	844.1	1131.35	1045.55	1069.9	1048	1098.95	911.4	256.23	1075.45	827.95	831.25	813.05	1142.8	933.15	1221.65	1129.25	896.8	1130.65	1061.85	1336.75	1174.6	886.05	1388.7
ABCD4	491.6	383	392.4	374.8	411.2	352.2	439.95	361.95	401.55	540.5	149.675	635.9	423.35	465.35	394.7	428.15	456.15	402.9	444.1	479	378.75	490.55	434.15	432.7	396.8	454.1
ABCE1	1402.65	1646.95	1447.35	1512.65	1559.8	1564.3	1518.85	1584.05	1344.7	812.9	387.7	1552.25	1120.6	744.1	934.8	1309.75	1534.15	778.55	1266.65	1328.3	1675.4	1732.85	1742.35	1608.5	1086.75	1907.25
ABCF1	1841.3	1861.8	1352.1	1788.5	1402.5	1907.4	1514.5	1600	1595.4	1421.9	567.42	1643.8	1788.9	1830.9	1499	1998	2073.2	2127.3	1964.1	2243.7	2407.7	1977.6	2348.6	2247.1	1837.6	1918.7
ABCF2	498.32	581.88	384.48	534.68	442.78	442.8	497.22	535.14	559.62	345.9	123.32	332.2	416.38	406.94	476.8	532.88	547.8	474.02	521.76	563.86	534.82	554.2	534.3	513.56	482.42	572.34
ABCF3	432.6	590.4	425.5	400.3	339.4	372.6	477.8	383.1	671.5	451.4	212.2	589.1	574	561.4	661.4	610.4	851.2	633.4	479.8	865	827.8	658.3	601.6	597.5	497.1	550.6
ABCG1	314.275	273.8	148.775	173.125	241.725	182.85	217.425	230.6	289.55	185.15	45.97	375.45	457.475	227.175	165.725	201.525	218.825	165.8	222.6	149.15	331.525	140.4	198.525	275.05	206	252.525
ABCG2	113	19.5	74.8	7.8	47.9	123.8	7.4	38.6	49.5	19.5	13.53	8.1	16.5	58.1	52.8	35.2	73.7	46.7	29.7	36.4	18.3	20.4	70.8	48.6	43.1	56.8
ABCG4	65.7	133.1	155.3	84.1	106.5	105.3	143.4	166.3	86.5	129.6	42.53	59	242.4	45.2	111.1	93.9	24.6	103.4	115	23.5	119.2	130.4	130.5	47.4	65.7	136.8
ABCG5	2	4	37	9.5	3.6	7.4	2.5	2.2	6.8	6.7	15.63	78.1	5.1	2.4	3.4	3.9	14.9	3.5	4.5	5.1	23.1	4.4	3.4	4	3.4	6
ABCG8	14.2	5.9	58.9	7.8	9.2	19	5.9	12.4	16.9	18.1	16.91	56.3	45.8	4.3	108.1	28.5	16.6	9.9	47.5	9.8	8.4	12.1	5.9	9.6	9.7	36.4
ABHD1	72.33333333	112.9333333	58.43333333	34.6	54.4	80	74.36666667	47.3	20.23333333	66.8	30.7	94.53333333	71.06666667	94.73333333	73.73333333	62.23333333	49.53333333	38.2	49.4	62	34.5	79.43333333	64.7	86.7	71.56666667	48.7
ABHD10	1190.5	1281.05	1252.35	1065.15	961.7	990	965.95	862.95	1293.35	949.15	215	873.2	756.95	664.3	602.05	1066.45	1095.4	810	1067.3	1038	1270.85	1005.1	1049.6	1122.2	961.45	998.25
ABHD11	175.6666667	201.5666667	170.8	146.6	209.9666667	168.5333333	133.7666667	211.4	154.7333333	179.4	80.23	140.2	199.9	218.2	244.2333333	159.1666667	167.5666667	285.6	254.5	223.2666667	283.7	203.1333333	172.2	255.6333333	140.9333333	162.7
ABHD12	491.3	483.9333333	377.4666667	451.2	369.5	410.9	289.2333333	384.4666667	344.1333333	342	129.28	237.4333333	312.9666667	396.1333333	488.3666667	444.6	424.4	374.0333333	419.5	527.5	368.4	432.1	362.8	340.3666667	509.5	364.9
ABHD12B /// MIR4454	33.1	8.05	41.1	34.55	4.2	5.9	12.7	33.55	6.25	14.25	10.975	26.1	48.5	24.6	42.45	12.2	4.9	35.7	23.75	26.8	33.4	38.5	34.2	5.95	2.6	21
ABHD13	294.9	380.85	447.85	584.75	492.05	379.45	376.7	499.15	319.9	372.75	72.025	322.2	390.5	222.45	392.05	298.95	202.1	493.95	436.55	283.65	315.5	311.85	520	335.35	688.25	514.6
ABHD14A /// ACY1	849	578.7	520	594.8	475	771.8	665.2	638.6	647.3	467.1	167.13	466	748.5	778.1	590.8	708.4	813.8	458	537.1	566.8	780.8	700.5	743.8	744.2	684.9	862.9
ABHD14A-ACY1 /// ACY1	368	275.5	298.8	367.2	257.3	335.5	374.8	344.7	300.6	310.7	145.18	299.1	408.1	454.4	432.2	445.6	406	325.2	390	357	541.3	321.5	390.7	420.2	440.5	402.6
ABHD14B	1826.8	1770.1	1699.7	2260.4	1549.5	1542.4	1409.6	1917.4	1515.6	2025.3	704.03	2301.4	1844.2	2466.8	2254.3	1784.1	2474.2	1531.5	2101.2	1747.8	2384.6	2211.3	2357.4	2269.9	1646.2	2473.2
ABHD15	762.6	602.3	625	564.9	726.1	716.3	782.5	749.7	940.9	536.2	140.31	322.8	414.5	389.9	560.4	589.1	510.2	284.8	524.7	822.6	679.4	673	565.7	593.8	433.4	517.5
ABHD16A	621.6	547.15	620.15	518.55	399.6	724.8	489.85	584.25	688.05	506.35	129.905	431.65	518.3	394.3	608.1	733.3	715.15	787.6	644.05	684.65	714	658.35	510.35	573.05	701.95	469.85
ABHD16B	6.5	5.4	8.4	5.3	8.4	5.7	4.2	9.8	11.5	8.6	17.48	12.4	15	5.5	11	4.5	7.2	10.5	6.4	8.7	5.5	8.2	5.2	6.6	9.6	6.4
ABHD17A	9583.9	7235.6	6194.2	7709.7	6459.8	5841.1	7602.4	7368.4	7603.8	8950.8	3379.19	8269.7	9437.4	9799.7	7977.6	7591.3	10088.7	7935.7	6317.2	6840.2	7518.3	7859.4	8177.3	6626.1	9045.7	8542.3
ABHD17B	566.4	840.4	562.8	632.2	581.1666667	655.1	766.4666667	635.8	722.9	370.4666667	101.39	452.9	456.1333333	417.1333333	380.7	388.6	353.7333333	358.8666667	433.1	435.2	582.6333333	479.8333333	447.1333333	397	343.3	424.2333333
ABHD17C	66.1	130.7	26	80.9	66.8	122.2	102.1	105.8	127.4	78.9	27.53	35.8	142.4	23	84.4	159.9	181.7	125.4	111.2	74.6	154.8	153.2	152.2	56.7	140.6	135.2
ABHD2	666.8333333	994.9333333	811.3166667	779.4333333	713.15	817.6666667	693.25	1036.85	777.0166667	842.4166667	160.6216667	505.8	570.2666667	827.9333333	708.65	1084.25	747.7	1176.633333	922.2333333	853.8166667	1069.866667	780.65	886.15	797.9	959.8666667	782.2333333
ABHD3	3180.7	3954.9	1651.8	1977.2	2238.8	2314.8	2548.8	1973.8	3028.7	3270.9	653.57	4207.9	4958.5	3257.9	2768.6	1657.4	1335.9	1549.8	1694.3	1246.7	1400.8	2686.8	1655.6	2147.2	1588.7	1618
ABHD4	326.25	486.45	326.75	416.2	348.35	483.15	342.35	398.85	385.35	324.85	102.1	432.4	463	432.5	520.1	747.45	576.8	663.45	538.55	546.95	533.4	412.2	410.6	377.1	514.6	413.1
ABHD5	288	366.45	379.2	282.2	299.425	400.3	326.925	357.65	406.75	324.325	30.6725	152.175	254.575	199.025	412.9	336.2	239.225	405.875	256.3	351.125	334.675	232.875	225.15	195.3	216.525	177.775
ABHD6	216.75	281.05	138.25	136.825	185.9	199.025	215.925	172	234.25	231.85	62.7525	194.225	185.35	181.025	223.375	243.4	266.675	149.95	203.625	302.175	298.075	204.45	224.775	220.2	97.9	140.325
ABHD8	124.3	217.5	210.9	111.1	228.6	46.8	105.8	167.9	213.5	79.1	47.36	32.3	202.3	269.3	170.7	170.9	386.1	159.2	100.9	358.4	277.1	91.9	252.7	148.9	137.7	165.2
ABI1	2203.766667	2349.5	2284.533333	2231.433333	2486.633333	2286.9	2289.833333	2016.9	2356.933333	1521.066667	555.4966667	1782.4	1476.533333	1184.3	1750.166667	1851.5	1721.066667	1802.9	2020.633333	1464.5	1957.2	2055	2173.966667	2043.733333	1768.466667	2168.466667
ABI2	461.8142857	376.0857143	409.5714286	418.1857143	499.4714286	356.2571429	447.5	398.2285714	489.0857143	500.9142857	150.9685714	649.4285714	457.1428571	417.9714286	559.2285714	394.0142857	437.0428571	419.7	378.7	329.2571429	320.2714286	421.2	424.7857143	436.3285714	383.8714286	490.7142857
ABI2 /// RP11-363J17.1	65.6	12.9	84.7	6.4	43.1	70.8	57.9	24.4	20	21.3	12.84	10.3	15.4	105.9	10	8.7	13.3	31.1	84.9	21.7	43.5	6.3	13.7	56.4	4.5	12.5
ABI3	965.7	1509	953.3	891	826.3	908.1	883.8	1021.3	1069.8	526.9	416.79	373.3	1187.5	920.6	825.9	1374.3	1696.6	714.9	1060.5	1472.7	1541.9	1128.3	1434.6	1101.6	983	824.1
ABI3BP	22.66666667	18.2	8.166666667	5.133333333	34.96666667	20	24.63333333	13.96666667	10.06666667	10.33333333	10.81333333	14.03333333	32.56666667	40.43333333	29.23333333	30.96666667	28.86666667	9.9	23.13333333	52.46666667	17.53333333	18.06666667	6.366666667	37.1	24.33333333	26.96666667
ABL1	840	602.7	551.6	690.4	547.6	584.8	711.2	505.4	879.4	1073.2	318.34	793.2	719.4	1245.8	909.4	816	861.1	861.2	798.2	962.5	871.4	864.4	832.6	766.5	995.1	683.9
ABL2	248.6333333	310.4333333	317.8666667	271.2	327.2666667	232	264.5666667	306.5333333	382.7333333	301.1333333	104.78	458.6	326.6666667	262.8666667	346.4333333	404.9	362.1	359.9666667	346.9	334.8333333	274.3333333	330.1333333	362.2666667	355.6	289.3333333	368.6
ABLIM1	3493.3	3162.5	2853.85	3566.6	3989.15	2182.45	2692.5	3216.5	3201.05	2908	1132.575	7007.9	2236.7	2342.15	3735.25	3028.1	4498.7	1889.15	2859.2	3002.55	4636.25	3894.25	3636.85	4504.7	3193.3	5207.15
ABLIM2	66.54	114.42	21.9	94.5	105.18	107.72	75.32	50.62	81.1	100.6	38.288	64.2	85.52	96.36	105.2	52.04	48.76	75.36	131.48	87.3	63.82	85.22	61.16	74.38	71.6	60.88
ABLIM3	213.4	30.9	127.7	10.3	19.3	298.4	7.2	152.2	143.3	111.2	229.29	336.9	701.2	732.9	623.4	819.6	364.8	1073	233.5	75.9	196.1	157.2	113.5	248.6	306.6	240
ABO	22.85	48.8	68.45	91.9	19.2	64.9	48.05	39.05	82.7	9.35	16.23	41.15	16.15	72.1	95.95	23.15	41.25	8.75	40.3	41.5	20.35	39.5	61.35	18.2	46.15	109.95
abParts /// IGKC /// IGKV4-1 /// IGKV4-1	1666.6	1472	935.6	589.3	893.3	17374.5	854.2	662.8	915.6	713.9	256.95	1248.8	428.8	358.2	424	483.8	2450	2011.5	2142.1	1869.3	1846.3	1550.9	1108.6	979.6	1198.6	1033
ABR	1361.1	1536.15	1337.65	1139.85	1087.6	1245.15	1363.55	1368.9	1401.85	1750.95	338.88	905.8	1353.6	1601.9	1607	1994.25	1527.95	2239.3	1746.45	1891.45	1500.6	1592.35	1496.85	1652.35	1711	1460.15
ABRA	17.1	28.85	25.2	2.5	41.55	3.1	17.25	30.8	49.85	12	9.7	5.3	10.05	24.4	24.2	11.6	17.05	26.6	16.85	33.3	8.45	19	24.85	18.7	25.45	6
ABRACL	4757.7	5475.7	3381.3	4377.7	4129.4	4223.4	4610	3548.3	2997.9	2314.1	1282.41	3847.1	4982.8	3880.9	3198.1	3121.4	1842.1	3277.2	2738.1	2827.9	3861.7	4078.2	3976.7	4678.8	2551.4	4488.2
ABT1	833.5	908.6	892.6	942.9	682.8	680.8	746.5	805.5	1009.9	518.3	331.59	739	943.1	585.2	641.4	916.1	811.3	768.7	763.5	734.1	905.7	1013.5	1119.3	799.7	1081.1	938.5
ABTB1	481.02	492.62	328.82	397.54	364.62	377.64	456.64	381.52	429.4	336.94	99.814	346.36	496.66	633.64	650.16	527.08	505.98	632.46	404.5	448.44	463.02	354.32	460.14	412.92	402.22	394.14
ABTB2	60.05	99.45	76.8	88.3	18.75	28.25	58.65	58.5	72.65	64	29.53	41.4	101.45	68.35	35.9	95.4	74.05	82.8	75.3	107.2	99.35	54.4	54.4	76.9	73.85	40.55
AC000111.3	9.7	28.2	31.1	29.3	3.2	10.9	47	7.6	69.4	3.6	7.05	2	0.8	47.6	45.6	59.1	1.3	2.7	28	12.3	8	2	4.7	11.8	4.8	2.3
AC002059.10	72.3	75.3	52.2	84.8	49.1	98.7	100.6	80.6	122.6	61.8	22.28	82.4	10.7	93.6	260.8	105.8	108.4	107.3	149.2	97.6	88.9	26.2	132.5	44.4	74.4	121.8
AC002064.5	2.9	4.8	29.8	3.9	3.2	32.2	5.6	42.2	47.4	68.6	18.29	41.3	57.9	56.6	95.4	7.5	3.5	20.3	27.4	3.8	46.1	24.9	14.4	8.7	2.9	10
AC002310.12 /// AK056973	145.7	120.3	90.8	155.3	169.5	120.8	206.9	88.3	136.9	117	22.64	264.9	167.3	226.4	189.8	168	172.2	98.5	130.1	187.2	174.7	159.6	101.8	281.8	132.3	143.9
AC002310.7 /// ZNF785	115.7	48.2	6.1	74.1	127.6	9.9	118.7	70.2	114.3	148.3	17.86	68.9	57.5	55.5	4.2	63.5	116.9	113	85.1	127.7	90.1	70.5	38.5	119.4	7.1	76.1
AC003973.4	8.5	76.8	84.4	6.3	72	68.2	65.4	40.8	121.3	5.2	11.32	9.1	10.5	14.5	11.1	4.8	6	33.4	12	8.3	24.9	33.9	17.3	5.8	107.6	58.8
AC003986.5 /// BC043576	15	57.2	73.1	78.4	3.7	63.5	54.8	7.8	114.6	66.7	19.04	16.6	26.8	20.5	62.4	85.2	115.9	90.3	27	43.6	69.1	86.4	28.6	126.4	124.5	71.3
AC003989.4	11.7	16.4	8.2	40.2	14.4	39.6	41.8	10.4	10.2	11.8	45.42	7.7	21	15.3	116.5	8.6	13.2	9.9	13.5	6.9	11.4	18.4	22.9	75.9	16.5	10.8
AC004158.3 /// AK055364	36.4	38.1	3.2	3.8	2.1	47.2	1.6	3	7.4	2.8	9.56	37.4	5	2	18	15.8	18.5	21.8	4.9	2	4.8	19.5	38.7	1.9	5.9	7.8
AC004490.1 /// AX746733	13.8	4.6	20.3	6.8	8.8	49	12	5.1	21.9	3.9	12.52	3.6	2.7	13.2	7.4	6.5	6.8	6.9	10.7	65	7	6	10.1	4.5	4.5	11.9
AC004538.3 /// BC040327	6.8	91.8	35.1	14.9	5.2	5.1	19.1	28.4	7.5	70.4	13.36	29.1	46.1	64.8	15.4	4.1	27.7	36.4	42.7	46.4	73	49.2	65.7	16.5	50.1	79.3
AC004692.5	789.8	948.4	706.4	911.3	812.9	805	769.2	799.7	838	451.7	234.99	1087.1	980.6	1072.3	1117.3	498.8	656.2	459.1	670	505.7	923	925.6	1139.7	1036.2	750	1267.5
AC004941.5	240.5	261.2	162.7	386.9	209.8	335.5	287.3	211.3	298	523.3	263.43	776.4	554.7	484.2	411.4	148.1	225.6	228.4	276.6	274	315.1	397.8	274.7	408.6	310.9	253.1
AC004951.6 /// AX747182	961.4	568.1	1704.7	1132.2	1355	940.7	1362.9	1328.4	1735.2	2832.5	1169.16	7083.9	3557.5	4844.8	1452.6	786.5	1550	728	2826.1	1677.8	384.9	1088.6	920.5	1063.6	624.9	1085.7
AC005162.4	9.4	54.8	6.1	27	16.8	66	45.4	6.7	24.6	20.3	32.05	91.1	69.1	27.4	25.5	90.1	74.6	23.5	24.7	9.9	7.3	21.3	59.9	101.5	61	88.2
AC005224.2	136.6	195.5	75.4	131	117.3	38.1	187.2	99.5	106.5	236.7	47.14	210	156.7	79.2	191.4	162.9	144.4	67.3	63.9	128.3	95.6	177.1	179.4	131.3	112.7	211.3
AC005256.1	52.6	30.2	8.7	43.3	18.3	9.3	15.2	10.8	33.4	38.8	84.1	24	10.6	27.9	40.7	21.4	13.4	18.1	29.2	15.7	7.8	20.7	25	10.1	9.8	35.2
AC005306.3	398.3	257	161.3	140.2	287.9	201.5	293.8	212.1	214.4	448.2	196	565.9	496.7	587.5	650.2	233	488.9	351.4	291.8	403.8	187.5	447.6	207.1	436.4	298.8	324.3
AC005498.3	90.2	15.8	82.5	85.8	13	63.5	13.5	52.1	7.1	5.8	12.48	13.7	14.9	63.2	91.1	40	12.3	23.3	14.8	13.4	18.6	36.4	4.2	17.1	18.4	58.4
AC005523.2	209.1	235.3	227.4	175.1	154.1	183.9	134.6	200.3	235.4	151.4	57.83	212	163.5	184	217.2	210.1	177.3	146.6	138.6	179.4	139.2	190.9	174.6	80.6	227.4	159.3
AC005523.3	61.6	35.8	14.6	90.8	9.8	23.8	12.4	9.6	11.2	10.7	45.74	33.8	36.7	5.2	19.8	17.5	13.5	16.8	11.6	10.3	9.6	15.5	16.7	14.8	37.6	10.9
AC005537.2	1.9	10.5	6.1	3.2	7.2	3.9	2.6	5.7	14.9	3.5	10.73	5.2	3.6	3.3	10.8	10.3	4.6	5.6	13.5	5.4	2.5	4.5	3.2	3.7	5.2	5.3
AC005592.3	25.5	50.2	48.3	32.9	23.7	56.5	33.3	19.1	7.9	41.4	11.3	8	76	48.5	37.2	23.3	3.3	31.1	4.3	7	2.8	30	29.6	9.6	72	59.8
AC005606.14	6.2	58.2	7.1	2.9	9	50.3	26	13	12	7.8	16.05	22.9	43.6	28	17.6	29.2	13.3	3.1	33.9	7	6.6	11.2	10.6	9.3	12.2	10.6
AC005754.7 /// BC016751	2.6	4.9	1.7	9	46.2	11.1	20.5	8	7.4	9.6	11.09	2.7	55	54.6	8.5	27	16	3.1	7.6	17.1	26.3	3.9	7.1	4.4	23.7	4.9
AC005785.2	93.9	111	27	99.6	47.3	93.3	56.9	83	107.5	137.5	30.96	222.1	88.8	171	226.1	67.6	95.5	85.3	153.9	6.9	83.3	109.7	92.2	127.1	93.4	104.7
AC005838.2	7.1	69.6	32.8	7.5	6.2	9.4	16.8	34.6	7.7	32.7	11.98	9.4	135.4	19.7	161	8.6	14.4	30.6	8.2	15.4	4.3	57.2	21.8	10	8.6	46.4
AC006026.13	109.6	201.8	141.5	69.4	221.1	61.4	88.2	133.1	66.4	100	23.47	90.4	134.7	95.3	172.1	119.3	184.2	168.9	119.9	149.6	65.3	188.8	201.6	150.8	27.3	113.4
AC006129.2	224.7	140.7	140.8	150.3	154.3	229.7	217.3	155.9	204	148.8	36.06	244.3	81.9	12.7	201.6	21	82.5	132.9	248.2	93.7	220.1	166.3	517.6	279.3	6	217.3
AC006538.1	47.3	51.6	25.3	8.4	16.2	7.2	24.7	8.4	32.6	13.3	13	61.6	48.3	74.4	46.7	33.1	83.8	19.6	83	63.8	17.8	40.1	57.2	1.5	64.1	15.2
AC007228.11 /// BX647249	110.7	168.6	125.4	117.4	146	128.5	126.2	51.1	100.5	153.9	32.28	144.5	174.4	175.7	187.7	91.5	93.7	104.3	154.8	119	55.7	86.7	164.8	135.4	146.5	170.5
AC007255.8 /// BC038570	112.2	155.1	35.8	129.3	110	89.7	75.4	142.1	140.5	74.6	19.11	158.9	174.6	50.1	159.5	31.8	51.5	146.4	93.5	80.3	63.8	81.7	62.5	100	136.6	93.6
AC007292.3	180.7	61	105.4	87	82.4	122.4	142.1	78.3	129.7	164.2	65.21	211.7	206.5	176.5	79.2	148.8	191.5	19.5	111.1	200.7	123.1	128.7	51.8	111.3	174.6	169.2
AC007349.5	21.8	42.4	6.8	6.8	7.8	2.8	15.2	32.2	10.6	28.2	11.16	6	1.6	2	8.8	16.9	36.4	3.5	6	13.1	5.4	8.3	6.8	8.8	34.6	54
AC007362.3	32.86666667	37.3	29.86666667	9.666666667	16.13333333	23.26666667	33.16666667	22.96666667	78.43333333	23.1	14.35	64.76666667	9.7	16.66666667	80.03333333	10.73333333	21.96666667	53.8	11.73333333	15.36666667	22.8	25.93333333	17.03333333	32.2	31.43333333	31.56666667
AC007364.1 /// FLJ32955	55.1	83.3	66.2	102	19.1	65.8	50.8	65.3	62.9	19.7	10.37	59	109.6	43.3	99.7	77.7	4.5	46.1	61.1	56.2	23.2	76.9	69.2	42.2	50	53.4
AC007365.3	90.8	152.9	115.7	129	117.2	184.3	128.6	105.2	140.3	110.5	29.98	93	114	109	176	103.6	87.1	126.5	172.7	86.5	87.1	119.3	69.1	128.9	146.3	127.4
AC007389.3	19.9	197.3	55.7	10.9	83.4	119.5	142.9	7.6	64	34	51.56	16.9	106	83.7	149.3	38.6	92	80.6	22	54	172.7	73.1	23	27.9	111.9	103.9
AC007401.2	96.9	113.8	171.4	60.5	101.8	109.1	222.6	181.2	329.2	260.5	62.1	165	263.5	304.8	224.5	190.5	76.9	166.8	68.2	187.8	74.5	177.3	236.2	140.4	32.5	97.2
AC007557.2 /// BC031974	76	49.1	62.8	72.2	8.2	55	40.2	8.5	7.8	17.2	14.09	45.6	99.4	102.5	26.8	40	41.5	7	68.6	28.1	7.1	20.5	68.3	7	36.5	108.9
AC007680.2	5.8	10.4	55	4.7	4.1	7.9	4.4	25.7	5.9	3.7	16.74	4.3	13.3	15.2	6.6	19.5	5.2	3	3.8	31.3	14.7	3.7	2.8	8.2	14.2	58.7
AC007787.2	14.1	11.1	12.1	10.4	5.8	7.9	10.9	31.8	16.2	13.8	33.98	11.3	8.5	30	11.8	5.7	35.3	20.2	22.5	19.3	19.9	21	14.2	13.3	19.7	27.7
AC007967.3 /// RBMY2TP /// RBMY2TP	128.5	14.8	105.6	151.3	104.1	17.7	78.9	82	50.9	55.9	71.96	100.4	168.3	73.1	120.8	18.7	139.9	58	58.9	14.8	13.3	110.1	21.3	110.6	110.6	210.3
AC008088.4	38.6	89.4	54.6	51.3	53.8	95.5	42.2	55.9	32.4	95.8	14.77	59.3	103.6	63.4	57.9	80	62.9	43.6	33.9	43.1	57.6	48.8	40.2	44.4	9.8	97.1
AC008746.12	53.9	76	66.3	89.9	113.2	49	104.1	8.9	59.1	63.8	56.92	189	251.9	240.4	147.7	84.7	243.2	92.4	151.8	168.8	76	191.9	95.4	179.7	64.2	155.7
AC008753.4	35.8	101.2	24.5	164.1	173.7	97.2	112	151.9	60.5	125.3	72.72	65.4	27.1	125.2	52.5	68.2	44.9	69.1	13	90.4	39.5	107.6	11	89.9	126.3	17.6
AC009120.6	316.6	438	341.2	403.4	364.8	353.5	372.7	351.4	424.1	483.7	143.15	746.6	675.4	606.5	642.6	327.9	523.1	459.6	408.9	414.1	319.1	357.6	292	386.8	421.2	460.4
AC009133.15	95.5	180.3	105.9	77.5	161.4	138.6	73.1	155.4	125.4	20.7	18.66	125.8	105.3	107.4	165.4	122.1	233.7	138	223.4	134	123.1	240	129.3	235.3	159.7	193.7
AC009237.8 /// AK055967	4.8	18	37.1	43.9	30.1	55.3	62.8	25.7	55.5	45.8	25.48	91.1	19.7	83	99	44	19	21.2	81.5	29.1	53	10.6	5.5	5.2	8.9	90.4
AC009502.4	100.8	99.5	73.7	82	24.7	21.5	96.9	95.4	48.9	100.1	30.41	109.1	14.2	138.2	239.4	76.5	71.4	111.3	61.6	123.4	63.6	120.8	78.9	41	67.1	165.7
AC009947.3 /// RBMY2AP /// RBMY2AP /// RBMY2BP /// RBMY2BP /// RBMY2DP /// RBMY2DP	46.5	21.2	3.2	15.7	10.5	24.6	11.2	25.9	7.8	75	9.78	74.9	9.6	10.7	14.3	44.8	33.1	41.2	79.7	24.1	15.2	9.5	5.4	27.3	4	38.9
AC010095.5 /// RP13-1039J1.3	3.8	4.9	6.6	7.2	1.7	14.7	2.2	3.9	9.8	6.6	10.53	12.8	7.8	15.5	10.3	3.6	7.9	8.7	9.1	6.6	5	5.3	7.6	4.2	13.4	12.4
AC010145.3 /// MYCNUN	93.4	126.3	118.2	14.8	66.9	77.2	58.6	7.4	140.1	43.8	15.42	43.1	31.3	85.7	26	6.1	103	91.7	54.5	140.6	96.9	71.5	116	69.7	14.9	76.5
AC010145.4	5.9	13.3	4.6	12.6	9.4	5.3	13.2	3	4.6	6.3	19.96	16.5	4.4	7.5	13.4	14.2	6.3	10.2	16.2	2.3	27	9.2	5.4	54.4	12.9	15.1
AC010524.4	41.4	154.35	71.3	62.45	52.6	123.7	102.95	83.4	41.5	106.45	31.64	66.95	156.6	44.2	153.15	89.9	33.65	51.4	155.15	78.65	74.75	97.1	106.15	69.7	116.55	66.55
AC010980.2 /// LOC440934 /// LOC440934	16.4	85.4	46.3	32.4	51.1	29.2	86.9	57.2	77.8	53.3	14.21	86	70	80.2	119.4	50.3	61.8	7.1	78.6	74.9	27.3	34.6	73.7	26.9	29.8	112.4
AC011997.1 /// BC021693	25.1	6.5	2.2	1.9	2.8	5.3	5.7	53.2	43.4	4.9	9.27	94.3	15.8	3.1	2.3	1.7	9.3	2	39.6	24.5	2.5	2.5	12	1.3	14.4	15.7
AC012065.7	163.7	211.6	131.5	174.2	264.2	45.6	113.2	208	101.7	132.8	20.01	237.2	221.4	32.5	233.3	56.6	193.9	45.3	184.8	155.8	94.7	24.7	158.2	174.5	136.4	189.9
AC012360.6	24.5	92.3	46.5	29.5	47	90.5	59	37.5	88	54.9	19.98	80.1	13.8	16.8	48.1	27.4	49.3	7.5	95.1	62.5	14.4	73.5	37.4	55.2	15.6	87.2
AC012499.1	2.5	53.4	30.9	14	41.7	63.3	52.8	7.8	107.9	6	10.86	40.4	31.2	88.5	12.1	45.6	16.5	13.2	11	41	9.9	39.2	56.4	58.4	45.4	40.7
AC012531.25	9.1	18.7	12.5	14.7	24.2	12.8	62.8	7.9	17.9	9	14.18	18.3	7.4	20.9	17	10.6	21.6	13.1	17.8	13.3	3	42.7	20.7	14	8.2	13.5
AC013463.2	52.4	57.1	61.9	60.4	56.1	4.3	97.3	48.7	12.7	37.8	11.12	59.9	9.8	55.3	10.8	89.6	9.6	10.9	10.2	86.5	77.9	52.8	79.5	121.2	19.5	12.7
AC013733.4	4.95	4.9	1.8	6.8	3.9	4.55	13.35	2.7	22.25	18.1	8.975	5.55	37.1	6.95	7.75	10.5	12.05	5.3	5.9	2.55	11.35	3.15	3.05	9.35	13.8	15.85
AC016831.7	88.8	102	234	102.4	259.6	73.3	246.7	194.9	174.5	81.6	25.3	108.8	182	123.5	266.4	109.7	142.3	125.2	93.5	38.8	87.2	81.8	83.8	46.9	92.4	112.9
AC016999.2	27.2	30.3	26.8	108.2	52.7	105.3	28	19.6	150.7	41.2	16.51	14.5	58.9	21.3	29.3	12.6	8.1	98.8	69.4	40	34.9	62.3	121.4	93.7	41.7	51.4
AC017002.2	154	199	409.1	136.6	119.8	119.7	207.6	119.6	401.7	266.5	213.01	274	204.1	214	247.9	67.8	174.7	198.5	52.2	51	99.2	186.7	201.6	196.6	349.1	15.3
AC017104.6	25.6	234.6	97.2	77.7	34.5	38.1	21.6	53.7	209.3	93.9	93.18	62.9	56.7	142.2	144.8	138	159.5	27	91.5	140.1	42.4	25.4	23.8	63.3	38.5	25.3
AC018462.2 /// BC071802	177.7	126.6	378	262.5	388.8	138.8	392	219.4	415.5	370.4	27.57	252.2	446.8	460	356.1	152.1	199.4	128.3	241.8	206.3	59.8	114.4	317	109.2	85.3	222.6
AC018755.16	275.7	308.9	150.1	208.3	235	274.4	316.3	262	232.5	261.7	76.18	268.5	392.4	322.2	318.6	336.9	250.3	376.9	237.9	276.6	335.9	329	315	263.6	203.7	285.3
AC018755.17	1.7	5.6	52.5	33.1	5.4	2.9	5.1	1.6	16.3	2.4	9.34	5.3	7.9	6.8	3.5	1.8	64.2	35	3.7	4	6.9	54.7	2.9	16.4	8.9	5
AC018766.6	6.4	11.9	4.7	6.3	3.3	9	6.1	3.9	14.4	10.5	15.84	92.4	35.1	19.5	10.5	23.4	67.6	45.2	31.6	72.7	70	19.5	15.5	30.2	41.9	6.1
AC018816.3	202.9	264.8	142	77.3	68.6	132.8	124.2	87.8	120.9	26.5	55.44	97.9	114.5	146.9	161.9	36.2	141.2	75.4	97.9	160.1	110.5	151.6	159.8	97.3	101.5	129.4
AC024560.2	58	88.2	157	36	43.6	129.5	132.3	56.3	252.8	153.2	24.08	80.3	121.8	181.7	190.7	28.1	169	103.2	167.1	3.3	22.7	107.7	184.9	66.3	221.8	127.3
AC025442.3	43.65	62.75	40.35	71.45	78.3	68.5	86.35	49.3	59.4	36.9	33.525	39.25	107.5	97.25	72.5	32.1	102.2	69.5	57.6	10.7	43.75	76.6	71.8	41.15	45.25	112.05
AC064852.4	43.4	70.8	59.5	3.3	23.3	76.5	38.8	32.8	32.6	42	11.26	29.4	67.1	9.5	8.5	44.4	61.9	1.6	53.8	52.9	26.3	44.1	37.7	6.2	48.3	25.1
AC067956.1	13.4	11.2	4.5	11.3	22	28.9	1.6	14.2	2.2	1.4	9.74	2.7	59.3	3	2.4	18.4	23.4	27.9	2.5	3.2	1.6	4.2	3.3	16.2	6.5	24
AC068039.4	71.5	82.5	188	193.5	258.8	78.4	112.9	73.4	136.9	304.3	63.32	389.3	250.7	363.8	210.5	197.6	244.3	171.5	252.2	132.3	45.7	194.4	163.8	235.7	157.3	418.7
AC068138.1	51.3	92.5	102	79.2	107.2	135.5	103.7	18.2	75.7	109.8	14.78	130.2	98	71.5	112.4	81.1	107.2	88.9	79.2	95.6	73.8	110.1	50.4	185.5	124.1	90.4
AC068831.3	18.3	33.5	39.5	7.9	48.6	75.6	13.7	5	7	92.8	16.81	8.6	67.3	5.9	54.3	38.8	14.4	12	72.8	12.4	38.6	47.3	10.4	13.4	18.2	30
AC069277.2 /// AF279782	20.7	8.2	31.9	24.5	9.7	21.5	2	39.4	12.2	36.7	9.88	5.8	12.2	68.1	12.9	2	21.1	2.3	2.7	11.6	28.8	3.5	8.9	2.2	42.4	57.2
AC073283.7	160.8	381.2	375.4	244.1	184.4	262.1	271.3	339.7	350.5	452.6	96.75	342.8	795.5	649.8	597	490.4	477	674.6	704.4	569.8	162.5	414.1	382.4	345.1	518.8	363.8
AC073321.4	147.5	166.7	82.3	116.6	79.8	90.9	30.3	38	80.5	33.7	22.2	185.2	77.9	107.5	83.1	68.6	106.3	112.9	132.3	88.7	90.6	154.1	80.6	125.3	126.6	65.5
AC074212.6	35.8	40.3	51.4	16.75	52.1	38.05	37.45	7.3	42	42.6	24.955	17.85	55.15	53.25	16.7	16.6	18	55.55	45.1	19.55	26.2	37.5	30.1	28.3	56.9	24.3
AC078842.4 /// AK094915	78.1	58.1	18.9	35.7	29.4	40.4	36.9	91	21.6	30.7	11.8	78.8	67.3	31.3	56.9	85.1	6.9	13.8	30.1	8.3	38.6	39.2	42.9	54.1	25.4	40.5
AC078883.3 /// AC078883.4	16.1	21.8	13.3	22.7	15	22.9	9.7	10.7	33.1	15.9	37.52	11.5	26.8	106.8	52	15.1	11.8	22.3	23.6	89.9	61	12.9	62.3	12.4	19.8	32.8
AC079305.10	131.1	19.6	88	5.8	62	8.3	73.9	51.3	12.8	7.3	12.86	4.8	59.7	18.3	13.1	30.1	16.4	65	9	64.1	6.3	14.2	62.3	22	26.3	80
AC079741.2	32.3	109.3	51.6	46.4	119.2	25.5	74	1.2	9.3	116.4	9.96	52.4	61.8	45.3	21.3	33.9	27.2	53	117.3	32	42.6	46.5	15.4	11	13.1	55.8
AC079767.4	276.4	259.2	101.3	401.3	508.4	312.3	172.4	444.4	596.7	343.4	43.91	429.1	183.2	220.6	652.4	176.2	362	94.2	720.3	119	349.9	378.4	355.7	462	77.2	498.1
AC079807.4	25.7	8.4	8.6	8.9	53.8	47	2	46.8	37.9	6.6	16.13	4.2	38.2	10.4	34.7	60.8	17.4	26.9	42.5	35.1	3.2	30.3	56.2	31.6	41.5	74.9
AC083843.1	65.15	89.95	114.85	87.15	58.45	44.35	103.1	45.45	71.6	166.4	46.195	176.5	90.85	88.05	60.8	85.5	56.15	61.1	64.45	65.75	52.65	56.9	88.6	36.9	17.1	114.05
AC083949.1	262.5	119.9	136.3	163.3	171.5	157.1	151	160.3	215.1	232.9	70.36	331.1	198.2	278.3	135.5	100.4	140.9	81.2	73.5	121.8	93.5	99.4	60	63	146.8	177.1
AC084219.3	3.2	24.3	4.3	116.5	11.6	3.6	124.8	11.5	24.9	17.1	11.55	69.4	5.6	9.4	32.6	3.2	75.7	8.5	16.5	63.1	19.6	38.4	2.4	15.6	69.7	4.6
AC087501.1	7.3	24.8	24	5.8	8.3	14.8	15.5	5.3	22.4	20.4	8.39	28.5	67	17.2	62.1	30.2	12.7	6.6	11.1	11.7	3.9	13.6	43.2	29.6	27.1	26.2
AC090627.1	8	8.1	40.8	44.2	11.1	43.4	42.3	40.2	101	4.7	17.42	32.6	121.5	8.7	59	2.1	75.4	40.7	12.6	18.7	4.9	6.4	5.6	10.9	44.3	23.1
AC091133.1	196.1	101.7	102.8	187.2	201.3	146.9	195.6	107	247.6	292.1	131.68	279.3	166.6	200.2	193.9	242	295.5	115.1	211.9	223.8	215.3	230.3	144.4	205.4	168.6	147.3
AC091633.3	22	32.2	30.7	32	54	106.4	49.3	55.9	8.1	23	10.53	3.5	10.9	12.8	39.8	56.2	6.3	21.8	35.4	19.6	27.1	47.8	35.7	50.7	28.3	89.9
AC092155.4 /// BC038779	27.7	68	18.3	14.9	3.1	21.8	4.4	5.7	4.3	28.7	9.56	41.3	4.4	21.4	33.1	12.4	16.1	26.3	24.2	40.6	41	40.3	6.9	2.2	6.4	47.4
AC092192.1	32.3	38.8	58.1	44	28.3	39.2	34.1	6.1	40.5	25.1	9.5	51.9	30.9	6.9	41.7	26	5.3	12.1	3.5	38	11.8	35.7	57.4	67.6	13.2	4.8
AC092620.2	360.9	843.3	1201.6	734.4	1303.1	636.2	930	937.7	1003.7	2839.1	273.16	1159.3	1874.8	1948.6	1573.7	1358.2	1183.4	1565.1	1605.7	1285.4	215.8	1025.9	961.3	897.7	965.5	665.5
AC092660.1	20.7	47.9	96	11.5	34.9	84.2	61.4	82.6	86.6	14.1	15.16	9.7	78.8	13.1	126.6	59.2	37.8	36.4	17.7	54.9	51.5	46.5	73.8	46.4	40.9	56.1
AC092667.2	88.6	21.4	68	17.3	41.2	9.5	6.5	61.2	43.4	8.2	12.42	13.5	37	6.5	38	2.7	8.6	6.2	49.4	5.7	33.8	9.1	47.7	58.8	3.4	29.5
AC099684.1 /// BC040634	36.6	62.3	11.1	35.9	84.2	11.3	51.2	86.7	16	6.7	13.59	62.9	8.6	9.5	9.7	3	8	6.9	52.1	5.3	34.9	41	44.7	16.7	15.1	10.4
AC099850.1 /// BC017255	22.9	52.2	29.6	10.8	14.3	88.5	39.6	75.8	17.3	44.6	15.9	40.9	65.8	40.9	99.9	55.8	37.7	59.9	123.5	5.2	90.2	54.4	84.6	86.4	41.5	18
AC100830.4	137.4	125.8	158.5	76.5	137.6	123.4	188.3	74.3	128	161.2	29.26	185.9	127.9	206.9	150.7	154.7	144.8	132.6	70.6	130.7	111.6	172	194.6	123.3	75.1	217.5
AC104537.2 /// TCEB1P28	12.3	26	9.4	67.7	80	8.4	5.2	17	5.1	11.5	13.2	11.6	25.3	5.5	19.1	4.6	20.9	4.8	23.2	4.1	14.7	13	5.4	57.7	8.9	6.2
AC104667.3	8.2	66.3	54.9	19.2	9.8	13.3	10	12.7	9.3	44.5	29.9	109.9	51.4	111	47.9	6	47.1	6.9	11.1	31.7	3.4	7.7	10.9	15.3	15.1	10.9
AC106801.1	81.6	98.1	23.8	68.3	51.6	44.3	10.9	37.9	160.5	24.7	42.87	12.3	70.9	162.3	35.8	48.5	62.3	87.5	84.6	62.7	15.9	21.5	76.8	71.8	28.6	92.8
AC108056.1	9.6	46.3	2.3	10.6	2.6	9.5	7.7	19.3	20.3	15.6	9.53	18.3	7.5	3.5	16.2	8.9	12.8	8.6	16.4	10.3	6.3	9.4	7.4	48.5	7.5	42.7
AC112198.1	55.9	85.7	37.1	50.6	30.3	14.3	37.3	40.6	17.3	52.2	16.88	35.4	4.3	40	4	27.8	88	42.4	15.8	46.1	52.4	57.5	36.1	42.7	28.3	30.2
AC114730.11	14.5	13	41.5	3.9	7.3	9.6	26.2	4	7.1	24.6	11.3	10.9	10	5.3	20	9.1	9.6	4.7	5	4.9	4.3	2.1	7	5.9	4.9	4.1
AC114752.3	222.1	47.6	68.2	88.8	2	224.1	3.1	3	125.9	77.8	13.45	18.5	150.9	74.9	68	165.2	50.6	76.7	130.8	2.9	43	86	33	62	124.5	81.4
AC124997.1	20.3	25.7	37.9	14.4	5.4	3.4	32.3	32.4	27.5	17.1	10.04	32.2	27.7	31.7	23.2	17.8	24.3	20.5	12.2	12.4	4.5	16.9	25.8	22.5	1.9	26.7
AC128677.4 /// CH17-132F21.1 /// IGKV1OR-1 /// IGKV1OR-1 /// IGKV1OR10-1 /// IGKV1OR10-1 /// IGKV1OR2-2	955.6	1433.3	810.6	715.2	980.9	2406	1099.8	748.2	1006.4	664.6	139.97	1380	877.8	627.9	905	441.6	2239.5	1714.2	2441.1	1146.1	1186.5	1207.7	1228.5	962	855.3	1429.5
AC136289.1	32.6	90.3	3	17.4	10.9	5.8	3.3	3.6	63.6	87.7	9.96	86.2	69.2	70.8	92.2	12.3	28.7	53	52.4	52.3	26.5	25.8	3.1	61.4	20.9	17.2
AC139100.2 /// PARD6G-AS1	15	16.1	18.9	13.6	30.9	24.6	36.3	22.3	24.1	14.2	43.82	7.8	11.1	26	21.7	26.9	24	11	39.8	13.8	9.1	23.6	11.8	22.3	18.1	11.4
AC139100.3	7.3	20.5	2.1	4.1	12.4	16.6	5.3	9.4	6.5	12.2	12.15	27.9	13.5	3.9	36.4	39.5	26.3	5.9	7.3	8.7	1.8	2.6	15	4.4	4	6.6
AC141928.1	40.8	56.25	16.95	33.15	57.35	34.9	69.55	39.2	40.7	79.5	27	14.15	94.6	103.4	59.9	59.5	133.45	56.05	81.4	57.05	39.75	102	75.5	50.8	59.35	94
AC144652.1	199.7	205.2	126.8	250.4	196.2	395	161.7	210.3	171.9	146.9	66.14	163.3	415.1	96.3	310.1	228.9	216.8	197.8	223.8	243.1	169.5	313.6	265.4	197.3	133.7	125.1
AC145343.2	31.8	62.2	48.3	27.7	86.1	78.6	54.5	25.4	116.9	79.5	20.6	84.8	38.1	64.9	32.4	58	106.2	88.1	90.9	23	42.1	19.9	82.4	92.1	54.1	87.5
ACAA1	2644.7	1878.95	2012.85	2125.2	1802.55	2252.25	1886.3	1888.55	1765.3	2608.8	867.725	1915.4	2277	2943.35	1958.6	2198.6	2104.55	2142.5	1821.2	2065	2364.15	1860.5	1945.65	2220.9	2258.55	1573.1
ACAA2	761.7666667	592.2666667	495.4	631.4666667	586.1666667	500.1333333	541.2	629.4333333	474.8333333	300.8666667	287.38	246.8333333	189.0666667	368.9666667	378.7	638.8333333	700.3666667	580.7	579.6666667	543.3	737.2333333	454.7333333	501.9333333	390.1	547.2	482.0333333
ACACA	208.5	49.5	214.65	197.4	266.8	236.9	314.1	270.3	269.85	217.25	95.075	238.3	189.75	233.85	235.85	183.15	363.8	261.5	304	344.8	276.35	312.7	401.8	249.35	244.15	340.6
ACACB	198.3166667	227.7	224.3166667	215.3166667	240.75	251.1	207.1166667	194.5	175.4	267.0333333	82.775	442.05	277.8833333	301.8	333.1833333	182.7	246.6166667	202.65	237.6833333	184.3833333	193.3166667	234.1	250.7166667	276.7333333	276.1166667	277.6666667
ACAD10	194.725	233.9	241.075	186.2	245.325	155	187.125	218.15	260.825	191.475	62.3825	229.275	250.85	262.875	298.625	207.825	256.225	251.825	255.45	256.45	194.4	254.8	229.6	291.4	216.4	217.275
ACAD11 /// NPHP3 /// NPHP3-ACAD11	568.1	424.6	593.5	429.1	312.8	382	449.5	372.2	659.8	768.6	256.33	925.5	645.9	643.8	623.5	448.6	491.5	343	411.4	487.5	272.1	383.9	373.1	561.2	315	443.4
ACAD8	939.4	910	798.1	742.4	816.7	742.9	968.6	784.3	908	1069.4	236.07	1232.4	1013	707.8	926.9	1191.3	1193.4	1035	951.7	999	1172.9	1034.7	1005.8	1089.2	873	966.3
ACAD9	740.8	855.5	644.3	643.6	549.3	779.9	699.6	608.7	780.7	807.9	290.99	790.2	899.8	877.8	746.8	641.2	737.5	749.4	709	1005.4	880.4	774.9	760.8	847.8	802.5	656.3
ACADL	28.2	63.75	39.6	34.55	24.35	6.55	3.8	43.7	22.75	24.25	11.49	16.5	26.5	27.95	57.7	17.6	27.75	33.15	5.3	27.75	18.9	6.6	4.1	13.15	7.95	43.7
ACADM	1778.9	1565.1	1090.3	1557.5	1864.3	1581	1865.3	1677.1	1431	737.9	242.56	1730.3	1443.7	1288.5	1542.8	1302.6	1215.9	946.1	1316.6	1203.8	1787.7	1762.2	1437.1	1556.3	1061.2	1385.4
ACADS	261.9	321.8	144.1	208.9	307	320	258.3	153.2	241.6	324.5	87.43	179.3	273.2	417	404.3	284.1	309.2	371.9	347.7	364.8	342.8	225.2	255	268.2	337	250.5
ACADSB	348.75	357.4	358.1	369.6	404.65	351.85	430.05	444.5	306.6	332.6	59.675	479.85	304.7	217.6	265.9	292.9	275.1	229.4	250.55	220.2	278.2	315.15	390.45	247.55	302.45	340.15
ACADVL	4088.8	2218.7	2330.4	2934.7	2998.9	3606.7	3334.4	2404	2198.7	8609.9	1285.59	2594.3	4857.1	4418.2	4045.7	5663.9	3637.8	5770.4	3334.7	4458.6	3583	3155.4	3444.3	3180.3	4804.1	2919.6
ACAN	70.275	96.75	87.2	127.075	91	156.4	61.7	66.05	175.1	93.8	42.9325	49.55	60.35	134.375	82.575	85.725	131.825	102.35	161.9	69.3	73.625	96.7	93.6	68.425	160	91.825
ACAP1	1265.5	986.8333333	718.2333333	1066.566667	1024.033333	872.5333333	1194.166667	1031.633333	1302.566667	1419.366667	812.6433333	2141.2	2322.333333	1769.233333	2348.966667	1578.666667	2306.5	1719.766667	1513.833333	1969.266667	1621.3	1933.9	1884.166667	1798.233333	1401.933333	2265.166667
ACAP2	1390	1884.933333	1676.7	1443.833333	1913.6	1896.933333	1838.466667	1818.133333	1810.3	1684.1	199.72	1356.033333	1537.5	1735.4	1596.933333	1442.033333	1146.366667	1685.533333	1644.3	1115.666667	1583.633333	1493.8	1849.966667	1632.766667	1766.9	1541.733333
ACAP3	426.55	357.1	248.55	335.05	239.6	406.75	418	386.85	381.9	731.3	125.74	287.5	1171.35	1142.6	930.75	504.35	625.45	668.15	474.35	751	487.45	454.15	397.25	419.35	529.2	387.95
ACAT1	395.1	527.3666667	484.7333333	487.8	419.8333333	525.2333333	455.2333333	511.9333333	461.0666667	239.9	114.92	376.5333333	382	495.7666667	372.6	439.0333333	430.7666667	351.0666667	422.3666667	391.3	385.8	402.9666667	440.5666667	539.3333333	419.9666667	582.2
ACAT2	899.7	863.8	906.2	1147.5	958.4	870.8	773.8	924.2	1050.2	599.6	234.24	743.3	669.9	491.5	499.1	614	890.7	552.1	783.8	807.6	712.5	819.9	1108.3	858.2	772	866.2
ACBD3	1532.9	1285.7	1180.1	1487.55	1411.75	1740.2	1420.65	1432.55	1531.35	863.5	338.08	1144.95	1343	1450.75	1481.6	953.1	1133.85	1123.75	1391.8	1032.9	1239.5	1073.8	1064.9	1119.95	1242.15	991.6
ACBD4	311.2	336.8	294.2	267.4	285.2	278.2	273.6	427.4	362	445.9	128.44	413.7	390.5	519.5	539.6	310.4	344	271	316.7	398.1	337.8	256.9	338.8	194.9	274.3	285.5
ACBD5	1272.3	931.6	1201.15	957.05	1028.65	1022.4	1223.05	1084.95	1184.15	1159.35	300.795	1123	1261.55	948.05	877.45	1046.65	878.85	814.2	883.7	908.65	892.45	988.3	1097.85	891.1	1161.15	881.95
ACBD6	715.1	496.2	626.1	800.7	599.8	571.9	599.2	672.9	461.8	591.1	217.14	569.2	629.2	649.2	806.5	660.9	586.3	493.6	679.4	640.4	780.5	645.5	685.7	737.3	707.4	771.5
ACCS	479	465.6	493.6	569.1	403.7	452.8	268.4	466.8	412.8	911.2	207.57	681.9	548.7	1330.2	874.3	1083.1	616.8	1131.7	1600.8	1391.9	330.7	310.5	577.6	1357.9	821.6	350.4
ACD	989.2	616.7	592.9	819.5	677	827.4	878.2	695.8	792.5	635.1	250.88	763.7	739.3	814.6	547.6	674.1	906.8	603.2	661.1	544.7	972.4	671.1	454.3	624.5	643.8	755.5
ACE	20	8.45	22.6	59.5	31.55	15.2	21.4	23.95	46.8	25.5	21.42	6.15	41.6	22.8	33.35	7.1	57.25	9.55	58.7	18.35	6	13.55	28.1	36.7	17.75	25.45
ACE2	18.7	39.3	20.4	32.95	25.3	70.05	47.4	22.4	9.25	6.3	14.54	4.5	52.65	36.85	48.45	14.65	19.15	23.5	37.8	34.95	19.95	5.15	36.75	35.4	27	30.2
ACER1	4.9	23.6	5.5	4.7	16.1	5.6	14.7	8.3	21.4	128.5	27.61	65.4	35.9	70.7	31.5	8	7.4	9.8	15.2	77.1	3.3	9	11.8	10.5	12.7	4.9
ACER3	605.55	802.2166667	1007.616667	709.55	872.8	920.0833333	753.05	938.85	729.2	1263.466667	110.9516667	334.3833333	802.45	731.1333333	666.9666667	952.8666667	568.4666667	1192.3	844.05	727.9833333	609.8833333	713.2833333	628.2	740	679.55	560.35
ACHE	34.9	29.66666667	37.06666667	40.56666667	26.2	72.96666667	50.06666667	37.83333333	39.83333333	12.03333333	28.55	28.06666667	65.26666667	23.66666667	20.86666667	36.63333333	18.5	30.9	66.06666667	30.8	23.63333333	14.03333333	10.46666667	18.86666667	12.93333333	54.6
ACIN1	916.9	969.1	750.1	881.7	847.6	625.8	1019.6	779	1057.5	1267.3	349.25	1502.5	1836.6	1594	1753.7	1502.4	1653.9	1376.5	1234.3	1621	1514.8	1213.7	1194	1411.8	1222.4	1422.2
ACKR1	7.8	14.8	13.6	50.3	13	18.8	17.4	21.4	7.6	7.2	16.05	15.9	44.6	19.7	22.7	7.9	10.5	20	7.7	8.6	4.2	5.9	19.5	11	11.8	14.7
ACKR1 /// CADM3	5.9	20.7	3	9.1	4.6	10.2	2.4	11.5	84.8	11.6	17.11	6.6	14.6	10.5	12.3	8.3	23.6	12.7	5.7	4.5	2.7	7	18.5	10.5	5.1	7.3
ACKR2	22.6	83.16666667	53.8	65.6	32.86666667	48.26666667	51.76666667	37.5	22.93333333	29.1	16.05333333	66.96666667	7.7	51.66666667	47.36666667	47.46666667	80.86666667	25.73333333	49.23333333	34.06666667	35.66666667	29.23333333	32.26666667	62.13333333	64.73333333	64.7
ACKR3	184.15	153.1	85.2	98.65	125.25	92	231.45	116.55	109.2	95.75	36.89	154.6	114.35	113	98.75	104.7	85.85	101.45	124.65	128.85	183.8	154	116.8	153.5	17.05	125.1
ACKR3 /// AK023507	176.6	130	114.8	110.2	140.6	84.2	70.2	118.3	198.3	106.3	50.92	217.4	167.1	159.5	116.8	94.8	129.1	92.3	128.6	117.2	102.6	117.7	102.7	99.5	65.8	102.9
ACKR4	3	42.8	56	5.8	4.3	39	36.9	14.4	23.4	51.8	10.46	36.4	12.4	48.2	41.3	46.4	87.5	34.9	86.3	27	38.5	2.5	45.9	4	15.5	50.4
ACLY	1510.633333	1759.2	1646.966667	1897.5	1754.7	1881.866667	1788.933333	1860.066667	1897.3	1326.966667	520.41	1276.166667	1476.633333	1557.9	1405.433333	1905.033333	1955.333333	1517.066667	2134.933333	2288.3	2158.1	1914.166667	1983.433333	1948.033333	1633.633333	1762.2
ACMSD	78.5	47.7	39.4	77.3	2.7	13.1	20.7	45.2	35	33.8	10.42	17.2	68.7	73.2	36.8	5.5	4.1	5.4	8.3	38.1	3.9	3	57.3	61.8	2.2	9.2
ACN9	347.4	319.2	288.2	206.2	288.5	210.4	361.4	327.1	186	123.5	74.63	234.9	182.5	167.3	330.4	188	236.7	157.5	535.1	132	344.5	322	301.1	526.3	212.2	475
ACO1	246.55	272.5	221.75	278.55	289.1	352.25	247.75	198.2	279.45	202.75	39.87	161.35	160	149.1	142.35	306.6	181.9	270.45	211.55	156.65	274.2	183.45	237.3	219.8	150.45	230.95
ACO2	1348.45	1434.8	1264.7	1785.9	1040.8	1870.35	1354.5	1157.6	882.95	360.45	312.895	702.6	566.5	621.8	782.55	1055.05	1253	856.8	994	1253.8	1585.8	1047.6	944.15	824.4	866.95	770.5
ACOT1 /// ACOT2	309	245.2	337	223.3	321.7	233.2	237	441.6	300.2	182	47.64	664.2	193.1	169.9	208.3	250.2	304.2	49.2	227.2	265.1	262.7	257.6	436.8	342.5	274.5	243.2
ACOT11	38.375	33.025	10.3	40.8	49.3	17.4	36.375	34.05	28.075	32.1	34.2975	48.225	75.775	42.225	52.475	40.425	56.25	29.025	45.8	33.225	39.925	16.975	16.25	30.725	35.375	28.25
ACOT12	45.8	6.5	29.3	9	38.1	69.9	24.3	37.9	79.9	34.6	9.56	51.3	2.2	25.8	96	55.4	12.3	4.7	34.3	27.8	3.5	25.3	38.4	4.7	37.9	50.3
ACOT13	533.4	550	504.8	423.3	345.1	567.7	457.1	371.7	498	313.4	147.83	329.9	385.5	316.7	463.9	543.9	615.1	477	451.5	610.4	725.4	476.1	539.8	449.1	407.7	545.2
ACOT4	87.8	63.9	40.8	99.9	103.1	155	138.7	96.6	10.1	49.5	30.98	8.9	83.5	59.5	80.2	100.5	61.8	69.9	88.1	46.3	65.2	105.5	155.8	52.5	88.9	125.4
ACOT6	22.7	4.4	9.2	2.9	9.2	10	7.7	4.6	4.5	14.2	12.61	5.8	8.5	16.9	8	3.7	15.3	3.6	7.1	7.3	4.3	5	7.4	10	5.8	13.1
ACOT7	118.55	255.3	147.9	267.85	192.6	241.35	180.2	200.55	205.75	134.2	79.635	118.1	190.95	184.55	215.85	265.6	220.65	228.35	191.25	211.6	165.6	169.95	189.7	126.7	256.35	197.45
ACOT8	331.05	319.65	366.2	322.9	321.9	398.15	453.7	441.45	343.05	261	99.96	182.05	240.65	516.35	375.55	463.7	470.95	559.4	390.05	413.5	460.75	421.35	387.3	357.75	363.45	352
ACOT9	1481.5	2381.6	2131.6	1730.3	1608.6	1736.3	1672.7	1837.5	2099.9	2328.9	589.19	1774	1752.7	2027.7	1642.7	1750.1	1453.7	2095.3	1574.7	2001.1	1390.4	1296.8	1336.8	1495.5	1822.8	783.6
ACOX1	394.86	487.02	387.1	275.94	308.22	468.14	375.06	313.56	415.1	401.86	87.214	233.24	304.62	393.5	330.12	326.72	278.34	479.32	321.9	439.2	447.88	359.64	366.38	284.16	275.44	278.08
ACOX2	77.7	112.1	26.5	10.7	89.5	96.3	67.9	41.2	65.9	89.2	13.65	5.7	97.4	79.7	88.7	63.8	13.1	149.2	94	78.1	56	64.4	43.8	77.4	10.6	19
ACOX3	161.5	276.8	220.35	205.75	224.7	363.95	155.3	227.6	253.9	161.35	81.355	207.9	278.5	344.1	165.15	235.65	235.9	292.2	251.35	258.1	227.6	172.75	238.3	221.5	336	223.05
ACOXL	12.9	84.1	29.05	12.55	69.15	99.95	64.45	17.85	13.2	41.7	18.98	14.75	25.4	63.8	51.05	50.85	44.25	46.5	47.15	33.25	25.1	55.1	47.85	54.55	52.85	43.4
ACP1	2140.475	2040.9	2225.1	2700.225	2185.725	2294.55	1934.175	2197.175	1910.7	794.825	424.165	1306.825	788.6	653.45	1087.575	1587.075	1903.575	1040.5	1535.025	1417.6	1816.675	1544.225	1635.675	1570.025	1397.55	1778.15
ACP2	790	646.8	562.5	560.2	439.1	569.7	350.9	375.8	408.1	650.8	228.84	464.5	614.3	777.8	635.4	799.1	531.1	885.6	641.8	678.3	924.2	534.2	718	605.6	1009.1	427.7
ACP5	712.5	1302.2	939.5	1154.2	979.3	1030.5	592.3	551.6	1268.1	1009.3	423.99	718.6	700.6	666.6	630.4	791.5	727.6	484.4	794.6	488.4	794.2	843.9	868.6	702.1	587.7	645.5
ACP6	340.75	354.8	315	366.65	215.6	317.95	371.25	322.1	424.05	374.25	65.575	452.15	294	297.2	283.65	248.05	299.5	127.8	313.05	256.25	394.15	330.95	431.55	567.75	333.15	592.65
ACPP	202.8666667	298.9333333	283.9333333	349.2666667	212.3333333	380.8	223.4333333	209.2666667	310.9666667	266.9333333	27.87	89.53333333	173.7333333	283.2333333	310.4666667	356.4	234.8666667	529.4666667	366.8666667	254.3333333	250.2666667	255.3	186.6666667	206.3333333	270	160.0333333
ACPT	173.9	292.7	161.6	290.4	202.5	323.1	223.6	181.4	327.3	295.7	64.03	203.7	109.9	345.2	252.5	132.3	342.4	227.7	290.5	263.9	156.1	206.2	129.8	235.6	287	205.6
ACR	57.8	14.6	17	61.5	44	16.7	43.3	19.6	8	8.4	22.5	18.8	5.4	18.9	12.9	14.2	55.7	7.5	14.8	14.7	13	53.3	14.3	11.3	44.9	108.7
ACRBP	1894.266667	592.2333333	780	1098.833333	513.2	2957.8	559.5333333	952.5333333	1132	614.7	410.8666667	1204.766667	2182.233333	1747.433333	2419.9	4046.566667	2344.266667	4171.966667	2208.333333	2184.066667	1112.8	1511.766667	953.5333333	1482.566667	2002.733333	1471.1
ACRC	464.6	483.4	386.7	432	562.5	406	507.2	310.5	517.9	486.5	154.86	679.8	287.2	624.6	352	339.8	434.2	377.5	472.3	450.8	366.7	452.9	364.3	542.3	359.4	507.4
ACRV1	57.16666667	96.56666667	52.1	54.5	56.46666667	101.05	61.16666667	50.96666667	115.7333333	64.18333333	16.95833333	61.5	80.3	49.16666667	127.8833333	70.98333333	91.96666667	64.1	91.75	39.26666667	40.13333333	86.55	64.28333333	70.3	51.21666667	74.43333333
ACSBG1	101.3	68.85	90.85	45.55	37.8	138.95	57	71.7	86.8	81.4	27.88	63.5	120.2	143.35	198.3	141.2	60.45	261	109.1	71.45	94.7	111.1	91.9	40.45	67.35	112.6
ACSBG2	11.3	23.2	41.4	6.9	62.3	10	61	11	9.7	12.6	19.75	104.5	63.4	101.4	144.6	51.7	162.3	13.4	8.4	17.6	32.6	9.6	21.4	93.4	10.7	30
ACSF2	333.6	356.5	326.7	271.4	316.1	246.8	281	301.1	305.4	506.6	96.45	228.2	336.9	524.4	312.2	298	316.6	258.6	303.5	362.5	255.9	282.8	249.5	295.4	315.9	345.5
ACSF3	175.2	138.8333333	166.5666667	105.7333333	184.7	102.3333333	152.8	97.56666667	166.3666667	228.8	69.39666667	201.2666667	184.6666667	229.1	275.0333333	179.3333333	275.2	261.0666667	275.9	241.1	157.4	277.5666667	276.5	190.5666667	212.9	238.6666667
ACSL1	2065.65	1986.5	2770.1	2391.45	2214	2455.95	2258.8	3443	1892.7	2229.75	149.61	948.2	1576	1199.9	1736.65	3059.1	1847.85	6942	3010.85	2766.15	2463.5	2114.2	2071.35	1998.4	3905.75	1480.35
ACSL3	784.5	813.8	747.5	784.2	972.5333333	954.1666667	963.6333333	823.0666667	787.8333333	790.6	177.6133333	831.1	751.1	630.0666667	662.7333333	664.3666667	606.2	753.7666667	583.9333333	655.8666667	867.2666667	692.1333333	821.1	703.7666667	847.6	617.8666667
ACSL4	131.3	345.4333333	483.1666667	301.2666667	437.1666667	355.5	478.3333333	428.7	415.2666667	346.9666667	119.8766667	282.3666667	431.2333333	428.4333333	348.3	339.4	350.5666667	462.5666667	450.1666667	327.5	203.5666667	354.0333333	352	279.1333333	283.6	296.8
ACSL5	1358.65	1088.25	1435.7	1504.6	1448.2	1553.15	1347.95	1308.4	1228.15	1232.4	532.965	1327.2	1139.9	1228.05	1022.55	1424.8	1373.6	1074.95	1320.85	1171.75	1477.4	1374.95	1450.5	1373.4	1232.65	1213.5
ACSL6	118.2	136.06	130.46	138.38	173.74	116.52	220.24	121.12	133.38	118.08	28.81	184.32	126.2	80.94	119.38	126.9	158.08	65.44	91.34	88.92	130.94	127.7	153.08	154.44	122.2	205.92
ACSM1	4.05	8.1	9.4	12.05	8.35	15.7	6.25	21.7	8.45	40.3	18.435	12.9	12.65	13.15	21.4	36.1	20.35	7	12.65	22.4	24.35	17.1	8.15	21.45	26.75	6.75
ACSM2A	3.4	21.6	20.75	5.3	8.75	14.05	30.6	6.5	6.25	24.95	8.425	12.4	30.2	11.65	2.2	18.6	7.35	25.25	23.5	31.8	25.15	3.8	15.35	3.15	7.8	56.05
ACSM2A /// ACSM2B	6.9	72.35	47.1	15.6	50.15	54.4	25.25	45.2	54.05	17.25	14.535	28.25	22.7	20.95	24	16.6	19.9	11.25	15.3	42.9	24.5	33	23.25	44.65	32.7	47.8
ACSM2B	58.3	11.9	6.6	9.4	43.3	14.5	26.1	3	24.2	42.8	10.59	59.1	12	7.8	10.1	24.5	32.4	16.8	39	48.4	9.8	29.3	55.9	11.2	79.2	48.1
ACSM3	168.35	173.55	169.5	200.85	174.35	147.45	124.45	109.85	99.8	125.05	37.27	301.8	101.6	91.3	160.95	142.2	141.1	80.4	115.4	87.4	196.6	153.4	159.6	219.7	99.9	170.1
ACSM5	48.86666667	86.8	59.36666667	37.93333333	21.9	37.2	25.16666667	37.43333333	21.7	68.63333333	14.93666667	18.7	20.6	58.93333333	36.56666667	35.46666667	46.63333333	32.53333333	42.26666667	56.26666667	15.66666667	60.86666667	51.03333333	27.6	40.53333333	77.73333333
ACSS1	234.92	226.04	194.6	164.32	236.78	256.7	239.42	212.06	270.52	286.16	222.182	426.88	392.04	380.48	308.52	323.86	482.64	342.38	310.26	356.96	234.62	262.98	285.48	292.84	245.12	275.98
ACSS2	590.9	857	753	675.3	771.5	837	675.6	858.9	676.6	1203.3	146.15	626.1	1221.5	1301.5	1012.3	854.1	678	1353.7	898.9	855.2	899.7	740	866.2	815.2	1083.8	625.1
ACSS3	84.85	72.65	50.1	33.85	15	17.4	12.5	34.7	73.15	39.65	16.165	63.55	15.3	35.9	54.4	19.85	23.6	42.5	67.65	31.8	3.55	41.6	33.6	41.1	54	67.4
ACTA1	38.2	108.7	30.5	65.5	101.5	72.3	80.8	26.5	83	85.7	23.24	106.9	56.5	41.4	26.2	39.5	129.4	51.4	29.3	120.5	41.8	17.7	51.3	65.8	83.8	32
ACTA2	218.7	421.2	168.75	386.3	307.05	295.15	391.35	249.35	272.45	196.75	100.925	184.65	238.9	251.15	172.15	103.2	131.8	103.8	299	238.1	213.1	232.2	256.65	187.8	291.45	251.65
ACTA2 /// ACTA2	1.6	13	8.2	17.6	11.4	60.2	10.2	5.9	12.2	54.4	10.56	53.2	12.6	13.2	6.5	24.8	39.2	7.3	11.9	4.3	46.2	41	13.9	13.2	8.1	8.7
ACTA2-AS1	74.8	21.1	38.7	35.6	140.1	80.5	64.6	31.7	13	121.2	15.96	83.8	3.7	56.2	74.9	36	93.2	49.6	25.2	91.2	55.8	54.8	42.8	82.7	20	50.8
ACTB	50861.91667	50965.76667	58739.35	59946.98333	61536.85	60425.76667	51065.31667	54071.8	60630.63333	61447.75	20379.14833	58837.15	73078.16667	80721.83333	81499.73333	62144.61667	64836.6	57674.8	62057.85	69864.16667	60213.05	52556.85	59841.25	65439.31667	62272.35	51218.86667
ACTB /// ACTG1	35686.56667	39148.57778	38434.17778	42075.1	43537.42222	45365.4	36165.97778	39231.61111	37896.51111	36977.31111	11715.13889	41147.03333	45102.27778	50170.08889	44494.85556	45596.98889	46307.67778	44164.44444	45303.55556	48805.2	48985.15556	40975.87778	49404.37778	51625.08889	43271.81111	42014.97778
ACTBP9 /// ACTBP9	560.6	687.4	972.5	934.7	723.5	884.8	1067.8	1019.9	1150.9	425.5	428.11	646.8	1230.1	1029.2	1900.1	1530.8	1226.3	1717.6	1640.3	1195.1	1267.1	1451.2	956.8	1158.5	1147.8	1336.9
ACTC1	178.8	280	161.5	129.8	157.8	340.9	137.3	134.5	109.8	150.6	72.75	187.8	277.8	136.7	217.2	126.2	98.1	116.3	82.8	80.4	60.2	137.1	62.7	5.4	126.2	110.3
ACTG1P4 /// AMY1A /// AMY1B /// AMY1C /// AMY2A /// AMY2B	1328.6	870.9	1098.1	910.3	1254.2	766.2	1467.4	1126.4	1365.4	2493.1	323.87	2463.3	1252.5	1182.7	1596.9	865.6	928.9	443.6	700.1	699.1	449.6	932	829.4	1055.8	727.5	1095.2
ACTG1P4 /// AMY2B /// RNPC3	3070.8	2177.6	2636.9	1712.8	2332.5	1662.1	2216.9	2471.2	1216.3	3978.8	643.16	2856.6	1840.6	2141.1	2248.4	1990.3	1988	2756.7	2913.1	1596	1117.9	3013.3	2859	2620.5	1358.5	3137.4
ACTG2	43.7	68.4	41.35	58.1	73.4	51.95	74.55	41.95	56.95	44.95	37.06	65.3	209.75	63.55	94.15	20.6	58.2	47.95	57.95	91.1	53.2	33.15	54.15	51.95	46.25	43.65
ACTL10	175.6	120.5	158.7	145.8	71.7	193	199.7	55.1	83.7	85.2	52.13	100.7	153.8	163.9	109.1	69.4	69.1	79.1	152.3	207	111.2	182.6	122.6	37.5	133.7	91
ACTL6A	807.4	884.2	496.2	543	750.1	921.7	837.7	683.9	548.5	719.5	331.72	1185.6	1271.3	950.6	1046.6	571.4	425.1	379.6	472.1	392.7	730.2	700.4	1053.2	634.5	496.1	684
ACTL6B	4	8.25	3.5	5.05	29.2	8.7	4.4	4.7	17.5	6.25	19.51	6.7	5.6	11.7	11.2	25.2	11.05	12.75	7.75	27.65	4.2	4.45	7.3	27.65	6.75	11.9
ACTL7A	10	18.6	7.7	5.4	46.4	6.9	13.7	7	5.9	60.1	18.39	9.3	5.8	5	12.3	20.3	47.3	44.9	18.1	33.1	16.4	16.2	14.7	9.8	13.9	8.5
ACTL7B	3.2	15.6	7.1	13.9	5.7	23.6	16.2	16.3	13.4	9.5	22.35	8.5	7.1	10.4	34	7.3	8.3	12.8	4.7	24.6	19.7	15	6.4	15.4	21.4	6.6
ACTL8	7.7	54.1	14.8	12.5	24.3	17.9	17.9	8.7	28.9	8.2	36.64	30.2	8.6	80.2	19.3	23.2	45	27.8	10.2	17.5	12	27.8	11.1	97.8	21.8	19.4
ACTL9	20.2	5.6	26.8	32.6	42.2	4.5	1.8	11.4	5.5	3.1	11.03	4	3.9	47.6	13	4	15.8	33.4	5.2	5.5	11.7	30.9	8.8	17	53.3	12.8
ACTN1	2436.8	1800.5	1551.75	2039.45	1838.425	2665.425	1260.95	2492.45	1501.375	2534.8	581.245	3536.15	2681.575	3322.5	3438.55	3658.675	2484.05	4790.55	2539.475	2510.425	3452.85	2668.725	2460.125	3278.35	2521.275	2775.425
ACTN2	25.075	32.35	27.6	43.05	22.6	24.95	20.625	22.775	46.2	27.725	17.875	13.55	30.05	39.675	44.4	27.45	31.3	25.875	39.9	29.9	25.325	46.125	36.475	14.775	16.65	35.625
ACTN3	20.3	54.1	12.9	48.1	58.6	71.9	13	53.2	105.4	51.2	20.73	85.4	43.1	84.3	174.9	100.2	53.5	122.4	112.4	91.1	27.9	90.8	115.5	108.4	132.6	114.8
ACTN4	1693.6	1306.4	980.7	1075.5	1174.9	1364.6	1278.2	1333.7	1280.9	2422.6	638.45	1217.8	4424.7	3690.9	1825.5	1342.7	2959.8	1783.1	2987.7	3347.1	2795.1	2770.7	3168.6	2047.7	1363.8	2554.3
ACTR10	4957.9	3691.6	2968.8	4461.5	4268.1	4594.2	4628.4	4819.6	3151.1	2211.6	828.78	3279.4	3591.3	3237.2	3006.9	3165.2	2540.5	3669.9	3141.8	3151.2	3682.4	3447.1	3577.8	3336.5	3175.6	3266.4
ACTR1A	1314.15	1370.85	1149.05	1210.7	1053.05	1255.5	1208.2	1270.45	1269.05	955.2	383.44	834.95	1093.7	1442.85	937.3	1353.7	1124.3	1363.65	1167.6	1372.85	1306.25	1156.45	1178.3	1102.7	1099.55	911.65
ACTR1B	1487.2	1630.1	1262.7	1393.8	1169.3	1181.5	1326.2	1470.6	1146.8	1376.1	461.19	1544.8	1214.2	1203.6	1964.2	2164.8	2268.5	1376.3	1833.4	2196.1	2193.7	1847.4	2118.9	2026.2	1463.9	2183.4
ACTR2	5706.057143	8097.228571	7924.614286	6611.014286	7144.542857	7236.3	6544.171429	6906.371429	8161.328571	5939.485714	1452.72	4270.171429	4618.842857	4968.757143	5399.585714	5495.314286	5298.5	5958.071429	6408.285714	5649.2	6428.271429	6454.171429	6449.4	5749.6	6496.357143	5809.042857
ACTR3	9855.32	9713.36	10406.14	10605.8	11198.18	11271.52	10258.28	10392.26	9542.96	8049.84	2742.564	8899.84	8314	9330.5	7481.16	10834.86	9391.06	10974.7	10003.6	10234.02	11976.72	10910.44	11278.64	10953.92	9701.12	10001.36
ACTR3B	236.25	289.6	277.55	238.3	259.15	244.85	194.9	283.9	426.3	275.2	117.08	255	220.35	354.25	395	255.1	287.45	226.6	278	224.1	259.75	264.75	262.85	331.7	249.3	348.15
ACTR3BP2	27.3	151.3	84.7	39.4	36.6	10	66.1	88.4	108.9	46.9	19.79	56.4	39.4	129.8	118.1	58.5	68.6	45.8	83.8	28.6	63.9	95	81.6	36.2	23.8	71
ACTR3BP2 /// ACTR3BP5	69.95	88.55	55.6	32.8	51.75	72.75	26.85	67.5	82.75	27.25	20.435	26.15	69.35	60.5	65.7	55.05	55.9	53.9	33.3	50.9	47.6	38.35	68.75	36	38.7	38.9
ACTR3C	39.2	89.5	114.7	56.5	128.1	137.8	62.1	64.2	68.7	61.8	21.42	26.7	88.7	5.9	21.7	23	63.6	22.6	56.1	26.5	48.6	85.1	68.8	55.1	68.4	33.7
ACTR3P2 /// ACTR3P2	56.3	28.1	60.8	36.8	35.2	93.8	42.4	37.5	67.8	38.2	10.42	59.1	58.5	43.8	85.6	27.4	66.3	23.2	57.2	20.8	30.1	35	67.4	54.4	20.1	68
ACTR5	596.35	483.8	442.45	372.5	292.6	309.2	340.2	336.35	457.2	677.5	185.465	508.6	509.2	392.75	526.8	509.45	598.45	559.7	451.6	594.85	438.85	461.2	536.9	513.95	507.9	549.3
ACTR6	789.45	741.55	497.3	641.45	647.45	669.25	720.05	686.4	507.15	357.3	158	722.05	605	454.5	419.9	544.7	641.45	323.25	511.5	478.9	581.5	600.6	776.25	636.1	494.75	751.45
ACTR8	385.55	601.7	360.85	485.25	484.35	558.8	428.4	408.65	474.2	341.2	150.32	389.1	372.7	369.15	416.9	459.9	451	375.2	447.4	437.75	579.75	523.8	475.7	452.65	449.1	478.3
ACTRT2	6.2	11.1	17.5	18.1	4.9	4	8.3	4.7	8.3	20.5	23.94	8	5.2	5.5	6	5.7	14.4	9.1	15.5	5.2	6.4	9.6	11	12.9	11.9	86.2
ACTRT3	5.6	15.6	5.1	49.2	50.1	16.5	14.9	2.8	51.8	6.7	13.8	16.5	46.7	50.5	64.5	49.2	64.4	13.6	5.2	14.3	12.2	8.4	35.6	61.6	60	10.7
ACVR1	1093.4	948.6	1048.8	967.1	1419.2	1325.9	1196.7	1074.4	937	769.8	276.59	887.7	1167.2	846.4	1024.8	1491.2	1139.7	1323.2	1188.7	1139.6	1105.7	1127.2	1387.3	924.6	1330.3	1349.8
ACVR1B	250.1666667	332.45	377.55	275.05	216.9166667	250.8833333	236.1833333	303.85	333.2	266.2	57.38833333	199.0666667	262.65	312.4666667	321.3833333	340.0833333	231.15	378.35	262.6833333	348.8166667	319.6166667	286.5166667	257.55	253.4833333	223.5833333	184.4
ACVR1C	159.2	202.4	119.65	214.6	164.15	109.05	218.65	165.95	104.4	187.55	66.13	261.9	159.2	201.85	276.65	248.75	161.8	81.2	171.85	127.4	203.85	248.45	290.25	333	177.45	516.7
ACVR2A	358.35	330.65	471.65	359	366.1	372.9	450.25	379	409.8	741.25	91	456.8	605.05	435.6	478.25	456.25	393.35	327.05	472.05	386.25	384.9	478.25	478.1	453.65	338.9	499.95
ACVR2B	138.9333333	121.1333333	162.4666667	109.5666667	187.6333333	86.93333333	151.0666667	110.9	166.2333333	226.3333333	54.28666667	286.5	196.3666667	220.7	207.2	180	95.73333333	125.6	119.8333333	151.9666667	153.8666667	166.0666667	197.2	219.2666667	145.1	223.7666667
ACVR2B-AS1	52.4	19.2	28.4	55.7	80	18.2	7.5	3.1	13.8	15.9	26.98	13.3	85.6	8.5	169.3	90	13.7	9.1	93.3	95.3	54	89.2	107.9	99.7	68.6	77
ACVRL1	54.1	169.1	15.9	61.65	74.45	127.3	30.4	10.65	24.9	53.2	23.955	30.7	35.75	47.35	17.05	81.65	51.9	63.25	70.1	56	46.95	15.85	36.6	28.5	27.25	45.7
ACY1	24	15.3	10.3	21.7	4.6	5	7.8	5.2	10.5	11.4	24.16	21.4	25.7	11.1	9.6	24.6	45.1	34.3	15.4	10.7	4.2	21.7	4.8	12.1	11	29.9
ACY3	34.35	69.75	82.1	43.2	27.85	73.35	75.35	43.85	55.35	64.6	23.445	60.15	69.7	77.3	28.35	17.15	61.75	49.55	38.1	64.1	47.55	20.35	69.7	49.7	24.4	30.55
ACYP1	753.4	412.6	557.3	528.2	656.5	441.8	1276.6	662.7	807.6	795.1	368.18	1237.8	1214.5	524.7	311.9	500.9	669.1	303.9	676.5	294	580.6	752	795.5	1008.7	761.1	878.2
ACYP2 /// LOC101927144	537.9	649.4	604.6	480.4	588.4	694.1	493.3	583.5	474.6	303.3	107.82	308.4	340	258.9	398	536.7	525.2	305.3	493.1	464.6	563.6	596.4	660.4	539.2	380.7	447.1
ADA	1750	1456.55	1981.95	1424.2	1007.55	1148.7	1428.1	1265	1467.05	997.55	588.83	1110.5	1316.7	1157.25	925.25	1635.5	1486.55	597.85	975.6	1361.45	1054.75	1130.85	962.65	1414.6	1799.05	813
ADAD1	60.8	86.35	83.45	45.1	79.45	92.95	47.5	45.35	52.9	65.25	13.145	73.25	102.15	64.65	137	25.65	34.6	40.15	82.35	62.9	30.65	58.55	54.1	57	64.8	48.4
ADAD2	23.3	38.2	24.4	28.7	22.9	13.2	95.3	137.8	26.5	27.1	49.4	89.7	9.9	128.1	171.7	68.6	115.1	29.5	37.7	24.1	29.7	33.8	37.5	32.1	30	16.1
ADAL	160.0333333	192.8666667	111.2	134.8	139.5333333	95.16666667	148.8666667	80.66666667	182.9333333	164.2	32.07666667	122.4	112.2	131.9666667	118.4	80.76666667	108.8666667	67.43333333	121.4333333	113.9333333	127.5666667	145.6333333	134.1666667	87.63333333	129.0333333	153.4333333
ADAM10	3941.3	3593.033333	4071.233333	3613.433333	3761.966667	4059.333333	3834.133333	4226.566667	3929.166667	2046.6	545.0366667	3018.766667	2399.4	2376.9	2176.3	3821.433333	2344.6	3401.066667	3268.066667	2698.3	3860.6	3894.666667	3384.933333	3045.166667	3624.866667	2937.766667
ADAM11	59.05	14.55	11.05	42.35	36.35	10.3	42.75	29.75	28	34.65	28.57	27.5	6.65	59.55	36	25.85	30.45	36.9	15.55	44.45	30.15	12.55	25.85	38.15	11.15	43.6
ADAM12	36.3	63	43.42	52.82	64.48	57.3	42.86	33.34	88.12	10.74	15.758	54.02	33.64	38.58	88.62	53.64	87.86	12.82	91.66	36.42	30.62	61.82	39.34	67.68	50.82	91.06
ADAM15	406.75	477.95	441.8	277.95	388.8	485.45	354.15	404.25	338.85	345.5	90.9	186.9	481.2	674.9	506.75	407.75	421.65	600.9	543.5	503.05	498.3	493.5	525.6	427.85	500.9	402.05
ADAM17	754.1666667	785.3	1116.2	919.4333333	1019.033333	802.9333333	774.4666667	1036.033333	923.4	1172.666667	275.68	897.1666667	1135.966667	1367.266667	1577.433333	1085.933333	849.6	1479.333333	904.2	999.5666667	767.2333333	896.9666667	823.7666667	798.7666667	1187.7	701.8333333
ADAM18	11.3	67.2	11.65	9.35	7.45	67.25	6.9	25.65	77.9	33.9	8.995	12.2	29.8	58.65	86.75	11.25	50.65	2.55	53.5	15.85	35.8	16	7.2	31.95	37.05	14.25
ADAM19	405.55	305.05	475.55	347.4	303.9	353.45	331.55	460.1	419.15	431.3	94.29	674.55	424.7	372.2	390.3	412.5	671.65	873.85	602.2	543.5	464.25	495.05	441.85	334.3	444.7	530.65
ADAM1A /// ADAM1A	415.3	229.1	400.6	347.4	385.6	274.6	505.2	278.1	541.7	545.4	46.07	547.2	440.7	398.9	404.7	238.1	444.6	277.6	301.3	418.4	233.1	411.4	337.4	258.6	219.3	386.9
ADAM2	12.8	26.3	4.4	10.2	6.6	2.2	19.1	30.2	54.3	8.1	10.56	2.6	3.1	22.5	3.7	46.2	10.2	1.9	1.9	40.4	1.4	23.4	1	5	8.5	44.7
ADAM20	42.85	21.15	42.2	30.8	42.1	51.05	18.75	77.85	79.3	30.95	25.725	58.9	74.1	70.65	49	25.3	18.55	15.2	59.95	16.55	17.35	25.5	41.8	32.95	54.85	105.2
ADAM21	27.6	57.2	29.6	17.85	50.7	47.1	89.55	31.25	29.95	7.4	12.585	41.5	28.25	5.8	64.75	40.15	25.85	22.45	50	27.55	14.45	66.2	47.2	50.25	44.8	54.05
ADAM22	25.075	50.975	41.825	21.6625	38.75	36.0625	46.9625	21.5625	55.4875	40.35	15.85625	47.425	34.9625	31.925	35.4375	41.025	41.675	32.0125	38.575	38.525	30.225	55.825	63.425	52.7	39.65	72.3625
ADAM23	92.75	76	48.225	69	50.8	29.55	45.95	58.675	49.95	44.8	20.875	46.85	83.5	31.05	71.525	39.3	63.275	33.3	69	33.15	45.35	35.225	56.35	62.6	54.3	123.925
ADAM28	353.175	223.9	426.375	376.15	680.55	373.175	387.525	528.05	567.65	600.375	72.2575	725.275	367.5	345.425	583.9	380.925	579.75	209.475	989.7	292.725	217.1	312.775	608.95	502.85	214.7	560.2
ADAM29 /// LOC101928551	12.3	13.7	55.1	6.2	73.2	38.9	34.3	14.2	8.4	10.8	10.8	17.5	59	62.9	5.5	6.8	28.5	7.2	33.5	54.9	8.9	56	13	75.8	5.1	49.8
ADAM30	25.15	59.8	23.15	18.3	4.6	36.5	19.95	21.1	44.9	16.65	15.75	19.85	9.95	12.5	6.4	54.15	9.25	14.95	19	16.1	12.05	23.55	39.1	48.4	12.3	17.6
ADAM32	30.3	19	46.7	78.5	54.2	3.4	5.1	39	40.1	23.4	8.87	9.5	84	33	34.7	6.1	6.2	10.8	10.7	42.7	26.4	8.3	58	53.4	4.7	33.6
ADAM33	150.2	243.85	291.55	233.45	206.95	235.95	177.35	197.15	257.35	406.6	106.23	347.7	455.7	603.55	532.5	285.35	351.9	311.95	247.65	389.3	181.1	227.5	270.8	317.85	306.65	176.45
ADAM3A	20.6	2.6	82.8	45.4	56.2	10	40.4	19.4	36.5	5.1	12.14	11.8	61.2	4.8	9	32.7	24.4	67.2	63.3	14.6	4.3	2.4	7.4	52.6	25.8	59.4
ADAM3B /// ADAM3B	15.4	13.6	42.2	32.4	11.9	24.9	55.2	33.3	11.7	21.2	12.77	2.4	10	10.7	8.5	21.3	18.7	5.1	73.7	6.2	25	49	22.5	8.6	110	8.5
ADAM5	59.65	101.75	64.15	28.8	31.9	45.6	30.95	24.85	52.3	51.95	11.73	20	32.4	30.55	113.1	46	57.95	51.05	48.25	31.85	24.85	24.4	46.8	19.2	24.45	57.45
ADAM6	61.2	62.4	24.5	45.3	50.8	39.6	73	43.4	19.8	15.5	18.86	36.6	98.5	20.6	67.7	16.7	113.7	14.2	5.6	19.4	85.7	18.5	22.4	17	43.5	97
ADAM7	13.03333333	58.5	24.23333333	7.966666667	12.63333333	17.76666667	12.96666667	15.46666667	6.2	15.36666667	12.31333333	36.26666667	18.53333333	32.13333333	11.4	38.96666667	22	10.06666667	6.566666667	7.666666667	17.23333333	28.2	32.3	22.06666667	16.56666667	19.93333333
ADAM8	1083.45	857.6	796.2	931.85	574.6	922.25	969.75	1058.8	1090.15	946	275.26	442.1	968.2	1034.05	965.95	955.2	776.6	1017.2	774.1	702.3	516.3	512.1	831.35	513.15	995.85	675.15
ADAM9	453.9	416.7	622.0333333	495.4333333	557.7	688.2	481.4333333	680.9333333	336.4	263	28.30666667	117.3	329.1666667	167.3	350.8666667	476.3333333	286.6666667	696.4	541.2666667	458.5666667	434.3	378.1666667	462.2	337.5666667	412.5666667	239.7666667
ADAMDEC1	109	77.1	58	147.4	94.9	130.2	76.5	49.7	81.3	27.7	9.87	48.9	17.5	76.2	8.2	173.4	126	7.6	50.6	59.6	81.6	78.4	62.7	29.3	44.1	32.2
ADAMTS1	127.35	15.55	21.1	16.85	12.6	21.6	91.7	36.45	162.55	7.45	32.625	87.2	59.25	50.35	8.4	123.1	60.15	9.5	8.85	86.65	52.1	124.4	50.45	68.65	83.35	48.45
ADAMTS10	263.45	253.25	246.6	221.9	319.8	269.05	303.1	244.6	348.55	250.8	75.965	282	284.25	244.2	292.7	210.5	254.55	174.35	80.6	191.6	111.85	156.35	114.9	145.1	214.05	76.4
ADAMTS12	29.15	112.65	51.4	72.3	18	57.9	48.15	59.8	51.4	48.4	21.14	47.25	61.55	80.45	152.45	52.8	41.9	58.95	46.15	30.85	54.75	51.1	33.6	54	62.2	39.2
ADAMTS13	79.25	107.7	50.6	44.35	117.25	138.05	52.8	82.75	94	63.15	62.1	56.9	97.7	138.35	187.95	121.4	85.2	41.65	55.55	98.25	62.6	112.35	58.85	132.8	86.95	90.65
ADAMTS14	96.9	89.4	45.8	33.8	50.2	7.5	48.9	136.2	16.9	41.1	42.97	100.9	70.8	94.1	90.8	9.8	163.2	82.5	42.1	112.6	67.9	53	11.5	47.9	8.5	94.8
ADAMTS15	34.35	14.4	25.75	10.05	33.25	17.85	9.15	45.05	61.5	11.2	19.9	34.4	39.1	18.65	28.05	29.25	14.3	8.5	22.75	43.45	18.6	15.8	56.8	26.45	31.55	53.1
ADAMTS16	5.5	13.7	5.3	14.8	6.9	8.8	6.9	4.8	16.1	6.7	25.46	5.8	10.6	63.5	10.6	39.7	11.1	12.5	22.8	3.9	31	18.3	29.2	6.7	8.4	5.5
ADAMTS17	76.16666667	52.76666667	46.2	73.66666667	59.03333333	47.8	91.46666667	8.966666667	93.46666667	62.16666667	17.79666667	70.53333333	94.4	51.86666667	114.6	80.53333333	64.63333333	61.86666667	102.8666667	78.73333333	66.13333333	74.2	75.46666667	73.53333333	52.93333333	92.73333333
ADAMTS18	24.1	25.5	37.7	56.8	32.4	72.5	55.9	68.15	85.6	33.5	14.96	63.5	75.55	86.55	39.35	37.65	77.1	53.05	52	76.35	45.05	98.9	67.65	58.75	47.05	89.8
ADAMTS19	47.95	13.8	2.5	13.6	17.3	18.6	2.35	17	9.7	3.75	9.21	2.5	31.45	6.95	51.35	33.2	6.1	13.05	23.25	12.85	17.45	13.15	13.95	16.25	2.45	18.65
ADAMTS2	20.43333333	23.13333333	14.83333333	30.46666667	32.66666667	19.36666667	16.83333333	7.133333333	22.53333333	15.5	18.39666667	10.76666667	28.4	72.66666667	65.1	38.6	62.1	39.46666667	55.96666667	22.43333333	20.86666667	73.6	59.73333333	47.9	40.56666667	39.86666667
ADAMTS20	26.7	29.55	29.2	19.1	11.6	32.65	29.35	22.1	39.75	11.9	9.21	13.5	27.4	31.15	47.3	26.55	34.9	15.2	8.05	3.3	11.05	14.65	15.6	25.75	23.45	6.1
ADAMTS3	38.7	42.7	51.3	6.9	26.9	8	27.2	2.6	5	4.3	8.92	17.7	4.1	48	8.9	1.2	8	25.2	1.9	54.5	24.1	17.8	52.3	1.6	3.3	42
ADAMTS4	94.8	60.6	121.1	12.3	144.4	165.2	107.3	128.7	57.4	62.3	33.25	102.2	159	201.2	136.4	58.4	82.8	32.2	186.4	8.3	44.7	142	72.8	110.1	105.4	76.8
ADAMTS5	145.225	128.55	61.825	78.025	99.075	207.675	79.5	172.575	153.5	106.4	15.1575	46.65	111.375	68.325	140.5	140.1	85.75	75.875	62.675	194.75	166.275	148.45	206.175	126.425	27.9	58.825
ADAMTS6	48.63333333	83.8	71.96666667	69.53333333	81.43333333	35.43333333	52	59.9	79.1	111.6	22.59	155.6	108	128.7333333	166.5	46.16666667	107.8	68.2	113.4666667	57	62	94.93333333	51.46666667	70.43333333	58.66666667	90.7
ADAMTS7	49.4	13.26666667	94.83333333	59.06666667	42.16666667	50.36666667	64.7	36.13333333	64.5	37.86666667	38.09333333	37.66666667	87.2	94.5	51.8	50.66666667	23.3	8.866666667	18.36666667	29.9	29.6	28.13333333	39.33333333	16.43333333	69.03333333	30.63333333
ADAMTS8	24.36666667	17.53333333	24.53333333	44.8	31.7	108	52.06666667	31.06666667	47.4	12.36666667	23.09333333	60.06666667	32.16666667	58.9	58.13333333	18.73333333	35.36666667	34.4	36.4	16.36666667	14.9	21.7	37.03333333	29.66666667	42.93333333	63.2
ADAMTS9	18.475	73.575	43.575	16.225	18.475	52.55	39.55	28.85	46.15	61.425	16.605	48.3	54.4	46.7	61.65	34.25	36.625	36.8	55.3	44.075	42.075	54.45	56.35	27.625	37.25	40.75
ADAMTS9-AS2	23.14	10.68	24.52	22.28	31.56	24.42	27.56	14.96	26.2	34.62	13.266	49.92	37.94	15.82	22.28	16.6	24.2	19.68	10.94	18.12	18.94	23.86	10.24	6.32	12.96	29.58
ADAMTSL1	31.85	28.65	13.16666667	22.21666667	37.25	28.9	19.58333333	15.9	24.56666667	13.45	17.44333333	10.21666667	38.15	22.11666667	40.8	7.516666667	25.26666667	10.21666667	18.8	21.56666667	23.63333333	14.76666667	18.33333333	10.66666667	18.25	22.5
ADAMTSL2	3.8	12.6	4.8	9.2	10.2	5	5.7	4.4	7.4	8.4	22	3.5	4.2	4.9	5.7	5.4	9	4.6	7.7	6.9	3.1	6.3	4.7	4.8	5.6	5.9
ADAMTSL3	33.9	34.5	17.8	36.6	39.6	22.45	41.95	40.55	48	31.3	20.39	37.6	41.7	51.3	81.2	6.3	38.8	44.95	26.5	45.75	25.45	31.95	19.5	29.25	27.8	28.45
ADAMTSL4	305.1	366.1	308.55	226.85	191.35	356.15	303.45	329.85	325.95	683.75	48.57	117.85	603	743.15	536.05	443.05	292.1	890.65	360.15	608.9	277.7	240.2	285.8	249.6	545	208.7
ADAMTSL5	15.2	66.2	42.1	16.6	64.1	15.9	13.8	13.8	24.2	92.8	40.35	8.3	38.8	105	21.2	33.2	183.3	12.6	133.2	24.9	32.9	103	10.2	69.5	11.5	30
ADAP1	1134.1	1286.05	1352.2	1196.35	1004.45	1346.05	1148.1	1215	1078.95	2268.8	558.795	674.6	1545.65	2180.9	1149.95	1956.6	1700.85	2515.25	1231.05	2136.35	1588.65	1452.7	1229.4	1194.4	2057.9	1023.35
ADAP2	714	908.7	1243.25	798.5	921.6	985.15	937	919.85	846.3	1447.85	263.335	555.45	1694.4	2250.9	1003.6	1453.7	862.3	1756.95	1345.4	1615.8	938.35	1026.9	833.2	1119.6	1648.8	624.95
ADAR	10371.7	9477.8	11740	10430.3	9129.7	8700.9	9120.6	11186.7	9835.8	12234.7	3491.38	10198.2	10313	12112.2	10091.3	10347.6	9865.8	11437	9267.9	12934.7	13479.3	9984	9283.2	12178.6	18074.8	10639.9
ADARB1	220.42	276.46	173.74	171.82	243.98	180.48	269.44	205.8	287.02	193.06	77.26	368.9	225.96	185.22	230.26	144.66	265.82	164.6	257.44	184.4	210.24	181.04	237.68	249.66	239.76	285.96
ADARB2	47.55	9.6	18.7	13.5	21.15	53.95	70.25	9.1	15.6	16.05	26.385	14.8	11.65	35.3	21.6	14.35	66.05	12.15	16.7	35.35	31.3	14.35	13.8	35.1	14.05	65.5
ADARB2-AS1	92.3	182.8	80.3	147.6	142.2	116.4	107.1	84.2	58.6	161.7	31.23	89.7	141.6	172.1	141.6	142.8	59.4	69.6	173.8	136.2	144.9	84.8	203.8	62.5	131.8	297.2
ADAT1	736.6	790.5	665.1	731.6	903.2	871.8	996	749	1156.6	556.2	237.57	740	533.4	465.8	433.4	539.3	440.9	538.2	649	388.2	654.7	802.2	756.6	627.2	656.3	601.3
ADAT2	290.45	190.7	247.25	253.9	298.95	171.15	240.35	194	331.45	402.7	132.335	603.95	349.9	326.55	446.65	263.45	237.45	144	253.2	226.15	204.5	296.6	240	348.85	208.9	332
ADAT3	237.5	343.9	189.6	191	249.15	225.1	196.55	156.15	266.2	225.05	66.28	101.75	363.85	313.45	339.05	287.35	369.85	319.3	310.25	346.4	302.75	299.45	276.85	252.85	172.65	249.8
ADAT3 /// SCAMP4	99.8	123.5	174	207.6	125.5	213.3	174.5	174.8	206.2	227.5	61.38	161.1	271.5	431.2	257.7	324.6	329.6	296.8	299.9	253	202.9	280.3	201.9	268.9	125.8	191.7
ADCK1	291.9	388.9	291.3	312.2	326.5	435.2	459.3	310.5	429.4	471.3	153.68	383.2	396.8	501.2	428.2	393.6	432.8	447.3	305	481.5	359	434.1	255.8	525.6	395.9	295.5
ADCK2	313.8	307.15	256.825	364.2	263.95	333.75	320.125	298.85	245.6	263.75	89.4675	216.475	251.775	239.375	233.925	338.575	290.925	254.425	324.55	271.9	375.05	311.575	324.9	416.1	349.95	360.75
ADCK3	990.5	953.75	721.2	1037.9	946.4	956.4	1036.1	1072.65	1004.45	1336.6	182.95	987.35	751.05	937.35	810.5	886.85	884.95	879.45	1009.8	1048	1088.45	1018.15	1024.2	1176.45	1056.85	1165.35
ADCK4	153.2	206.05	130.55	135.45	181.85	54.55	141.55	121.75	266.35	167.25	96.65	182.65	181.6	310.8	317.85	226.15	339.05	282.95	201.75	296.35	179.85	178.95	196.9	217.4	180.4	180.45
ADCK5	8.3	116.5	134.1	94.4	106.1	90.3	132.1	110.2	104.2	276.5	59.17	141.8	147.1	161.9	185.3	242.7	207	216.2	134.2	273.9	200.2	65.4	200.6	237.5	157.3	156.9
ADCY1	10.74	33.16	17.24	13.04	52.04	28.94	27.76	24.4	14.86	13.6	18.558	39.08	14.96	33.7	25.54	24.98	22	25.44	35.38	41.32	10.1	20.18	31.78	10.72	15.58	21.72
ADCY10	7.45	14.55	31.1	46.4	15.45	6.85	35.6	7.7	9.15	57.55	10.795	41.2	15.9	53.85	30.95	51.75	67.7	49.55	24.4	50.7	19.5	36.4	36.15	87.45	32.65	32.4
ADCY10P1	348.6	202.65	251.6	260.5	396.35	136.3	305.6	147.3	451.15	430.95	101.15	538.85	277.1	253.15	409.5	222.1	209.1	316.05	274.9	240.75	229.35	356.3	274.35	398.65	215.5	310.2
ADCY2	38.4	69.1	33.2	30.33333333	48.1	54.26666667	37.76666667	37.33333333	55.9	52	22.37	39.03333333	55.03333333	42.2	59.46666667	45.76666667	69.2	57.1	65.2	11.36666667	49.26666667	56.03333333	51.06666667	82.06666667	52.96666667	59.46666667
ADCY3	357.75	256.1	278.6	339.2	227.9	287.3	287.65	289.8	353.35	234.3	82.03	262.85	300.7	249.15	410.9	420.7	397.9	529.55	518.95	339.95	348.85	349.65	395.3	441.15	363.3	421.7
ADCY4	129.9	34.1	194	34.6	32.7	172.2	70.8	63.7	93.9	340	80.46	47	340.8	277.2	51.3	125.6	45.3	161	40.3	38.2	111	45.8	29.8	29.2	197.6	76.2
ADCY5	24.05	14.2	13.25	9.9	51	37.65	16.15	8.55	22.3	48.15	26.655	61.85	16.15	22.7	26.2	34.55	62.6	56.45	78.4	13.5	15.1	16.75	26.75	23.1	11.3	23.8
ADCY6	131.3	108.2	157.4	85.3	99	218.1	112.5	32.6	107	106.3	26.96	23	71	116.5	158.7	96.4	26.3	156.5	136.3	150	52.6	99.8	165.8	113.2	96.7	52.4
ADCY7	2135.7	1904	2022.5	1971.3	1831.8	1932.05	2299.95	2207.75	2672.45	2845.3	721.715	1929.55	2981.35	2010.8	2091.3	2953.6	2670.6	2620.1	2282.1	2822.15	2247.3	2305.7	3033.15	2511	2997.7	2184.85
ADCY8	39.5	14.1	30.5	21.2	10.1	3.4	8	4.3	5.4	74.5	14.16	7.9	63	6.3	4.8	36.8	22.8	34.7	19.2	3.9	28.7	50.3	72.6	60.9	16.6	64.1
ADCY9	301.6666667	233.6	161.4	273.1666667	244.7333333	223.9	256	215.3666667	247.9666667	273.4666667	87.9	161.2333333	332.6	337.2	192.5	294.0333333	317.7	290.2	243.7666667	321.8	231	374.1333333	288.5666667	173.8666667	320.5333333	233.5333333
ADCYAP1	5.9	54.4	34.25	13	10.75	10.5	6.3	8.4	26.8	33.2	12.93	50.45	8.9	6.05	9.35	8.15	5.65	9.8	10.05	2.8	3	26.9	15.75	27.9	5.4	6.95
ADCYAP1R1	46.1	57.8	29.55	77.3	11	47.55	36.75	37.8	34.3	73.65	14.635	93.7	120.95	21.35	83.95	40.05	71.15	78.1	35.9	20.35	39.1	34.6	31.4	39.7	41.35	89.15
ADD1	2198.5	2129.575	2182.05	2374.35	2363.75	2128.2	2481.725	2334.7	2102.45	2045.275	797.3725	2977.575	2403.8	2818.575	2691.5	2404.2	2780.975	2989.275	2753.525	2357.425	2624.15	2322.8	2784.625	2787.725	2383.825	2783.85
ADD2	77.55	103.9166667	103.8	105.1166667	133.7166667	128.1	86.08333333	94.2	119.8833333	72.6	38.375	106.35	91.5	86.13333333	123.6	72.28333333	118.7333333	64.93333333	115.3333333	75.75	59.53333333	73.56666667	91.11666667	112.7166667	83.15	125.7
ADD3	15498.2	11892.075	12650.85	15795.075	15377.925	13250.775	14619.55	14162.35	10101.7	12441.55	3684.825	18297.35	8331.9	7807.075	10416.025	10713.175	11855.425	8940.275	12023.25	10005.55	12435.675	13677.05	13658.2	14039.325	12126.575	16888.525
ADD3-AS1	94.36666667	73.43333333	51	67.33333333	68.93333333	64.7	59.86666667	58.86666667	75.96666667	22.53333333	17.49	79.8	32.96666667	14.7	34.16666667	40.16666667	69.53333333	40.36666667	43.7	45.23333333	36.46666667	12.46666667	30.66666667	31.46666667	19.7	27.23333333
ADGB	4.6	7.6	2.2	45.1	19.2	6.4	11.9	4	63	16.9	10.89	2	7.3	8.9	40.1	16.6	17.6	5.1	14	3.5	9.4	7.7	5	37.4	26	66.2
ADH1A	1.6	3.3	73.1	64.4	44.3	22	3	37.3	51.8	4.5	11.3	45.2	4.9	46.3	56	34.5	12.4	48	46.6	11.6	32.5	65.6	12.8	21.7	11.8	48.1
ADH1B	11.9	57.575	17.7	17.075	24.9	15.375	23.4	20.65	17.15	18.825	11.08	12.825	12.625	29.85	34.325	13.3	13.3	37.725	13.775	10.825	3.1	20.8	7.95	14.15	10.8	6.95
ADH1C	3.8	7.5	6.1	4.1	26.4	62.8	6.8	7	16.9	56.3	10.33	33.7	52.6	10.7	56	25.6	9.1	12.6	6.4	2.1	9	7.1	8.9	11.9	4.3	53.3
ADH4	41.1	76.675	66.55	49.85	90.65	38.45	48.875	65.95	47.65	120.025	35.0225	78.4	83.375	123.2	143.95	33.525	62.55	68.35	44.275	67.4	27.3	50.1	39.725	46.525	105.1	77.575
ADH5	2409.15	2108.5	1858.4	2142.3	2024.6	2384.1	2016.75	2226.1	1946.35	1186.25	408.23	1835.2	1317.75	1234.55	1189.1	1803.9	1950.2	1420.75	1636.7	1907.65	2521.35	1623.35	2139.35	2064.45	1203.15	2362.15
ADH6	15.1	21.65	33.2	60.25	9.65	8.8	11.7	27.1	38.5	44.4	12.805	17.45	17.5	6.1	29.05	8.6	44.55	40.55	38.7	26	10.2	24.45	43.9	65.25	14.6	17.25
ADH7	16.6	13	20.6	10.1	55.6	60	11.4	20.9	85.9	9.8	13.58	49.2	51.8	2.4	2.3	57.7	86.4	6.6	9.4	19.8	31.3	63.3	65.2	60.7	48.5	20.8
ADHFE1	809.4	763.4	499.5	420.9	750	572.8	739	692.5	859.8	1167.5	444.07	779.8	1041.3	661	966.3	832.7	887.8	789	629.6	997	469.1	937.2	963.8	826.7	502.7	360.4
ADI1	2668.633333	2189.033333	2779.266667	2347.6	2325.966667	3065.866667	2385.433333	2592.133333	2773.3	1299.533333	500.2266667	1642.866667	1303.9	1815.766667	2070.966667	2287.666667	2060.3	2514.633333	2246.466667	2094.166667	2316.533333	2329.633333	2187.933333	2009.966667	1973.5	1984.366667
ADIG	6.75	14.9	8.65	8.05	14.4	130.35	42.9	6	47.05	26.45	28.635	63.7	12.4	14.45	49.45	12.2	67.35	36.8	17.6	13.4	19.75	43.25	25.45	21.35	22.2	16.45
ADIPOQ	24.6	8.9	38.4	11.3	24.2	63.3	40.4	20	52.7	78.9	10.61	2.4	59.7	58.5	45.9	21.5	2.8	34.5	28.5	2.7	8.6	50.8	6.6	36	47.7	43.2
ADIPOR1	1433.4	1675	1498.7	1591.4	1203.3	2261	1355.4	1758.4	1553.3	1548.4	526.4	1386	2569.3	1678.6	2226.5	3322.2	2666.8	3667.6	2590.6	2317.7	2480.3	2303.2	2498.3	2114.2	2943.6	2299
ADIPOR2	1732.8	1838.4	1637.8	1904.5	1213.1	1561.3	1195.8	1577.9	1647.5	1242.9	576.18	1507.9	1591.7	1471.6	1827.5	1733.6	2250.6	2160.8	1838.9	1579.9	1452	1820.5	1730.5	1788.5	2132.6	1641.3
ADIRF	37.6	9.6	8	16.6	11.7	5.8	7.6	23.3	12.6	42.6	17.35	3.5	8.5	4.5	20.7	19.1	26.2	10.8	7.1	11.3	11.6	5.5	7	8.5	5.6	8.1
ADIRF-AS1	61.1	74	76.4	80.4	54.2	47.3	101.4	106.5	186.4	134.5	36.25	166.5	93.1	207.8	241.4	49.9	127.6	76.7	94.8	152.5	58.7	74.3	133.6	50.4	115.1	111.2
ADK	854.15	1027	1457.2	880.2	1248.05	896.8	1037.35	943.45	1008.1	412.8	184.41	749.85	412.3	409.15	843.95	725.7	835.7	478.4	1056.7	1131.9	1424.15	751.2	893.45	763.25	598	885.35
ADM	740.6	452.4	1088.2	1492.8	1164.5	683	307.4	1211	445.1	563.5	41.9	335.2	193.9	481.2	432.4	972.3	600	10900.5	2074.5	437.9	339.5	407.8	415.3	534.8	2887.9	474.9
ADM2	91	213.1	29	163.4	39.9	70.7	57.3	35.9	64.1	36.2	61.45	14	44.9	35.5	68	66.7	131.6	84	110.4	29.7	86	37.4	78.8	35.5	102.2	43.1
ADM5	196.5	35.9	175.7	31.6	95.8	20.5	13.1	25.9	31.1	53.7	55.69	235.4	19.7	75.3	125.7	31.5	42.2	52.7	199.8	53.1	33.2	25.8	31.8	125.8	18.2	42
ADNP	1896.45	2516.2	1661.65	1805.65	2012.15	2033.4	2119.45	2049.2	1670.45	1306.85	538.875	2529.25	1739.9	1344.2	1569.75	2318.6	2107.35	1588.45	2178.3	1994.35	3102.5	2301.55	2630.05	2304.8	1607.85	2039.95
ADNP2	1015.35	647	827.4	1281	991.45	962.6	1106	963.3	981.5	1023.1	245.215	1321.4	1093.75	974.05	1375.65	979.5	962.45	899.85	921.05	1076.55	1090.6	875.1	898.95	1182.75	1518.6	1134.85
ADO	818.6	972.4	585.85	521.4	519.35	618.7	659.1	555.3	672.7	573.25	129.055	488.6	719.6	673.85	645.95	735.65	632.45	574.8	752.95	736.6	830	714.45	638.4	648.7	614.95	531.05
ADORA1	93.8	130.3	78.7	108.6	109.75	66.45	77.95	116.1	98.05	120.6	31.6	76.5	125.3	177.25	138.65	70.65	75.05	79.85	81	83	65.4	63.8	89.25	84.55	70.75	79.05
ADORA2A /// SPECC1L-ADORA2A	580.5	640.5	265.9	426.3	384.1	509.8	459	371.8	469.7	275.9	200.81	475.1	446.2	429.9	481.4	638.7	676.3	501.2	652.7	580	828	519.6	637.5	626.1	505.8	589.6
ADORA2A-AS1	11.15	7.1	9.85	34.35	5.2	7.9	13.65	5.15	11.75	26.1	15.145	34.4	9.45	24.1	35.25	7.35	10.95	42.45	9.95	7.65	4.45	12.45	50.1	4.55	13.15	7.45
ADORA2B	213.7	309.4	135.9	40.5	148.7	254.2	225.8	208	265	69	27.43	64.8	188.3	164.1	198.4	339.6	132.7	147	139.2	175.2	169.4	117.7	193.9	64.3	84.6	108.4
ADORA3	64.75	126.1	56.2	62.95	82	99.7	105.95	94.8	169.3	133.15	31.135	40.5	144.85	85.05	86.3	41.55	51.8	51.3	64.35	112.2	108.55	91.55	84.1	78.95	16.75	49.75
ADPGK	2322.3	3189.85	3051.65	2449.8	2249.65	2625.75	2105.65	2607.85	2802.1	3313.85	796.345	3162	3156.4	3647	3137.1	3534.1	3814.05	4478.9	3732.55	4364.75	3600.65	3171.25	3117.95	3048.15	3370.45	3048.25
ADPRH	170.0333333	336.6333333	276.7333333	203.8666667	231.2666667	235.4333333	237.1666667	238.2333333	227.9666667	184.1333333	39.16666667	144.7	126.1666667	188.3	129.9333333	278.3333333	131.2333333	279.9666667	199.9333333	244.2	284.6666667	231.5333333	230.3	238.0666667	221.6	141.5333333
ADPRHL1	17	70.65	78.65	17.45	67.55	94	44.35	13	139.6	13	49.67	32.15	16.6	45.15	118	55.7	74.15	88.05	72.9	88.35	70.65	37.1	20	63.6	80.15	24.45
ADPRHL2	1093.9	1140.8	1110.1	1199.3	1051.7	1145.8	992.4	1002.6	1144.6	1386.9	368.94	883.6	1126.5	1485.6	989.1	1183.1	1131.3	1002.5	1076.4	1358.1	1330	1126.6	1005.5	1139.7	1340.8	933
ADPRM	1145.3	1167	1216.95	1831.45	1333.55	1074.6	931.7	1281.2	814.15	480.6	222.475	859.1	579.8	381.75	765.75	623.7	734.6	712.05	624.75	720.55	1120.3	848.9	951.05	1102.5	1197.3	1519.4
ADRA1A	11.5	10.725	25.45	30.675	45.175	14.15	35.05	26.525	22.7	32.025	11.6375	51.1	32.375	34.5	36.5	11.225	55.975	22.625	25.45	12.45	24.075	16.425	28.5	20.9	30.125	14.775
ADRA1B	6	67.2	25.4	4.4	8.1	81.9	50.3	18.9	6.2	7.9	15.33	31.1	91.6	80.5	32.2	4.4	30	47.6	6.3	29.1	39.2	60.1	23.5	115	16.4	35.9
ADRA1D	8.25	13.1	11.6	11.55	24.25	52.45	6.8	5.6	10.8	6.9	11.085	62.4	17.85	23.45	62.5	48.95	14.6	8.55	30.3	9.9	10.65	7.9	19.85	13.05	26.95	7.75
ADRA2A	75.1	7	93	16.1	68.6	110.5	5.3	11.7	56.3	22.2	15.74	13.2	113.9	11.9	39.8	96	63.2	93.8	81.6	28.4	80.1	53.9	10.8	56.9	29.2	13.3
ADRA2B	6.6	77	27.3	80.4	118.7	59.7	138.3	10	79.4	111.7	42.76	8	7.5	50.6	114	34	116.9	76.2	86.7	42	32.6	119.6	146.8	48.2	133.9	19.8
ADRA2C	99.5	21.3	101.3	14.2	18.7	79.8	32.2	102.9	29.9	65.1	47.64	17.2	8	9.3	110.7	103	8.4	59.9	75	22	97.6	60.9	95.4	73.2	112.6	16.8
ADRB1	18.5	30.83333333	30.6	53.36666667	48.2	41.5	3.966666667	62.66666667	15.4	39.16666667	12.70333333	46.13333333	24.13333333	36.86666667	55.13333333	20.73333333	23.13333333	49.46666667	50.43333333	39.83333333	29.03333333	39.33333333	47.2	28.53333333	66.13333333	57.33333333
ADRB2	959	975.8	371.1	584.6	429.6	438.2	847.5	601.8	1041.9	190.1	268.82	348.6	1270.1	923.3	693.6	636.2	615.5	487.9	455.8	880.3	689.9	780.2	767.1	610.4	392.9	622.7
ADRB3	22.4	56.3	39.95	26.8	49.25	23.1	8.7	6.6	20.25	77.1	24.395	39.9	15.9	8.4	44.5	39.3	23.45	56.3	12.95	11.8	15.2	38.7	31.5	29.35	50.75	32.4
ADRBK1	1005.166667	1071.533333	1069.533333	925.4	841.9333333	895.2666667	836.0666667	1003.433333	1258.6	1191.9	254.4666667	621.7	1078.966667	1051.566667	1511.5	1074.333333	1284.866667	1409.533333	1109.533333	1125.6	790.5666667	981.0333333	1047.1	919.0666667	1497.166667	988.4333333
ADRBK2	1311.633333	1611.2	1580.733333	1127.5	1308.8	1167.933333	1392.833333	1161.8	1483.766667	2536.133333	193.14	786.1333333	1174.433333	1582.733333	1375.533333	1424.8	1013.733333	1455.133333	1314.2	1336.833333	1210.033333	1131.7	1052.6	965.6333333	1179.466667	703.1666667
ADRM1	1591.2	1671.8	1463.7	1530.8	925.3	1495.9	1370.5	1337.9	1163.3	2037.9	416.21	1084.9	1699.4	2407.4	1840.9	1907.1	2538.4	2218.1	1843	2528.9	1987.2	1851.4	1800.6	1635.8	2418.3	1887.2
ADSL	3850.9	3121.1	3629.05	4056.45	3450.1	3863.3	2771.8	3104.4	2657.45	2059.1	1027.51	3444.05	1957.15	1974.6	2210.4	2737.3	2849.05	2502.9	2498.1	3291.15	3837.55	2623.65	2614.95	3113.1	2514.75	2996.1
ADSS	825.65	992.55	1031.3	673.4	750.6	904.05	929.2	866.35	1190.15	1011.2	170.225	702.35	759.45	884.75	813.45	1025.35	779.85	1018.05	898.55	876.1	1006.9	953.45	985.4	905.6	914.75	949.7
ADSSL1	97.3	172.15	133.6	120.4	127.65	184.8	108.7	116	160.35	45.8	36.965	139.1	119.6	147.1	205.75	125.45	201.5	67.45	101.05	149.75	121.1	140.3	160.85	60.65	24.7	127.9
ADTRP	347.15	438.05	431.05	543.35	363.6	424.85	525.3	237.55	216.8	405.35	83.75	398.9	194.6	206.15	335.7	313.3	282.95	276.65	263.65	280.65	204.1	434.35	396.7	347.7	312.7	485.1
AEBP1	239.3	38.4	96.3	24.6	333	82.3	165.8	130.3	278.2	283.3	59.22	284.4	240.2	272.5	150.7	124.7	265.6	187.1	210.2	261.9	200.4	241.4	209.8	270.5	42.7	217.7
AEBP2	462.6	449	490.6	471.1	534.9	433.65	512.25	427.85	437.4	433.95	129.68	534.2	516.35	342.3	464.35	378.1	320.95	264.9	386.4	352.9	380.75	470.45	480.8	436.4	408.4	513.9
AEN	214.2	190.1	174.9	334.8	297.9	265.9	258.4	367.2	382.2	261.2	230.07	608.3	346	256.1	435.7	261	374.5	279.2	324.6	290.5	230.6	419.4	621.4	396.6	626.1	481.7
AES	3793.9	3473	2413	4621.1	4196.7	3315.9	3557.3	3722.8	2839.8	4355.8	1682.84	3932.8	4012.4	3695.4	5072	5112	6101.6	2914.1	3672.6	4216	4423.3	4592.8	6369.4	4655.6	4145.2	7868.7
AF001548.5	522.3	329.4	156.3	225	262.5	125.4	183.6	243.3	40.6	327.2	123.91	314.2	273.5	185.2	158.6	151.2	166.8	105.5	253.9	197.3	437.1	336.7	215	163.3	366.3	242.8
AF007147	915.8	1113.5	2288.3	1786.7	1752.9	988.5	1677.1	1480.9	1995.1	2284.1	791.95	2882.2	3377	2572	2279.1	2333.4	2844.8	2546.7	2582.5	2485.3	757.4	1746.5	1625.6	2503.3	1448.5	2851.4
AF067845.1	1.9	2.6	48.1	7.8	3.8	20.9	7.2	5.1	4.4	2	13.65	51.7	49.9	5.3	58.5	37.1	5.9	4.3	20.1	6.4	32.2	2.3	10.1	4	6.7	36.6
AF070581	12.1	34.95	20.5	34.05	23.15	8.55	42.8	18.3	5.9	11.7	9.545	2.65	47.6	20	35.4	35.05	31.95	18.6	15.75	14.9	3.7	6.65	36.35	15.05	10.55	12.7
AF075036 /// OR7D2	9.25	10.1	5.45	9.2	31.4	23.4	8.1	11.25	37	53.2	12.9	28.7	22.45	38.1	39	7.5	24.55	23.7	13.5	49.35	12.3	29.05	46.15	18.35	25.2	20.2
AF086102 /// RP5-994D16.3	23.8	14	9.4	87.5	65.1	22.5	27.6	22.2	6.4	27.2	13.76	5.3	14.2	3.7	40	9.9	24.7	16.6	40.1	24.3	46.4	12.3	21.2	18.2	4.9	6.1
AF086125 /// RP11-61A14.1	3.5	57.3	30.1	29.6	4	6.5	24.2	1.7	22.5	9.3	12.86	3.1	3.2	52.6	4.4	35.4	19.7	7.7	6.9	43.9	4.8	6.9	7.9	3.3	34.6	37.4
AF086126 /// C16orf52	84.9	71	84.8	90	76.9	90.3	103.3	93.7	87.9	8.5	12.18	72.2	61.8	35.7	55.4	88.3	88.2	80.5	74.3	60	67.2	90.4	89.4	69.4	73.6	90.5
AF086154 /// RP11-432J24.5	45.7	146.8	33.7	73.2	60.6	85.7	36.6	9.2	132	58.6	12.53	117.2	66	41.8	84.1	19.6	34.5	87	93.6	63.9	27.8	21	45.6	44.5	61.6	54.1
AF086184	70.2	71.6	38.2	66.6	47.8	6.2	49.4	68.8	56.9	7.3	13	108.1	23.9	51.6	94	15.7	79.5	9	22.2	6.3	16.3	15.5	11.8	19.4	8.4	54.9
AF086219 /// CTD-2647L4.1	8	13.4	4.3	94.6	10.2	10.9	1.6	4.4	82.9	34.9	11.09	8.2	12.6	9.9	32.9	32.8	6.8	6.2	67.8	3.2	45.1	3.9	16.1	4.4	41.8	16.9
AF086288 /// RP11-768F21.1	14.3	22.3	14.1	17.9	57.2	66.2	7.1	45	111.1	13.2	20.32	9.2	18.1	11.9	19.2	18.1	13.9	19.8	79.8	30.6	15.7	32.1	62.9	18.6	7.5	12.4
AF086294 /// RP11-485M7.3	4.7	9.3	8	6.6	4.9	5.8	7.5	21.9	8.4	13.3	18.32	17.8	8.1	5.1	17.3	4.6	13.4	26	8.5	59.9	5.3	7	9.9	66.5	9.8	25.4
AF090939	75.9	230.8	287.6	228.8	357.6	94.2	260.5	155.1	316.5	467.9	104.75	614.9	426.3	458.8	467.4	234.3	337.2	158.6	287.2	421.4	73.6	292	280.9	274.8	217.9	331.4
AF131215.3 /// C8orf15	26.7	108.5	151.6	46.1	202.6	27.7	149.8	11.3	306.3	285.8	47.21	338.3	250.5	202.9	352.8	120.2	151.5	183.9	241.1	182.1	15	124.9	191	127.9	77.4	173.9
AF131215.4	69.6	93.4	301.8	151.2	186.6	97.5	134.2	102.8	251.8	546.2	106.29	652	614.8	402.9	647.2	133.5	215.6	219.4	310	350.7	108.8	183	175.7	217.9	125.4	351.6
AF131215.8	36.5	56.8	65	118.5	14	30.9	47.7	4.1	52.7	52.5	11.29	31.7	87.6	107.7	113.2	65.1	21.8	61.4	94.2	25.9	13.6	91.5	50.8	77.5	61.8	37
AF186192.1	68.2	24.1	9.7	56.5	10.2	16.1	5.4	13.5	69.3	21.2	25.02	14.7	18.5	22	181.3	56.3	42.6	25.8	11.5	58.7	5.9	30.3	58.7	64.3	15.2	74
AF198444	49.8	16.5	2.2	53.7	5.9	65.6	57.1	29.1	31.7	36.7	9.93	7.4	63	17.4	9.9	50.1	28.8	32.4	48.7	6.5	14.4	4.4	7.7	8	14.6	39.5
AF213884.2	178.2	255.2	256.3	242.6	224.6	199.5	133.7	146.2	263.9	274.2	78.16	282	99.1	190.7	303.1	164.3	132.2	294.7	160.3	255.2	242	256.6	213.6	252.1	265.9	103.8
AF279780	70.7	60.2	8.5	7	43.1	37.9	49.2	85.9	15.1	63.3	11.08	107.2	63.7	75.8	61.8	56.9	2.8	3.9	43	28.9	16.5	16	80	58.2	61.5	50.5
AF289551	269.9	106	135.3	97.6	201.7	100.6	248.4	97.2	143	171.8	308.5	310.7	391.1	294.4	266.5	123.4	231.3	140.9	150.1	208.6	100.9	214.4	150.1	176.8	177.9	250
AF520793	451.2	269.9	505.8	528.1	559.2	362.7	575.2	437.1	615.5	1375.9	147.47	662.7	683.8	707.2	946.6	434.6	439.4	575	448.8	433	157.2	378	448.3	377.7	398.3	421.5
AFAP1	42.2	29.8	46.3	35.3	48.7	59.2	31	48.3	14.6	56.8	8.55	61.8	26.9	60.4	60.6	42.3	70	49.2	35.2	59.5	57.3	36	93.2	0.3	34.5	78.6
AFAP1-AS1	52.5	17.2	11.4	46.75	53.8	55.95	23.7	14.2	15.6	18.2	19.12	31.6	59.6	43.25	36.05	67.95	65.9	57.9	35.55	9.95	28	46.25	30.4	44.2	69.6	71.1
AFAP1L1	58.7	42.75	33.55	51.45	3.8	46.1	38.4	50.1	22.5	64.1	16.25	52.05	68.7	53.85	36.4	46.9	63.2	78.25	41.25	99.05	46.85	44.45	53	36.15	88.65	38.25
AFAP1L2	70	15.9	39.8	34.9	68.3	70.5	43.2	3.8	26.8	98.4	13.88	95.4	96	50.1	99.5	57.7	110.4	59.4	87.6	15.5	34.2	24.1	72.5	42.2	58.7	79.8
AFF1	1241.033333	1069.466667	1271.666667	1359.933333	1358.133333	1339.266667	1614.333333	1309.466667	1056.833333	2277.366667	359.7533333	2060.833333	1288.833333	1325.466667	1480.133333	1035.2	986.8333333	1017.8	1087.3	976.4	949.7	1238.9	1135	1200.5	1647.833333	1424.6
AFF2	53.43333333	14.1	46.56666667	18.66666667	26.7	52	27.73333333	54.96666667	45.96666667	33.5	18.00666667	50.56666667	70.76666667	54.03333333	36.2	38.03333333	47.36666667	43.06666667	14.86666667	4.9	27.8	35.63333333	14.33333333	41.4	27.16666667	81.73333333
AFF3	230.2833333	177.45	271.7833333	205.4666667	307.0333333	190.9166667	201.1666667	237.95	212.4	181.6	27.80166667	425.8666667	127.4333333	141.9	314.8666667	86.63333333	258.2666667	90.55	404.3666667	113.95	134.6166667	162.4833333	217.0166667	178.1166667	67	151.0833333
AFF4	345.975	405.1875	459.7	439.425	420.9125	325.2875	484.6625	392.375	422.375	539.0625	119.97625	552.3625	462.7625	400.475	496.6625	320.8	324.175	363	397.075	308.85	252.175	347.475	393.625	334.8875	387.6375	347.9625
AFG3L1P	645.4	607.3333333	512.5333333	483	649.1	367.8	740.2	469.7	692.1666667	864.8666667	235.89	1253.2	943.0666667	896.4	677.2	626.1333333	907.9666667	572.2666667	817.9333333	754.5333333	482.8666667	621.2666667	543.1	647.5333333	511.9333333	571.3
AFG3L2	1737.766667	1293.466667	1323.3	1550.4	1491.666667	1605.8	1380.8	1375.9	1294.266667	1657.966667	269.5866667	1476.633333	1180.5	1244.733333	1016.166667	1127.466667	934.4	753.3333333	854.0333333	952.6666667	1197.566667	1186.466667	1244.966667	1190.966667	1009.433333	1109.866667
AFM	16.3	39.1	40.4	28.1	42.4	38.3	3.1	2.3	53.7	9.8	8.15	90.9	34.3	4.9	50.8	33.8	21.1	3.2	28.6	10	5.3	8.1	110.1	70	26.9	4.3
AFMID	22.4	51.6	136.1	116.8	152.7	13.7	74	129.9	75.2	104.1	36.3	54.5	109.2	165.6	151	74.8	105	138.3	51	128.6	46.7	76	12	113.7	197.1	89.2
AFP	30.8	35.3	79.4	10.3	92.5	78	9.4	64.4	27.9	5.8	16.79	18.9	54.6	62.9	191.3	3.3	43.6	41.6	78.1	39.5	49.2	91.1	62.8	27.8	39.5	67.7
AFTPH	2269.45	2273.9	1643.6	2044.55	2167.65	2402.9	2218.7	2270.4	2183.45	1560.25	588.25	2929.15	2767.8	2786.85	2180.95	2684.75	2333.8	2586.05	2551.4	2609.75	3132.1	2330.05	2437.3	2514.25	1928.55	2421.35
AGA	1341.6	1125.866667	1576.6	1432.633333	1349.5	1584.366667	886.1333333	1451.666667	1188.933333	738.9666667	254.2933333	884.0333333	728.7333333	496.2	523.3333333	736.3	846.4	641.8333333	785.4333333	817.2	1050.166667	894.3333333	1248.766667	1144.333333	772.2666667	1045.966667
AGAP1	109.4333333	149.9666667	74.1	153.8333333	66.4	130.2333333	85.13333333	126.3333333	157.1333333	81.93333333	54.8	113.1	165.5333333	125.4666667	126.2333333	158.3666667	115.1333333	115.7333333	62.43333333	83.06666667	57.2	118.0333333	147.5	82.83333333	141.2333333	126.8333333
AGAP10 /// AGAP11 /// AGAP4 /// AGAP5 /// AGAP9 /// BMS1P5 /// CTGLF12P /// LOC101060581	1250.7	1061.1	1265.4	817.7	1152	793.7	1271.8	988.4	1369.8	2242.7	775.88	3431.4	2442.8	1929	2289	1456.4	2546.9	1608.8	1730.1	2278.1	1218.9	1645.1	1496.6	1387	1230.7	1440
AGAP11	13.6	72.55	33	5.8	19.55	8.6	36.55	6.35	81.15	50.65	30.99	61.85	45.35	49.35	100.25	55.7	66.5	52.55	16.6	32.85	7.95	40.45	59.1	95.25	11.1	12.55
AGAP11 /// AGAP4 /// AGAP6 /// AGAP7P /// CTGLF12P /// LOC101060581	1194.9	1235.4	1073.5	868.7	1183	890.9	1418.7	902.8	1552.5	2319.5	591.73	2841.6	2666.4	1954.6	2325.7	1021.8	1722.7	1426.7	1595.7	2040.9	1028	1413.9	1499.8	1316	1207.4	1175.9
AGAP2	61.46666667	101.0333333	36.8	42.76666667	56.3	63.86666667	92.56666667	67.43333333	68.46666667	67.4	53.68	121.4333333	63.56666667	142.4666667	86.63333333	129.4	95	85.53333333	92.16666667	98.73333333	96.46666667	80.6	82.33333333	129.2	93.43333333	98.53333333
AGAP2-AS1	9.6	20	31.4	9.1	46.7	9.9	15.9	4.7	11.6	26.1	22.67	8.6	7.1	21.1	23.8	14	34.7	15	13.3	6.8	12	12.9	19.5	19.6	23.9	14.2
AGAP3	251.5	381.8333333	310.8333333	271.3	385.8	261.2666667	339.0333333	277	355.8333333	565.9333333	118.77	237.8333333	602.8666667	571.4333333	397.0333333	442.5666667	337.6333333	451.9666667	421.9666667	470.4666667	340.3333333	382.1333333	349.5	410.3	500.8666667	320.2333333
AGAP4	437.5	403.3	653.5	279	672.4	245.6	764.9	388	637.7	993.9	122.18	709.8	599	1013.8	572.4	350.3	803.7	287.2	546.7	735.4	161.8	439.9	520.7	539.6	317.5	406.3
AGAP6	189.2	330.95	297.7	215.45	292.5	170.6	305	209.7	364.7	196.2	57.655	186.85	188.7	112.8	347.95	197.4	286.1	188	360.6	308.9	124.65	303.55	277	272.15	177.15	284.35
AGAP6 /// AGAP9 /// BMS1P5	178.9	151.2	107.6	70.6	144.5	81.8	57.5	94.6	117.2	64.4	36.34	161.9	147.1	123.6	145.3	34.1	120.2	50	150.3	121.7	85.3	59.7	108.4	63.5	62.6	134.1
AGAP9	59.9	146.3	176.3	108.5	271.1	185.8	207.3	115.4	202.7	279.3	80.23	873	272.6	471	365.7	154.4	163.8	107.6	250.7	202.7	119.5	193	225.6	212.8	86	262.5
AGBL1	50.2	52	17.7	4.3	49.8	63.9	7.9	8.8	7.8	30.8	14.27	19	13	4.2	13	22.3	14.6	45.4	12.2	57.3	7.1	49.6	7.5	14.7	61.5	84.2
AGBL2	226	123.4	119	106.7	153	272.2	67.8	134	141.9	128.6	29.98	492.6	106.8	69.8	133.2	66.9	212.9	100.8	159.7	89.3	147.3	189.2	277.8	224.7	150.4	227
AGBL3	27.23333333	39.83333333	32.03333333	22.33333333	58.33333333	21.5	36.33333333	33.56666667	59.6	60.63333333	11.89333333	104.7333333	53.5	58.36666667	68.4	30.7	28.43333333	16.93333333	39.26666667	40.7	34.73333333	46.5	47.63333333	90.56666667	18.13333333	37.86666667
AGBL4	18.35	7.55	46.95	11.9	9.4	72.4	20.9	24.9	22.7	35.4	13.14	30.1	16.3	44.7	67.05	14.55	81.25	36.8	11.3	20.2	24.15	20.25	10.85	63.4	17.1	66.05
AGBL5	160.4	146.1666667	114.2	134.6	90.4	178.9333333	119.1333333	151.1666667	114.6333333	74.26666667	42.40666667	115.6666667	137.6	161.7666667	197.0333333	153.8666667	163.6	173.4	175.3333333	136.1	101.5	134.6	117.7666667	132.4666667	103.2	144.6666667
AGER	281.4	116.65	178.5	180.65	189.8	140.7	206.55	170.9	218.8	591	106.745	472.55	618.4	651.95	464.95	473.7	506.25	512.1	321.2	603.6	340.8	354.05	279.05	358.75	324.65	318.6
AGFG1	948.66	981.56	1331.22	1130	1131.18	1130.8	1241.66	1252.14	1184.3	1381.56	216.238	951.78	761.66	829.58	1061.42	909.48	680.14	1583.7	1132.02	1014.24	949.44	925.64	836.42	830.6	1050.16	791.9
AGFG2	49.46666667	121.7333333	49.65	76.11666667	55.2	46.75	102.1333333	51.05	73.03333333	68.71666667	41.57	96.56666667	105.2833333	113.9	103.9666667	93.55	100.3833333	68.4	81.4	93.55	82.01666667	101.8166667	106.9666667	100.9166667	71.43333333	107.9333333
AGGF1	850.7	858.25	659.275	661.225	801.125	826.075	989.025	741.975	758.975	575.95	149.145	805.85	663.225	609.575	636.175	698.325	680.225	574.8	686.75	652.25	872.65	892.625	839.85	853.3	567.55	829.725
AGK	549.8	440.1333333	403.0333333	424.0333333	378.7	410.5	429.9	436.2	406.9333333	372.2666667	226.4433333	462	394.8	265.2333333	296.7	354.3666667	368.8333333	265.8666667	413.9666667	353.7666667	466.9666667	450.9	463.7666667	419.4333333	358	422.3666667
AGL	1598.2	1528.1	1262.2	1690.3	1853.7	1301.6	2046.5	1580	998.2	1295.4	461.81	2300.2	1572.5	1184	1351.4	1472.3	1508.9	986.3	1431.6	1248	1571.4	1766.4	2092.8	1960.7	1276.7	2292.5
AGMAT	413.7333333	333.2	293.2	424.8333333	424.6	342.6666667	309.3333333	336	286	308.7333333	92.95666667	652.4	191.5666667	241	300.1	194.2666667	245.3	167.9333333	262.8333333	220.4666667	402.1	275.6	288.6	322.0333333	239.6	327.3666667
AGO1	534.875	634.325	565.05	525.3	565.35	643.3	544.525	565.85	656.4	721.825	170.7025	590	597.25	761.475	589.35	697.05	597.875	746.45	635.375	672.175	692.15	574.975	580.375	638.875	587.825	572.45
AGO2	1416.3	1498.4	1683	1468	1765.3	1263.9	1617.6	1378.6	2112.5	1787.1	560.24	1929.6	1611.9	1346.3	2391.6	1551.2	1770.2	2039	2004.1	1909.2	1659.6	1992	1533.4	1600.5	1769.8	1948.3
AGO2 /// CASC7 /// CASC7	586	708.25	681.75	682.85	743.75	511.5	842.95	809.8	524.65	843.05	261.47	906.65	725.05	828.15	705.05	600.4	530.05	609.5	523.55	663.35	586.1	629.7	705.9	662.5	509.45	610.25
AGO2 /// CASC7 /// CASC7 /// DQ574852	198	191.1	66.1	124.4	123.9	128.4	188.3	41.9	172	104.5	24.28	143.8	204.9	132	268	196.3	191.8	192.2	178	104.1	180.9	188.8	180.5	229.3	75.7	164
AGO3	464.725	410.575	500.875	466.4	496.1	379.3	491.2	411.725	524.275	661.55	167.4375	690.5	518	491.175	521.025	432.775	482.275	474.875	473.775	461.95	357.725	474	441.825	444.725	443.4	515.925
AGO4	835.425	894.225	1170.4	983.125	1158.925	1144.1	1290.55	1118.025	1228.175	1156.375	171.965	641.85	1175.725	1091.225	991.425	1008.425	799.5	1123.375	1092.575	877.775	821.125	976.225	1031.05	784.9	975.675	756.575
AGPAT1	905	1018.4	799.55	860.15	789	1544.15	754	1198.65	881.45	838.85	495.465	1084.4	1633.55	1615.85	2287.15	2225.45	2227.95	2987.65	1750.85	1787.95	1926.7	1576	1479.7	1548.25	1603.4	1641.8
AGPAT2	425.95	523.75	547.7	422.35	453.65	668.8	418.95	431.65	510.7	658.55	138.37	297.45	486.75	759.55	636.75	632.7	586.05	996.9	650.35	706.7	715.15	581.55	534.25	479.2	718.75	498
AGPAT3	692.15	766.5	862.5833333	752.45	626.7	814.65	742.25	844.4166667	671.6333333	905.9666667	237.7783333	522.3166667	720.2166667	878.6333333	780.8666667	787.1	712.7833333	757.6333333	585.9666667	787.8	717.6	612.6666667	604.7833333	576.55	742.4833333	553.9333333
AGPAT4	191.8	256.15	166.5	215.7	165.9	164.6	214.35	170.45	362.7	408.3	171.65	331.15	459.15	470.9	330.95	270.15	235.25	416.2	318.15	317	191.55	220.2	247.1	230.5	248.3	176.2
AGPAT4-IT1	123.1	189.8	256.4	125.4	184.6	200.2	257.6	315.1	397.6	303.4	136.46	253	363.6	643.9	382.2	394	435.8	443.2	333.3	478	168.5	262.6	305.3	201.8	216.8	275
AGPAT5	688.6	791.3	605.35	689.5	715.45	701.75	791.75	793.75	581.85	650.65	278.785	1111.8	649.7	653.1	626.25	582.95	623.6	416.65	778.1	568.25	731.15	758.8	676.65	587.2	552.1	667.55
AGPAT6	527	451.2333333	491.4	578.1666667	498.0333333	471.2333333	490.3	515.4666667	464.6666667	730.2	249.9666667	958.3	740.4666667	842.4666667	631.5333333	627	719.7	697.7333333	579.4	651.2	583.2666667	558.7666667	567.6666667	597.9	623.8666667	547.6666667
AGPAT9	1035	1583.7	1633.5	1059.1	1105.8	1549.7	1272.6	1502.3	1953.2	2206.9	158.03	456.7	1106.2	1720.8	1032.1	985.1	572.6	1285.8	901.5	1342.2	1160.3	1021.9	813.2	1172.2	1158.2	480.5
AGPS	481.075	627.65	603.425	600.375	605.675	671.2	611.05	595.375	647.925	406.3	114.835	381.9	459.075	527.65	456.425	617.825	565.3	484.85	603.625	595.75	519.425	599.8	666.95	539.525	661.55	608.175
AGR2	20.7	41.65	8.7	25.75	28.25	39.2	26.85	31.8	23.25	23	14.71	51.7	45.95	38.7	62.6	28.4	34.15	43	14.7	28.15	23.9	33.35	39.2	26.45	29.8	36.35
AGR3	1.8	13.1	6.3	58.1	42.4	4.3	41.8	4	33.7	2.4	10.59	4.6	1.3	19.8	109.1	9.9	8.7	12.2	8	4.1	7.4	4.9	4.2	10	9.3	5.5
AGRN	79.4	133.95	131.9	93.2	97.85	198.9	124.65	92.35	140.1	128.175	61.7325	93.5	200	136	304.025	75.475	85.3	91.3	111.075	118.975	103.875	70.3	86.725	94.6	205.525	79.55
AGRP	3.8	104.6	19.5	16.8	22.9	5.3	4.6	16.7	130.6	61	28.64	54.4	77	101.8	71.1	11.1	43.5	15.6	20.3	24.4	16.8	27.9	51	9.3	30.2	28.9
AGT	93.3	101.8	88.4	87.7	80.1	125.2	72.6	76.6	35.9	97.5	18.38	98.4	80.2	130.2	153.9	79.1	41.1	31	86.4	52.4	53.8	83.6	16	73.3	72.6	65.4
AGTPBP1	1836.6	1965.55	2184.65	2189.7	2717.6	2552.85	2260.4	2718.65	1538.65	2885	493.955	2261.2	2269.1	2074.7	1868.2	1897.05	1466.95	2439.2	1802.85	1544.25	1772.05	1805.35	2151.1	1787.25	2029.6	1723.35
AGTR1	45.35	89.4	31.35	43.25	25.25	67.75	20.4	56.3	58.85	58.85	12.55	64.4	66.5	53.95	85.8	18.3	69.75	46	45.3	21.85	15.85	30	31.35	48.3	30.3	38.6
AGTR2	32.76666667	75.26666667	59.96666667	47.46666667	41.33333333	9.033333333	21.06666667	17.9	14.93333333	33.6	12.92666667	16.83333333	29.4	18.13333333	24.73333333	24.16666667	11.6	30.83333333	23.86666667	24.16666667	41	20.43333333	34.86666667	45.7	25.96666667	19.13333333
AGTRAP	1730.466667	1959.5	1753.4	1956.666667	1412.133333	2119.733333	1538.733333	2041.266667	1943.2	975.5	212.2433333	658.9333333	1446.933333	1973.933333	1664.3	2747.333333	1679.566667	4041.833333	1972	2362.066667	2428.333333	1858.233333	1657.733333	1690	2365.533333	1222.966667
AGXT	30.73333333	35.63333333	6.866666667	23.3	51.1	47.43333333	34.53333333	23.43333333	36.66666667	8.7	19.88333333	21.36666667	42.56666667	26.56666667	12.5	12	17.33333333	20.96666667	10.13333333	51.3	22.23333333	20.7	58.86666667	16.6	17.03333333	15.2
AGXT2	7.7	51.1	33.6	15.3	12.2	7.7	8.4	8.1	63.6	38.7	10.92	58	9	80.6	16.2	12.3	9	7.9	10	26.5	8	6.6	11.4	13	12.4	15.4
AHCTF1	627.25	547.7	499.45	530.5	670.65	554.55	782.65	597.2	671.35	768.4	169.79	1037.35	652.7	579.15	661.05	558.15	531.7	404.2	560.9	544.2	502.7	509.3	687.65	582.25	564.8	677.5
AHCTF1 /// AHCTF1P1	210.6	317.7	261.7	333.2	271.2	81.6	261	195.7	341.4	182.6	27.78	248.2	277.9	73.3	153.6	87.2	203.7	204.6	323.8	137.1	170.6	239	258.9	200.4	248.3	356.7
AHCY	1098.9	1355.6	1081.3	1138.9	1068.2	1259.6	922.8	1253.6	1056.6	640.8	167.34	493.8	591.5	537.6	672.2	1170.7	1125.5	841.5	1544.9	1065.5	1443.2	1056.1	886.2	1017.9	854.7	908.2
AHCYL1	2067.175	1627.875	1645.525	1723.5	1732	1854.75	1815.05	1984.6	1692.8	1767.25	559.13	1851.05	1616.475	1828.45	1680.525	2257.875	1831.5	1973.075	2011.275	2192.975	2115.45	1969.875	1931.975	2099.4	1964.75	1699.5
AHCYL2	319.65	292.5	331.4	319.35	362.7	389.35	316.45	319.95	340.45	327.4	82.715	297.3	364.35	222.1	342.6	359.85	271.65	360.3	409.2	408.35	384.4	384.75	387.15	345.2	336.4	358.65
AHDC1	127.4333333	72.5	43.9	68.46666667	67.2	71.36666667	60.73333333	83.63333333	121.6666667	106.8333333	47.19	84	158.7333333	96.33333333	105.3333333	98.56666667	141.5666667	97.2	113.9333333	97.9	73.96666667	94.96666667	105.2333333	96.86666667	104.1333333	74.73333333
AHI1	101.08	86.16	167.32	97.42	92.4	103.54	87.7	98.26	167.96	180.12	33.632	126.16	164.16	89.24	104.58	145.52	168.98	40.2	124.06	109.04	66.16	147.08	101.36	129.64	99.1	122.38
AHNAK	1451.45	2549.65	2997.775	2377.875	2419.95	3158.7	2737.475	2498.825	3173.8	2331.075	993.3725	2037.25	4144.975	5570.075	4585.35	3545.75	3181.875	3277.975	3243.875	3699.975	2631.9	3213.25	3943.025	2589.775	2913.9	2792.05
AHNAK2	15.65	23.3	39.45	13.75	10.45	15.8	12.15	55.7	6.15	49.15	16.235	41.65	26.3	10.9	15.15	23.3	18.05	30.3	13.25	21.5	11.15	40.8	7.55	8.65	10.4	27.95
AHR	1137	2377.8	2668.6	1766	2564.7	2404.1	3030.2	2551	807.2	3702.2	276.24	1366.5	2373.9	2732.3	3328.7	1923.5	1849.4	3005.1	1109.3	2034.6	1414.6	2575.4	1645.9	1720.4	1628	1698.7
AHRR	97.7	121.9	78.2	70.9	29.4	199.5	70.7	59.3	129.3	115.5	22.28	32.1	113.4	146.4	25.3	20.6	84.7	112.8	16.4	76.2	55.8	24.7	56.9	132.4	83.6	89.4
AHSA1	3291.2	3309.3	2219.3	2672.7	2652.1	2501.2	2327	2443.6	2783.8	1831.3	758.23	2722.1	1870.9	2015.6	1918.8	2605.5	2435.3	2080.4	1716.9	2390.2	3225	2451.1	2174.3	2143.7	1648.4	1861.7
AHSA2	2430.025	1957.8	1965.775	1409.8	1740.075	1079.175	1987.1	1504.575	1954.25	2823.75	635.35	2661.85	1907.35	1764.975	1939.55	940.35	1936.8	1212.475	1681.725	1135.975	843.675	1505.775	1539.6	1879.75	1164.3	1932.425
AHSG	19.75	11.85	35.9	12.45	9.85	26.2	25.6	13.75	11.4	29.85	17.315	39.55	4.2	43.9	131.35	24.75	29.25	8.55	22.2	37.15	59.5	10.25	83	7.6	20.6	30.95
AHSP	119.1	131.6	15.9	105.5	50.7	173.2	42.9	108.6	42.6	35.1	32.67	104.5	71.9	77.6	122.8	375	72.4	173	189.4	162.8	165	279.6	378	258.5	248.4	214.8
AICDA	14.55	15.35	29.1	26.55	15.7	22.95	21.5	34.25	6.9	40.7	12.45	7.25	33.7	47.8	39.15	2.15	17.5	41.6	9.95	3.55	3.5	4.8	9.45	2.15	5	6.15
AIDA	3935.7	3590.35	3130.75	4250	3726.45	3772.7	3244.7	3641.95	3077.85	2801.6	1075.1	4371.75	2451.4	2536.9	2935.85	2981.6	3262.4	2752.15	3512.8	3037.9	3892.7	3561.7	3733.7	3790.85	2936.95	4595.3
AIF1	11647.15	12043.975	15109.5	15401	10312.875	14911.05	9334.15	13868.85	9585.825	13718.475	2450.2225	3052.45	11235.025	16476.05	9427.7	8453.7	6690.65	12297.15	7565.225	10675.725	10851.975	7817.725	6599.35	9231.75	15581.025	4724.275
AIF1L	35.1	25.75	31.95	11.1	18.05	9.1	24.4	25.75	26.65	17.65	43.03	53.75	31.85	48.35	50	45.3	47.35	29.35	19.95	14.05	44.1	35.9	30.6	41.25	53.05	37.4
AIFM1	710.7	643.1	675.8	507.8	541.5	798.8	685.2	597.7	730.8	348.9	234.01	587	474.5	452.1	395.7	668.4	789	621.6	597.8	618	733.7	651.3	594.7	697.1	554.2	529.7
AIFM2	105.2	36.35	62.35	95.65	49.05	75.5	71.3	58.9	78	49.2	49.145	125.5	95.7	102.3	37.7	52.35	170.3	68.65	109.85	74.25	90.3	92.7	42.75	135.9	123.8	88.05
AIFM3	105.7	194.9	194	228.3	206.9	164.7	156	84.9	170.5	368.9	62.19	110.1	282.5	389.3	305.1	442.2	200.6	320.6	261	398.5	228.1	148	154.1	196	351.7	168.3
AIG1	168.6	176.8333333	173.8333333	201.1	193.9666667	178.1666667	123.8333333	232.4	108.8333333	173.4666667	33.81666667	153.3333333	221.0666667	212.0333333	191.8333333	153.4333333	104.0333333	118.7666667	125.0666667	102.3333333	132.5666667	124	145.4	245.6666667	134.4	187.4333333
AIM1	4206.8	3297.1	3930	3532.8	3791.3	3813.2	4446.9	4474.8	4126.1	4344.9	1093.82	4718.6	4799.4	3500.5	3738.9	3821.1	3500.1	3712.7	4328.7	4478.2	4362	4240	4908.6	4524	3402.6	4101
AIM1L	55.8	109.5	59.35	124.05	55.7	93.5	112.9	91.05	144.9	45.9	42.79	47.85	133.3	114.15	79	59.2	66.25	84.9	127.35	65.8	38.65	66.9	48.65	42.85	58.3	148.6
AIM2	1110.2	854.1	782.7	784.2	1372.1	1144.5	780.5	770.4	764.3	1705.8	323.2	1152.2	833.3	791.6	1259.6	597.5	1233	570.3	840.1	725.3	662	718.3	590.4	769.5	989.5	842.3
AIMP1	1892.933333	1783.633333	2037.7	1878.233333	1890.566667	1819.466667	1783.433333	1662.366667	1711.433333	1303.866667	489.5733333	1549.9	1202.433333	1028.8	1155	1376.5	1473.633333	1183.666667	1509.666667	1323.433333	1583.466667	1675.766667	1665.6	1620.333333	1780.966667	1733.966667
AIMP2	933.6	1273.966667	949.4	857.8666667	858.4666667	1306.133333	947.9666667	857.2666667	1071	754.9333333	355.7733333	915.4333333	965.9333333	1055.9	776.4666667	852.2333333	960.8333333	761.2333333	986.5	936.1	903.4333333	1107.833333	1095.366667	953.4333333	1082.4	812.0666667
AIP	2176.4	2023.2	1509.2	1831.5	1371.3	1656.95	1494.85	1620.45	1651.05	1276.05	551.27	1620.25	2012.15	1666	1472.35	1956.1	2193.45	1756.35	1916.85	2075	2486.6	2098.3	1924.35	2032.05	1964.45	2107.6
AIPL1	71.25	68.45	39.45	64.6	30.5	33.85	41.85	23.8	77.8	53.45	29.11	62.35	13.5	46.5	60.45	52.95	48.7	36.05	37.55	49.7	34.8	33.05	67.85	50.4	41.7	48.35
AIRE	74.7	31.6	66.3	37.7	80.8	53	90.1	73.9	46.5	14.9	30.23	134.4	5.8	132.3	75	55.1	22.5	40.6	41.2	12.5	76.3	129	68	97.4	134.7	132
AJ011981 /// DPY19L1	55.5	119.5	126.9	9.2	111.3	41.5	84.6	72.8	112.9	206.3	20.35	19.3	35.4	37.3	166.1	240.7	179.1	101.5	132.5	92	5.2	116.8	134.2	89.6	33.3	85.1
AJ420595 /// GOPC	450.5	512.7	756.2	471.7	762.6	415	711.5	551.4	661.1	1362.3	286.92	1054.8	522.7	469	674.5	228.3	191.5	368.4	259.8	185.7	188.6	288.2	383.7	376.9	287.9	360.7
AJ606316 /// LOC644135	130.6	60.4	48.5	96.6	72.6	46.4	70.3	12.1	4.6	7.7	13.05	65.6	24.9	67	61.2	41.9	54.8	32.8	73.2	48.1	73	67.9	101.7	64.6	58.1	72.7
AJAP1	29.5	40.975	12.5	29.725	36.275	42.55	28.475	19.975	30.775	61.175	13.5625	8.6	24.55	26.525	23.75	9.975	37.05	19.925	14.55	47.75	9.475	18.75	38.9	33.375	13.275	42.025
AJUBA	33.275	51.625	30.35	29.7	37.8	39.25	39.675	8.4	42.85	30.75	13.335	41.75	32.35	48.05	59.975	26.725	17.825	22.1	18.725	39.875	44.675	30.925	28.95	43.75	17.625	46.525
AK000798	24.4	50.7	6.9	1.8	56.4	2.6	34.7	98.2	149.1	74.2	15.91	69	98.2	8.8	25	51.8	29.6	51.3	61.5	99.5	41.4	2.2	69.4	43.7	62.3	70.5
AK021537	168.7	121.4	185.3	149	136.5	147	152.3	89.6	169.5	158.9	37.76	107.7	156.9	146.2	213.8	105.9	149.9	230.2	208.2	128.8	158.5	95.6	159.7	169.6	142	190.1
AK021804	48.4	21.9	16.1	27.95	6.55	19.7	17.7	7.3	40.15	26	12.015	24.05	39.7	9.05	40.3	3.85	8.5	3.35	5.65	15.25	35.75	3.9	2.55	15	37.2	10.5
AK021933	13.15	36.75	37.3	54.4	20.5	12.7	23.4	4.8	27.45	8.5	10.44	44.2	7.45	77	20.2	41.85	28.1	57.6	37.2	12.3	40.35	49.3	20	3.55	26.1	49.9
AK021977	6.9	24	15.6	62.3	31.5	13	5.7	59.9	86	135.2	19.88	10.5	76.2	66.9	65.1	59.7	32	30.2	5.8	62.1	46.4	56	47.4	4.7	3.1	3.7
AK022030 /// TROVE2	1447.6	1416.1	1179.6	1399.5	1307.5	1488.7	1455.2	1462.6	1017.8	863.1	290.64	1396	1328.3	1168	1302	1661.6	1478.5	1386	1365.9	1234.3	1669.9	1542.1	2034.6	1799	1056.4	1897.6
AK022793 /// BC043213 /// CTB-175P5.4	3.9	68.4	15	33.7	81.3	48.1	43.8	8.2	39.7	51.9	18.22	11.6	105.3	138.4	56.3	64.3	74.6	40.8	44.9	23.7	56.9	60.1	97.6	64.2	108.7	42.1
AK023627 /// TCTE3	74.2	68	151.9	62	108.4	78.7	71.3	157.5	54.3	179	14.34	114.2	86.5	103.9	151.8	45.4	128.3	93.9	120.6	98.6	55.8	135.1	126.7	174.5	105.9	87.8
AK024119 /// CTC-378H22.2	209.6	229.3	224.5	291.2	279.5	380.1	137.7	248.4	130.2	224.6	77.55	236.7	305.2	464.1	390.8	297.7	281.4	227.3	411.2	208.2	296.9	316.9	294.2	323.6	370	443.1
AK024134 /// PPM1H	3.8	11	54.4	33	47	13.2	7.4	43.9	56.6	6.9	10.76	71.7	6.2	30.7	71.6	2.6	5.5	12.3	17	11.9	5.1	12.3	23.3	12.7	4.9	9.9
AK024242 /// RP11-758M4.4	6.1	2.8	6.5	4.1	0.9	6	7.7	2.1	22.1	1.4	9.2	10.7	15.6	3.3	29.9	7	8.5	5.1	6.2	5	15.2	11.7	1.5	1.1	38.4	32.5
AK024936	64.3	54	149.4	8.3	63.6	30.7	5.2	5	179.7	185.1	18.62	88.9	99.2	94.4	52.7	29.3	80.9	77.8	55.2	94.1	41.3	48	62.8	93.5	21.3	117.6
AK025117 /// GPATCH2L	157.2	208.6	110.3	143.3	190.3	230.3	215.3	176.2	76.9	243.9	29.46	201.2	171.1	248.6	236.4	105	121	158.2	203.3	196.5	159	277.5	156.8	116.7	134.9	128.9
AK025288	228.1	677.1	1203.8	603.9	955.4	448.3	1112.2	651.4	1456.4	2401.3	240.35	996.4	1614.4	1567.4	1166.2	628.8	842.2	1347.3	822.1	1139.9	304	494.8	554.9	621.5	822.3	565.5
AK025975 /// RP1-74M1.3	28.4	83.5	57.7	25.1	79.9	28.6	39.2	29.3	24.6	6.1	20.7	96	86.1	75.3	114.3	4.2	8.9	126.2	47.2	73.7	26.3	43.7	72.8	53.2	67.9	57.7
AK026714 /// PELI1	746	1117.2	4369.3	3669.2	3524.5	1702.7	2327.5	3442.7	2937.7	5362.8	562.41	2894.8	4489.9	2894.7	3346.6	2263.2	2094.1	4166.8	2862.2	2594.4	668	2332	1466.3	1739.7	2244.7	3157.3
AK026905	248.5	257.8	516.5	135.5	314.3	200.1	247.2	294.8	375.3	587.1	90.2	217.3	587.9	880.4	472.8	512.9	301.6	564	443.5	525.3	217.5	331.2	439.4	351.8	286.1	208.2
AK054708 /// RP11-547D24.1	4.95	17.1	10.15	6.4	9.75	19.45	6.95	6.15	18.05	54.6	16.08	31.2	33.65	9.2	39.85	3.5	12.25	11.55	14.85	4.2	20.35	8.45	11.05	12.35	13.5	11.25
AK054988	20.5	3.1	13	37.7	3.9	30.6	1	32.3	2	1.3	7.71	7.7	48.6	2.3	4.8	1	21.5	5.3	3.2	3.9	14.5	5.2	11.3	22.8	13.1	32.9
AK054988 /// TPTE2P1 /// TPTE2P1	78.7	99.3	61.1	45.8	66	47.4	46.4	5.1	41.2	61.9	10.36	25.6	87	36.4	154.7	11.5	74.7	35.3	47.8	31.1	56.2	77.2	103.9	60.1	78.2	68.6
AK055055 /// RP11-752D24.2	55.1	123.4	53.6	77.9	14.7	51	20.7	2.1	15.6	7.9	12.06	47.3	29.5	76.9	11.4	47.4	130.4	12.3	47.7	42.1	56.2	92.3	57.1	17.1	19.7	4.5
AK055458	22.85	57.5	16.55	33.2	74.8	8.7	38	6	82.8	47.4	18.25	61.05	77.65	68.6	69.45	27.65	12.75	3.55	32.2	25.2	5.35	54.8	24.55	13.7	6.95	30.65
AK055910 /// ZBTB1	180.5	303.9	244.9	224.2	235.1	143.1	202.7	147.4	151.6	406.9	70.64	235.6	202.2	261	334.8	111.2	224.6	109.8	87.9	161	104.4	121	113.3	177.1	208.2	152.2
AK055981	307.2	248.2	262.1	333	335.3	284.3	348	276	311.5	310.8	179.73	463.5	447.1	372.7	326.1	228.7	359.8	333.9	321.8	392.1	269.4	293.9	421.5	321.5	267	519.7
AK055981 /// RP11-617F23.1	577.6	377.6	366.05	560.65	408.55	355.8	403.2	351.55	463.4	528.3	222.15	658	519.05	496.6	460	397.9	518.95	358.1	480.2	325.05	381.3	436.45	549.3	524	447.25	595.15
AK056098	14.7	143.2	7.1	32.3	21.8	9.7	32	7.4	28.1	11.9	23.04	17.3	25.6	114.4	118.4	9.5	109	13.5	137.8	100.8	18.8	13.9	18.3	50.1	10.7	20.7
AK056982	85.2	190.1	98.9	124	132	98.2	126.5	76.1	176.5	13.1	13.66	148.8	125.2	102.8	138.2	55.2	31.5	76.2	89.9	53.8	124.8	124.5	112.1	159.7	141.4	138.9
AK057259 /// AK096803	9.4	28.1	6.5	39.6	10.1	14.1	41.7	8.9	9.9	19.2	21.74	79.7	11.8	8	107.1	7.2	18.1	5.7	13.6	27.3	11.9	6.9	9.6	12.5	5.7	7.4
AK057554 /// RP11-144L1.4	19.05	9.2	8.3	16	11.15	15.9	3.7	12.75	17.95	16.7	10.97	17.9	5.7	2.65	6.5	7.65	5.4	11.05	9.1	32.1	10.15	2.95	18.6	33.95	5.1	25.9
AK057657 /// RP11-473I1.9	3807.5	3377.4	6292.7	6819	5703.7	4282.1	5230.6	4522.4	4116.9	6242.3	1251.43	5093.2	4012.5	3612.9	5035.8	3474.7	3967.6	5275.6	5325.8	2549.7	2722.1	3457.7	4633.4	3440.1	6278.1	3975.5
AK057978 /// MKLN1	674.5	850.4	1906.7	1100.8	1978	740.6	1673.2	1057.6	1488.9	1808.4	536.33	1735.9	2006.6	2350.2	2113.3	1084	1034.3	1389.4	1354.9	1034.6	416	1012.6	1141.8	1111.7	1229.6	935.8
AK074476	75.5	102.6333333	97.13333333	56.2	108.2333333	69.23333333	90.8	68.3	79.23333333	66.76666667	23.09	101.4333333	122.2333333	117.8666667	118.6666667	58.3	99.23333333	77.9	68	125.7	90.73333333	77.63333333	101.1333333	67.8	61.2	122.0333333
AK090844	720.3	475	1206.9	640.5	1281.7	784.9	1246	879.9	1339.5	2199.3	183.44	560.9	1539.5	1083.4	778.2	885.8	1226.2	1316.3	1556.3	1223.8	504.1	1087.3	1020.5	1118.7	406.7	955.9
AK091028 /// GMDS-AS1	56	77.9	77.1	53.2	65.9	129.8	72.5	117.7	200	70.7	38.17	122.4	156.3	81	164.4	56.3	71.2	75	116.8	66	52.9	109.5	122.1	127.4	86.3	112.7
AK091729	115.1	62.5	83.3	52.1	100.2	139.9	99.7	84.8	97.4	130.4	32.23	66	32.9	208.5	184.9	105.4	169.1	176.4	82	113.4	100.2	111.8	126.9	96.5	116.9	94.9
AK093205	7.5	30.55	2.65	19.45	28.45	3.95	5.5	6.5	34.4	29.65	8.41	45.05	2.1	36.95	20.45	30.35	13.4	12.35	29.05	21.05	13.35	8.6	12.6	3.05	6.2	4.15
AK093256 /// RP3-486I3.7	39.3	24.9	33.2	3.3	17.3	18	13.2	35.6	3.8	35	10.09	6.1	0.9	37.4	4.5	3	7.3	8.5	8	20.5	3.8	18.6	3.7	2.6	1.8	3.5
AK093301 /// RP11-862G15.1	39.05	16.7	19.15	39.6	60.25	96.45	26.2	71.45	49.45	51.75	11.57	13.65	44.9	27.95	68.75	12	39.6	43.7	55.5	21.6	11.95	45.35	56.05	40.3	32.4	47.1
AK093356 /// RP11-10L12.4	42.5	23	42.9	92.6	32.9	13.3	136.5	10.5	105.2	11.9	38.2	110.6	111.1	47.7	19.5	18.4	117.6	83.5	138.5	75.7	107	81.4	103.9	105.2	16.9	79
AK093362 /// RP11-774D14.1	27.1	44.4	5.3	37.6	29.9	27.3	3.2	59.2	84.2	6.6	14.64	3.2	4.5	117	13.9	24.4	38.5	11.7	8.5	11.3	27.2	2.8	39.7	8	9.8	25.7
AK093370 /// CTD-3046C4.1	76.7	73.4	57.6	3.6	56.9	75.3	56	15.2	66.8	7.8	19.77	69	63.2	75.9	13	33.7	63.6	79.6	64.6	29.4	18.6	72	74.1	41.5	4.2	47.4
AK094644	36.7	78.1	94.5	53.4	35.3	39	5.4	27.2	47.5	53.3	9.29	33.7	6	78.3	19.1	69.3	3.5	48.4	12.5	60.9	19.6	5.7	32.2	23.4	41.3	52.3
AK094733 /// RP11-114G22.1	61.9	103.9	45.4	17.1	23.8	40.8	17.6	37.4	44.1	48.2	10.13	9.8	62.8	51.7	37.7	37.9	6	75.7	78.3	69.3	32.3	34	79.8	3.9	38.2	93.3
AK096159	57.1	8	16.8	6.2	39.3	13.8	42.2	41.6	12.1	52.2	14.61	31.2	55.6	39.2	63.7	31.3	6	16.1	19.3	7.7	1.9	4.3	50.8	3.3	36.7	3.6
AK096335 /// AP000662.4	5.5	62.5	5	9.6	33.1	5	8	7.2	7.5	18.3	10.71	7.2	53.7	46.9	32.7	4.5	18.2	63.6	77.2	9.5	7.1	9.3	45.3	2.8	40.6	11.2
AK096592 /// YLPM1	348.9	617.9	812.2	386.9	753.8	284	521.9	398.6	1048.7	1011.2	287.45	1229.1	347.5	372.4	741	343.9	513.3	262.1	347.8	472.9	199.6	423.1	335.5	514.9	337.7	308.8
AK096803 /// RP11-395B7.2	48.2	74.1	103.8	93.7	111	109.1	97.3	94.3	105.2	132.1	63.11	131.3	8.7	76.9	178.4	168.2	65.3	81.6	17	136.1	84.1	68	20	115.1	99.9	49.9
AK097119 /// RP11-73M18.6	54.6	124.7	115.7	147	162.6	54.3	183.4	198.4	97.2	102.3	31.22	80.1	101.1	149.8	129.3	75.1	51.9	109.7	181.6	73.2	53.1	118.8	141.4	69.4	140.1	82.8
AK097242 /// CTB-127C13.1	34.6	24	6.6	3.6	7.2	2.1	2.6	38.2	3.6	12.8	9.95	22.8	23.9	3.2	4	3.5	4.4	25.7	9.1	2.2	1.7	63.5	11.7	11.9	17	32.7
AK097370	6.5	8	4.5	5	3.7	4.5	3.9	4.3	6.5	11.6	17.86	6.4	5	5.1	5.3	31.1	21.9	9.4	10.9	4.9	4	8.6	28.4	6.2	5.5	7.5
AK097453	55.1	5.6	124.2	72.1	71.5	27.1	7	3.8	30.5	152.5	22.77	96.7	90.3	109.7	93.9	41.9	68.9	77.7	70.9	5.3	83	29.6	44.7	17.7	121.8	5.2
AK097836 /// RP5-971N18.3	2.4	13.8	3.8	17.8	9.6	37.6	20.9	4.9	9.1	5.7	11.89	10.2	123.4	35	28.1	9.9	73.7	47.3	12.2	4.8	8.8	5.1	65.8	21	27.3	8.7
AK098263	32.9	1.2	53.8	6.3	5.8	46.8	1.5	27.1	31.3	62.6	7.49	58.7	1.3	19.7	5.4	24.6	33.9	36.1	3.5	20.5	3.1	6	4.3	18.7	27.5	44.1
AK1	542.2	209.05	277.65	297.65	220.25	151.75	340.25	261.85	267.6	431.35	264.155	1022.3	739.65	634.35	453.5	490	438.95	290.65	335.85	431.75	324.4	291.9	390.2	315.4	384.9	488
AK123826 /// RP11-510M2.2	22.1	154.8	70.7	94.7	108.2	161.3	89.5	137	153	123.9	25.07	105.1	85.6	145.8	183.3	76.7	93.4	109.8	175.4	52.5	89.7	125.1	145.7	106.8	91.1	41.3
AK125860 /// RP11-582J16.4	86.3	6.3	10.7	50.8	89.3	7.1	64.5	11.3	31	35.8	19.94	8	5.4	105.8	51.1	11.8	109.4	4.3	14.5	57.3	23.9	24.1	44.2	53.4	14.5	131.7
AK126278 /// CUL4A	384.8	252.6	307.3	206.9	415.6	221.3	641	501.2	384.1	556.4	229.98	399.3	915.5	473.5	491.7	546.6	571.1	194.6	463.6	596.7	248.3	420.4	442.1	636	220.5	483.1
AK128734 /// JAK1	93.6	253.8	266.4	165.6	234	102.5	194.1	110	363.4	315.6	52.82	392	298.1	381	287.2	86.9	145.5	89.1	131.8	153.6	93	188.2	194.6	223.8	211.4	164.1
AK130486	165.9	120.6	123.9	105	79.45	159.7	98.35	126.25	165.05	110.85	32.34	226.6	138.9	60.4	109.65	78.4	133.7	55.75	116.4	69.95	127.8	149.45	119.1	145.05	106.55	92.6
AK131021	48.6	87.3	4.4	36.8	63	40.2	42.7	39.5	61.1	49.3	15.32	47.7	67.3	102.3	96.2	64.3	80.8	67.2	98.9	77.4	49.4	87.5	70.8	109.8	12.5	49
AK2	1119.15	1399.15	1339.9	1401.633333	1132.683333	1436.133333	1041.283333	1225.366667	1173.65	655.3333333	251.7216667	828.15	799.9333333	836.5666667	900.9	1396.4	1122.416667	986.6833333	1308.75	1253.45	1520.983333	1435.733333	1291.966667	1353.15	1243.7	1293.25
AK291611 /// TRGV7 /// TRGV7	68.3	85.9	55.8	217.3	18.4	131.1	80.9	100.5	225.6	10.9	52.99	8.9	16.2	44	27.4	79.9	21.3	14.1	104.8	13.3	150.7	43.1	190.4	13.5	94	66.6
AK3	2447.8	1986.2	1533.35	2380.35	2730.8	2291.5	2251.1	2078.1	2092.1	1448.85	563.65	2018.9	1521.3	1319.75	1883.8	1624.45	2025.6	1469.7	1356.15	1405.2	1514.5	1897.4	1954.6	1878	1759.65	2074.3
AK311120 /// LSAMP	3.3	6.2	7.9	5	7.3	46.2	7.8	55.2	26.6	7.2	14.98	7.1	29.1	40.7	13.5	3.5	12.2	7.9	6.5	3.4	33.2	37	45.6	4.9	5.9	4.3
AK4 /// LOC100507855	82.6	111.225	81.075	65.6	99.05	74.55	97.825	87.725	84.8	60.85	18.3725	56.5	159.15	106.15	126.8	80.3	121.15	158.55	55.6	111.5	87.1	85.875	59.25	86.425	32.05	113.1
AK5	389.6	203.45	138.6	246.55	346.7	207.35	215.8	238	182.6	179.25	59.365	370.1	159	199.3	229.5	215.45	213.45	158.05	106.05	157.8	430.5	252.95	253.65	328.1	408.8	368.4
AK6	1841.3	1393.2	1001.3	1167.4	1297.7	1332.9	1409.2	1086.1	876.9	720.6	351.14	1039.5	547.2	533.4	363.9	1054	1128.6	695.6	898.3	789.5	1225.5	1173.1	1073.2	957.9	540	957.8
AK6 /// TAF9	2355.4	2301.8	2805.8	3121.2	2726.6	2863.1	2136.7	3108.3	2240.1	1839.1	608.71	2060.2	1547	1155.2	1468.5	2391.6	2060.2	2077.6	2006.5	2004.5	2631.7	2398.7	2236.1	2420.2	2656.4	2433.8
AK7	34.075	47.3	13.875	35.8	29.75	45.375	24.15	29.325	58.775	28	22.1475	24.3	33	50.075	58.875	27.275	43.85	39.15	38.65	28.5	24.225	49.4	50.85	14.025	15.65	31.975
AK8	107.35	105.6	55.2	60.65	69.85	129.45	79.45	43.65	126.8	129.15	50.1	127.5	129.65	124.1	93.95	60.2	78.8	71.35	60.3	44.2	63.6	88	73.95	164.5	92.95	92.15
AK9	182.2	118.9	167.9666667	142.2333333	194.8	135.7	183.5666667	133.9	236.9333333	228.5	41.21	315.3333333	140.1	63.13333333	105.8	121.2666667	146.5333333	126.5	183.0333333	102.5	106.1666667	195.4	115.2333333	184.2333333	123.3	148.8666667
AKAP1	458.45	451.55	382.175	455.425	416.375	431.975	583.175	467.55	517	594.3	217.4675	818.675	666.8	649.6	694.075	508.375	655.825	437.325	554.3	595.875	599.125	641.975	715.6	678.675	467.75	787.7
AKAP10	789.2	760.1	934.075	668.625	1118.95	501.15	1028.525	506.075	1055.5	1206.05	468.245	2372.5	1638.7	1546.7	1043.15	1070	1339.325	1032.975	1149.9	1180.475	478.525	1187	943.85	1053.55	981.225	974.9
AKAP11	1401.1	1517.2	1531.7	1545.25	1516.05	1139.9	1755.4	1364	1850.15	948.1	389.26	1939	1467.05	1150.6	1423.45	2081.25	1865.55	1167.25	2093.15	1895.4	1741.85	2036.55	1977.05	2008.65	1313.2	2072.15
AKAP12	117.28	74.88	23.74	63.54	30.14	102.18	67.4	18.1	82.7	19.8	14.454	58.58	32.74	64.52	41.82	78.14	36.52	65.6	61.5	39.1	17.9	44.7	87.48	28.38	52.52	108.38
AKAP13	1716.433333	1842.288889	2325.977778	1681.711111	1669.822222	1651.522222	1862.711111	1884.755556	1773.244444	4152.322222	1278.773333	3444.377778	2931.855556	3538	2922.855556	2301.611111	2307.444444	3283.955556	1992.733333	2666.688889	2057.2	2025	2025.011111	1966.833333	2690.422222	2054.966667
AKAP14	16.06666667	56.8	22.5	37.43333333	33.73333333	38.16666667	9.3	11.53333333	15.76666667	5.633333333	9.733333333	12.66666667	8.4	13.06666667	5.7	20.1	6.066666667	23.13333333	30.56666667	3.3	2.233333333	10.56666667	46.5	10.26666667	4.066666667	16.76666667
AKAP17A	2131.5	1717.433333	1441.566667	1753.3	1870.033333	1574.466667	1901.933333	1756.533333	1551.5	2255.033333	297.2733333	1549.633333	1205.933333	1749.933333	1126.466667	830.2	1065.633333	862.6666667	1062.5	959.8333333	818.3333333	1068	1002.833333	1179.033333	960.3	1143.5
AKAP2 /// PALM2 /// PALM2-AKAP2	80.9	97	24.6	21.9	2.7	14	7.4	56.8	34.2	4.4	10.9	8.9	7.4	5.4	3.1	38.8	96.8	30.5	59.7	3.3	5.7	18.1	9.1	39.2	5.8	33.2
AKAP2 /// PALM2-AKAP2	901.0666667	814.4666667	767.1666667	907.9333333	912.1	1377.833333	872.6	867.8333333	931.5666667	906.6	274.9766667	1728.066667	784.4666667	800.8666667	848.1333333	619.9333333	1311.2	644.7333333	1439.166667	836.3333333	578.0666667	837.4666667	1025.033333	682.0333333	623.4666667	1426.1
AKAP3	17.9	21.3	10.1	14.3	5.2	19.1	7.6	16.9	15.2	5.5	21.28	10.8	16.5	24	13.9	6.3	29.9	10	11.8	11.2	9.5	26.4	24.4	16.1	15.5	28
AKAP4	13.1	15.4	35.9	51.9	76.4	41.4	39.9	27	11.8	9	16.4	19.2	48.2	51	27.6	7.8	13.8	7.4	116.6	68.3	41.3	11	62.1	8.5	7.3	9.6
AKAP5	50.2	61.65	28.2	28.25	26.8	37.5	70.75	94.95	40.15	72.15	17.195	81.45	88.4	23.05	16.75	48.15	36.7	41.05	36	10.55	15	42.05	69.25	41.85	45.15	77.15
AKAP6	43.25	72.25	16.6	26.4	65.65	53.8	42.2	39.75	89.9	21.7	17.31	44	51.9	46.45	45.7	37.55	25.2	18.75	32.6	35.6	41.9	28.7	66.1	9.2	14.25	11.2
AKAP7	538.5	556.7	568	465.3	513.9	397	563.6	592.7	422.95	325.1	128.075	543.85	449.3	373.8	329.25	399.5	520.05	299.8	399.35	437.55	667.1	537.1	652.2	555.85	564.45	637.9
AKAP8	942.2	993.4	1057	1223.2	967.6	923.25	940.05	953.4	1007.4	1190.65	334.145	1301.15	1307.15	1129.4	1446.1	1086.45	1298.4	1217.75	1271.35	1314.65	1092.1	1175.05	1358.2	1261.4	1482.35	1179.55
AKAP8L	439.6	377.38	356.82	351.16	364.76	325.64	379.5	306.08	325.7	608.72	192.736	473.46	604.48	521.76	518.9	422.32	494.06	424.9	372.6	430.26	285.46	313.32	356.14	390.76	453.72	376.9
AKAP9	763.5	763.8666667	1034.766667	791.2	1239.6	741.6333333	1122.533333	842.0666667	1031.9	1279.433333	265.5233333	904.2333333	941.4666667	781	929	966.4666667	914.8333333	664.7	1041.966667	822.9333333	679.4	960.5666667	988	949.0333333	914.4666667	1201
AKIP1	467.55	508.6	460.4	445.9	375.15	482.85	381	381.15	468.9	261.45	112.25	365.45	409.55	553.5	305.4	505.2	288.7	428.15	450.15	394.55	438.4	369.5	386.6	539.05	456.55	498
AKIP1 /// NUAK2	1919.6	1938.3	1242.3	1801.5	1650.6	1661.6	1064.5	1623.8	1030.5	1758.4	300.57	1468.1	1594.9	1010.5	890.9	1508.3	1391.8	2801.5	1313.4	1344.3	2340	1562	1534	1574.9	2106.2	1597.9
AKIRIN1	1398.566667	1231.333333	990.8333333	1370.066667	1380.366667	1190.5	1324.966667	1165	1149.333333	648.7666667	297.4166667	1180.3	876.1	983.1666667	1300.466667	969.0333333	1184.833333	1071.266667	932.7	1016.6	1432.633333	1130.2	1140.9	1097.033333	1062.7	1352.7
AKIRIN2	878.4333333	1232.466667	1346.5	1242.033333	1041	1153.366667	999.3	1053.7	1230.966667	824.6	306.34	604.0333333	1409.133333	1293.166667	1646	1447.3	1645.266667	1930.233333	1416.766667	1505.266667	1601.1	1341.833333	1152.166667	1319.7	1833.7	1133.966667
AKNA	3828.45	2710.3	2310.4	3057.85	2564.2	2583.5	3221.35	3465.8	2748.8	5222.5	1690.15	4594.9	5218.45	6070.15	4605.85	3669.65	4338.7	3875.4	3428.05	4239.55	3859.15	3404.3	3559.5	3615.65	4262.7	4009.4
AKNAD1	9.466666667	16.76666667	11.93333333	36.96666667	22	18.43333333	16.43333333	15.03333333	19.16666667	43.9	9.643333333	28.8	29.7	6.233333333	39.76666667	17.5	18.2	16.46666667	16.26666667	28.06666667	17.7	12.5	14.7	26.96666667	8.333333333	7.9
AKR1A1	3178.7	3495.7	2694.1	2966.7	2155.8	3550.3	2376.5	2738.8	2978.1	2395.8	656.74	3137.5	2215.1	3170.7	2465.3	3340.8	3076.9	3729.3	3344.2	3346.4	3882.3	2899.9	2587.8	3037.7	3286.9	2195.8
AKR1B1	2962.7	2912.5	2276	3141.5	2748.5	2596.9	2486.5	2898.6	2782.9	1901.2	730.95	1749.7	1547	1425.9	1949.9	2223.1	2752.6	1655.2	2233	2492.9	3287.1	2518.1	2789	2743.8	1923.9	2782.5
AKR1B10	61.6	37.6	10.1	21.1	6.8	24.9	15	7.8	41.4	39.1	14.37	81	85.5	118.8	83.6	24.5	11	34.6	94.1	13.2	48	15.4	35.1	81.1	10.9	70.9
AKR1C1	96.86	154.2	134.44	110.74	108.1	88.92	131.86	71.96	142.38	81.92	30.728	110.24	93.6	116.68	148.36	78.28	117.7	66.58	69.58	102.32	80.14	100.58	97.58	116.88	106.56	112.16
AKR1C1 /// AKR1C2 /// LOC101930400	30.9	36.1	38	32.6	48.1	4.3	23	23.4	42.2	36.9	8.33	43.4	82	47.5	6.6	2.5	3.3	3.5	31.3	6.4	2.1	1.9	35.4	37.1	3.4	63.4
AKR1C2 /// LOC101930400	51.06666667	131	56.86666667	60.13333333	85.26666667	74.93333333	105.3333333	80.86666667	79.73333333	49.46666667	28.97	76.9	45.46666667	66.43333333	33.4	88.66666667	39.4	50.36666667	58.63333333	58.26666667	39.7	86.06666667	33.93333333	18.63333333	65.6	71.36666667
AKR1C3	1698.2	889.4	467.3	336.5	687.8	576.7	1085.5	1407.8	974.3	404.6	144.43	535.4	270.8	826.8	142.5	800.5	380.6	234.9	123.4	464.5	506.5	887.9	820.6	342	655.3	580.7
AKR1C4	35.9	41.4	55.4	33.9	4.8	116.6	5	51	20.3	64.2	9.75	10.4	16.7	38.1	52.1	10.3	21.6	32	8.9	53.4	36.2	56.4	119.4	58.5	6	69.3
AKR1C6P	121.4	138.7	91.8	95.8	176.1	28.1	96.8	19.8	156.2	125.5	56.63	115.1	76.8	82.8	178.3	57.7	82.1	119.8	85.7	90.4	67.4	96	94.2	92	137.9	88.8
AKR1D1	4.9	51.2	3	3.3	49	40	27.5	3.2	6.5	1.6	8.04	44.2	27.9	31.2	29.3	6.3	7.4	32.2	50	30.8	2	31.9	53.9	42.8	22.5	1
AKR1E2	86.5	43.03333333	51.43333333	42.33333333	53.36666667	75.26666667	37.06666667	62.06666667	41.46666667	33.93333333	35.98333333	62.96666667	53.56666667	86.6	77.53333333	40.93333333	67.96666667	18.6	29.73333333	85.26666667	29.83333333	75.9	53.96666667	30.13333333	76.53333333	87.26666667
AKR7A2	1404.4	1527.85	1264.25	1420.65	1749.4	1905.8	1572.6	1544.75	1494.8	775.1	256.565	1371.25	829.7	789.85	925.45	1520.65	1158	1208.95	1062	1161.1	1471	1348.9	1195.15	1271.25	1082.15	1073.95
AKR7A3	193.8	271.7	274.55	261.15	202.65	156.95	270.15	218.85	297.7	242.3	67.76	282.1	264.55	239	306.25	364.35	371.1	278.4	258.8	236.45	219.8	279.65	272.45	279.25	286.75	296
AKT1	993.4	936.8	1096.1	1189.7	956.6	1259.1	1167.8	1419	1051.5	2222.4	539.17	1275.4	2670.9	2980.9	1724.9	1947.3	1586.3	2091.1	1303.2	1890.3	1849.3	1340.9	1404.2	1354.6	2150.1	1440.6
AKT1S1	139.45	195.7	118.05	193	149.1	206.9	159.55	255	156.1	234	52.765	147.05	278.25	208.95	298.4	203.4	218.95	295.1	173.5	264.45	177.1	170.95	167.35	135.45	201.55	157.9
AKT2	406.3	378.0833333	453.1166667	464.9166667	427.15	314.0333333	417.1666667	376.7166667	391.6833333	532.6333333	133.4733333	453.7833333	602.0833333	554.5666667	555.1333333	491.2333333	676.5333333	538.1333333	529	582.3333333	479.7	497.1666667	460.4666667	507.7666667	536.9166667	603.8833333
AKT3	314.9428571	347.4571429	342.3428571	317.1285714	400.5857143	285.8428571	531.2142857	332.0714286	423.6714286	277.6142857	111.36	545.2571429	435.4571429	360.1428571	354.9142857	378.2142857	300.0142857	244.2142857	393.9285714	312.7285714	305.6428571	383.3571429	440.9285714	433.4571429	334.1142857	448.1571429
AKTIP	1609.8	1407.55	935.55	1452.95	1331.5	909.3	1264.9	1109.8	1224	586.45	301.55	1816	922.5	481.85	693.85	877.5	939.75	611.45	757.1	814.1	1348.25	1224.15	1133.4	1266.1	731.95	1454.9
AL022341.3	10.1	6	8.2	6.8	13.2	7.8	47.8	9.5	16.6	17.5	25.76	7.1	16.8	24.8	23.9	7.7	12.7	8.4	9.3	8.7	14.7	7.5	6.9	20.6	12	25.8
AL022344.5	50.7	64.9	76.4	3.5	48	32.8	47.7	29	53.4	8.7	13	29	160.3	35.5	85.2	16.1	52.2	88.1	60.7	7.8	33.3	45.7	81.8	39.2	51.5	80.7
AL109706	19.4	86.3	56.7	88.2	42.3	74.6	35.4	4.4	47.9	85	9.87	111.3	32.1	46.2	101.7	52.4	77.1	67.5	2.6	62.9	69.4	127.3	47.4	68.4	73.1	44.9
AL110181 /// RP11-390E23.6	139.7	121	181.7	206.8	68.7	34.2	170.8	136	114.1	119	20.38	101.7	119.6	24	26.3	162.4	162.2	66.9	137.9	126.4	181.2	174.1	126.5	70.8	140.4	87.8
AL132709.8	9	10.3	17.5	50.3	1.9	3.1	16.4	6.1	59	2.6	13.47	7.8	50.5	43.9	29.7	75.1	87.4	17.2	2.3	25.9	42.5	16.1	6	34.6	12.1	19.4
AL133493.2	44.5	27.1	69.8	4.8	7.1	50.6	24	33	2.5	61.2	9.1	20.3	14.6	24.8	56.4	42.4	17.8	26	34.8	19.6	62	4.5	4.3	19.6	3.7	12.9
AL590762.11	205.2	121.5	139.6	28.2	86.1	263	217.5	270.2	197.3	384.3	58.72	161.8	343.2	266.1	239.8	335.2	160.1	205	138.7	133.5	166.9	71.5	143	231.9	172.5	186.8
AL831948 /// RP1-197B17.3	8.7	21.5	5.6	10.6	19.5	10.9	22.9	7.3	16.3	13.4	34.54	16.8	9.2	11.7	35.3	8.2	23.8	21.6	15.7	4.2	12.4	4.9	10.2	10.5	9.1	16.5
AL832163	5.5	7.8	39.9	10.8	12	6.9	3.2	11	16.6	11.9	10.07	4.3	14.7	3.9	19.3	3	9.1	14.8	2.5	4.5	2.6	43.4	2.7	6.9	30.8	1
AL832615 /// AX747639	12	57.5	96.8	55.9	10.6	26.3	68.8	90.9	71.5	49.6	17.54	35.1	14.6	52.6	82.8	13.9	15.1	10.3	101.1	73.3	29.4	48.3	50.2	82.7	39.9	16.1
AL832909 /// LINC00984	1594.9	911.6	1001.3	1465.4	984.2	1804.8	1000.1	1534.5	1088	837.4	200.65	841.5	1045.1	865.4	932.9	1424.4	847.8	1214	1106.8	862.1	1168.4	875.2	874.1	938.4	1383.1	750.7
AL832909 /// LINC00984 /// LINC00984 /// LINC00984	1171.1	885.2	742.9	902.9	717.7	1184	755.1	1141	820.5	756.2	238.65	533.3	963	853.6	782.4	1401.4	1275.6	1281.4	1059.8	1024.8	1038.9	895.9	726.3	861.6	1103.6	682.6
AL833181	488.7	786.2	1108.4	444.7	906.7	615.1	956.2	687.3	1772.7	1622.9	137.09	1281.8	834.7	1068.1	931.9	732	1700.7	772.8	2030.5	1278.6	477.1	953.6	825.9	1193.4	468.1	554.6
AL928742.12	14.2	65.9	9.8	56.4	20.5	48.6	67	15.2	14.4	6.4	36.2	77.4	15.1	3.3	36.2	28.4	21.6	15.1	41	17.9	51.9	36.5	4.4	20.7	8.4	35.8
AL928768.3 /// Ig alpha 1-[alpha]2m /// IGH	942.1	1289.4	343.6	276.2	957.3	3922.4	766.4	1076.6	382.1	1558.1	171.55	1170.7	1340	954.5	380.9	444.3	2788	1013.4	1969	1347.3	1545	1431.3	625.7	633	474.6	823
ALAD	789.45	728.6	538.15	699.15	604.05	636.95	637.6	578.1	622.1	475.8	149.295	754.5	585.95	423.7	510.1	475.4	439.85	395.9	408.5	460.55	587.35	515.2	528.75	549.7	538.1	508.6
ALAS1	884.9	974.9	592.4	508.1	599.6	816	876.6	628.4	874	588.9	160.96	622.8	1117.2	933.3	598.5	1191.1	1252.7	1404.3	1197.8	1332.3	1343.6	1148.9	1328.5	1109.3	1098.3	867.1
ALAS2	11.9	49.7	9.75	75.85	12.65	145.6	27	69.25	62.3	52.3	35.87	30.2	46.95	35.1	59.4	175.25	66.45	345.1	46.25	29.85	5.05	137.45	341.75	189.45	259.65	103.7
ALB	15.05	28.225	19.675	14.425	29.25	29.675	18.25	23.2	36.45	11.6	9.26	33.825	14.5	60.8	74.425	9.05	41.225	10.15	32.825	22.425	28.9	10.125	29.65	8.425	16.725	25.925
ALCAM	460.7666667	497.8666667	848.5333333	421.3333333	727.7	782.6	657.4333333	722.6333333	419.2	570.4333333	94.87666667	388.4	626.0333333	505.4666667	578.1	548.9333333	511.6333333	619.9333333	861.2333333	483.5333333	545.5	687.4	578.5	603.3	456.2	506.4666667
ALDH16A1	570.6	710.8	522.6	628.8	678.5	627.5	585.4	595.1	724.4	961.6	253.43	708.8	1150.7	1261	1171.4	1142.5	1252.2	1063.3	1223.3	820.1	1238.4	838.4	618.3	786.3	746.3	922
ALDH18A1	810.8	803.05	606.95	969.35	791.9	1019.7	684.6	831.4	689.25	381.65	251.515	759.5	437.5	236.8	506.3	534.1	767.7	344.8	693.15	508.95	734.4	637.1	728.85	508.8	455	1011.65
ALDH1A1	1153.8	2668.9	1797.5	1965.4	1380.8	2246.2	1189.7	1215.2	1654.9	454.8	75.31	284.6	367.8	276.1	409.3	1050.9	576.9	454.4	515.2	1625.7	877.4	957.5	794.4	586.6	777.5	286.7
ALDH1A2	10.9	12.8	16.6	7.2	35.9	24.1	35	12	34.5	10.4	27.95	55.2	97.8	19.9	10.4	9.3	9.9	14.8	28.2	76.1	68.9	19.4	25.7	9.6	18.8	10.3
ALDH1A2 /// LOC101928635	5.2	18.9	15.2	3.9	11.1	61.4	2.6	9.9	12.9	38.1	15.3	13.9	11.5	50.9	46.5	4.3	7.8	28.9	9	12.7	3.6	15.5	4.2	5.6	35.3	6.5
ALDH1A3	37.8	29.4	7.85	8.65	23.6	13.7	61.5	23	53.5	47.85	12.685	39.3	53.95	37.95	86.8	34.75	6.9	13.3	5.25	18.3	12.65	12.4	22.45	52.55	3.65	10.45
ALDH1B1	74.65	86.5	73.3	138.1	90.9	77.2	69.55	82.15	85.7	48	25.39	62.25	40.05	88.5	60.4	71.4	58.15	30	132.05	102.95	101.25	83.75	108.4	45.25	137.15	56.7
ALDH1L1	83.85	138.2	128.85	117.3	126.75	135.4	118.85	95.45	129.7	166.3	40.48	55.25	152.6	170.6	204.55	66.1	146.6	132.3	221.2	166.1	130.5	167.9	201.35	153.05	141.95	150.45
ALDH1L1-AS2	59.5	9.1	95.4	20.3	126.4	40.8	104	35.8	41.3	126.2	24.04	101.1	97.6	114.3	103.5	45.3	66.6	36.3	90	34.7	78.8	94.8	83.1	65.8	116.1	65.8
ALDH1L2	15.93333333	16.9	30.13333333	26.03333333	18.3	31.06666667	33.7	5.066666667	39.76666667	15.86666667	11.18	41.26666667	16.8	18.06666667	22.26666667	23.23333333	16.3	27.7	29.7	20.46666667	17.3	29.1	37.4	46.16666667	6.566666667	35.33333333
ALDH2	6200	6408.7	6050.7	6268.9	5111.3	9103.4	4334.1	8297.2	7215	7214.5	571.03	3135.5	4725.7	5747.6	5773.2	6414.7	5426.2	9156.8	5378.2	6770.9	8440.8	5171.4	6093.9	5873.3	6912	3586.4
ALDH3A1	50.1	43.8	47.5	7.3	34	53.3	48	29.2	60.7	4.6	39.7	114.5	91.4	19	113.9	6.4	44.4	5.9	56.6	41.5	11.9	53.7	64.2	24	11.4	33.3
ALDH3A2	1006.266667	803.5666667	795.7666667	950.1	848.7333333	1059.766667	712.9666667	653.6	679.7	724.5	227.5766667	602.4	614.2666667	634.7	592.6666667	906.0666667	744.9333333	694.2333333	627.9	686.0666667	1001.766667	751.2666667	753.1666667	669.8666667	649	623.4
ALDH3B1	331.2	478.7	632.2666667	383.8666667	343.7333333	619.6333333	378.5333333	457.7333333	479.0333333	633.0333333	149.2366667	312.8666667	660.7666667	929.6	763.3	500.4	509.8666667	821.3	625.5666667	831.4333333	794.5	635.9	654.5666667	586.0666667	811.3666667	382.5333333
ALDH3B2	44.35	15.2	18.1	4.4	15.35	10.3	15.65	32.75	45.1	19.6	10.485	52.6	16.25	55.95	17.45	21.05	55.2	15.7	28.05	26.95	29.7	9.95	26.45	25.3	14.3	14.15
ALDH4A1	140.65	31.95	79.95	123.75	37.6	106.8	96.2	81.5	81.4	116.65	75.55	105.95	146.35	167.55	121.6	117	169.25	164.25	170.95	155.7	139.6	92.35	163.55	79.05	114.85	114.15
ALDH5A1	529.5	344.7	275.7	192.65	395.05	251.55	380.5	384.2	295.7	235.8	79.755	635.5	160.9	136.15	217.05	183.2	261.1	94.55	208.15	224.75	496.75	328	307.05	374.7	163	412.35
ALDH6A1	479.24	439.4	313.8	434	375.22	524.26	387.28	421.5	365.98	269.66	82.088	431.14	318.4	328.7	287.56	352.68	331.02	283.24	344.06	341.28	465.08	360.76	404.5	431.72	335.5	462.82
ALDH7A1	67.13333333	99.2	41.83333333	75.9	71.7	64.66666667	84.13333333	87.6	96.63333333	54.6	17	105.7666667	61.7	67.7	65.26666667	68.8	54.46666667	60.16666667	46.56666667	72.66666667	40.33333333	84.63333333	76.9	52.8	59.36666667	53.26666667
ALDH8A1	161.6	69.9	143.8	161.6	199.7	100.6	207.6	134.2	227.3	316.1	56.92	553.2	183.7	142.9	77.5	138.1	239.3	104.3	165.9	106.7	107.4	75.5	94.3	117.1	111.8	152
ALDH9A1	5456	5007.3	3293.7	3582.8	4127	4644	3649.7	4120.3	4000.7	3815.3	1601.85	4655.3	4137.4	4151.8	2817.9	5111	3542.6	3714.8	3083.7	4109	5863.7	4614.5	4721.9	4391.2	3223.5	3691.7
ALDOA	10476.63333	10044.33333	8828.666667	10669.96667	8494.966667	11846.53333	8620.233333	13781.4	8682.9	8260.833333	2378.073333	6622.733333	10273.83333	12342.03333	13329.66667	15149.26667	12603.96667	16021.46667	13154.53333	15054.6	15843.2	12002.5	12431.53333	12263.06667	13526.96667	10392.33333
ALDOAP2	52.9	47.3	8.4	18	31.5	13.4	25.4	40.7	11.3	6.6	15.14	10	9.8	6.9	26.2	20.9	16.4	38.8	40.4	2.9	21.7	22.8	4	71.7	6.4	57.7
ALDOB	53.36666667	49.64444444	33.78888889	50.95555556	47.35555556	48	34.9	38.55555556	60.05555556	44.55555556	20.20555556	51.9	48.44444444	49.16666667	67.7	33.44444444	42.42222222	55.1	69.18888889	58.82222222	41.83333333	42.34444444	64.61111111	60.52222222	44.62222222	55.23333333
ALDOC	632.5	822.5	430.2	715.7	595.7	607.7	640.3	620.7	561.9	306.1	230.33	904.3	691.7	747.8	815.2	550	689.5	505.5	627	495.4	879.4	824.9	918.3	787.7	652.6	976.2
ALG1	86.1	171	113.6	123.9	85.7	230.4	107.3	204.1	299.6	105	61.67	151.9	169.3	207	207.5	224.2	152.9	210.6	212.4	213.3	228.1	217.6	163.5	113.6	114.9	205.4
ALG1 /// NAGPA-AS1	109.2	79.5	76	94.8	72.2	127.2	72.1	82.3	140.4	199.5	21.02	83.3	223.8	134.9	133.3	88.2	107.8	58.8	129.5	100	95.5	69.3	117.3	70.5	84.6	134.2
ALG10	25.65	86.7	10.5	50.05	5.45	26.35	43.8	17.75	43.55	43.25	11.99	43	29.85	13.4	8.4	44	45.8	13.1	60.7	42.7	62.25	29.35	33.85	34.9	33.6	17.35
ALG10 /// ALG10B	195.7	185.2333333	187.6666667	216.1666667	258.5333333	158.8333333	206.2333333	177.8	111.7333333	227.4333333	31.66	284.2333333	212.1	114.5666667	236.8	169.7666667	203.6666667	112	146.7333333	152.2666667	151	198.2	281.1333333	222.8	158.5666667	318.4333333
ALG11 /// UTP14A /// UTP14C	760.2	632.3	614.5	628.2	618.5	786.7	750.1	586.4	630.2	557.8	182.48	795.4	750.2	568.8	505.7	640.4	598.6	370.6	544.2	527.5	708.1	632.5	634.5	783.9	547.9	644.3
ALG11 /// UTP14C	1206.5	1397	744.4	699.8	786.8	985.6	1179	831.9	1035.6	496.6	194.49	1062.8	729.6	471.4	694.2	939.5	726.3	664.8	726.6	1112.3	1256.4	1061.9	1116	831	473.8	802.9
ALG12	150.6	213.7	131.5	163.2	250.8	100.7	237.7	194.2	245.5	313.5	150.15	193.6	286.4	288	367.7	392.6	207.4	320.9	410.6	231.3	241	148.1	246.7	240.7	247.6	230.8
ALG13	973.12	953.64	886.92	989.52	1231.1	999.38	1225.84	998.8	896.16	1224.64	204.94	1378.44	1030.12	863.16	885.92	765.46	807.02	756.32	870.16	757.38	800.66	828.1	950.28	815.14	780.16	921.14
ALG14	215.7	190.5	178.55	168.6	214.35	291.15	171.9	182.7	161.8	181.6	42.015	204.8	213.55	299.95	119.6	142.75	189.85	236.55	267.75	180.1	195.05	238.1	199.8	180.55	179.25	202.6
ALG2	734.1	787.55	574.65	514.25	453.25	609.1	716.8	601.7	683.65	457.45	190.645	485	599.5	465.35	474.85	499.95	553.55	383.5	413.5	611.45	752.3	571.1	511.25	488.7	392	415.65
ALG3	795.8	709.3	645.3	690.5	725.2	714.7	697.9	710	664.8	461.5	249.22	556	731.4	776.1	598.1	818.2	824.2	661.3	715.8	677.1	1049.5	900.7	668.7	720.4	657.2	685.3
ALG5	852	942.7666667	958.6	1046.866667	960.8666667	1211.333333	886.3666667	1086.8	873.1333333	682.7	185.7	697.0666667	580.5666667	780.4666667	681.4666667	794.4666667	886.3333333	808.3333333	1013.366667	880.2	931.8666667	997.7333333	946.7333333	941.5666667	966.6666667	957.2
ALG6	1828.7	1475.6	1085.1	1273.7	1395.2	1242.6	1403.1	1310.9	1067.2	1003.4	276.43	1503	1286.8	1028.5	1076	1687.3	1479.7	1442.8	1529.7	1462.7	1624	1659.4	1637.4	1297.8	1013.9	1543.2
ALG8	966.3	1028.8	739.9	953.9	1150.2	1070.9	933.5	814.3	841.5	843.6	295.75	1041.3	852.7	911	782	985.4	925.6	774.2	931.6	959.5	1185.8	848	935.5	964.7	696.2	1012.1
ALG9	320.3	239.35	331.05	230.6	292.25	333.25	311.6	285.05	241.6	355.9	100.685	394.5	326.85	322.35	299.25	251.5	315.35	243.15	276.55	216.05	267.85	341.5	290	335.6	332.25	292.25
ALK	60.15	136.75	115.6	55.65	55.4	69.05	100.3	43.35	119.95	89.3	23.295	64.7	64	50.3	177.05	101.15	40	38	97.4	10	40.4	60.3	21.9	48.35	48.95	63.2
ALKBH1	542.1	443.1	353.4	471.25	384.3	464.8	345.45	308.6	468.95	305	104.74	445.3	402.1	216.85	342.85	344.35	379.5	302.8	370.45	486.05	419.65	401.2	332.75	411.6	251.35	454.15
ALKBH2	403.2	396.8	317.3	292	348.3	374.1	362	343.3	210.3	439.4	138.48	531.4	415.2	342.2	475.9	279.5	364.9	205.7	251.8	307.7	464.6	406.1	367.1	523.8	146.8	254.1
ALKBH3	698.9	680.7	788	687.6	750.8	469.1	622.9	600.2	688	680	172	627.6	584.4	546.3	614.8	526.8	496	463.9	559.5	618.9	718.7	621.2	761.9	747.8	683.2	594
ALKBH3-AS1	41.95	11.65	10.35	77.05	12.15	37.4	9.75	16.35	34.3	9.3	13.025	21.2	22.15	35	17.7	23.5	24.75	23.65	8.9	28.45	12.65	8.6	14.1	11.2	6.25	13.8
ALKBH4	233.2	237.2	206.9	277.2	290.4	214.8	306.4	270.6	232.6	269.5	90.78	226.8	354.1	314.8	170.6	306.3	249.6	344.5	317.5	422.3	256.3	274.3	223.3	262.4	176.4	214.7
ALKBH5	1025.7	1372.433333	1003.366667	1141.9	1037.233333	1223.933333	1066.866667	1232.766667	1216.733333	941.9	316.05	931.5666667	1011.966667	1338.533333	1471.366667	1669.8	1536.366667	1487.833333	1348.4	1469.666667	1827.966667	1347.333333	1387.266667	1292	1729.666667	1803.4
ALKBH6	1066.5	881.4	816.4	718.4	728.2	742.9	909.2	720.5	925.8	1390.2	397.03	1478.8	1444.3	1310.6	1221.4	879.5	1056.7	743.3	873	855.5	801.2	879.1	994.2	966.3	1090.8	964.6
ALKBH7	700.35	758.525	538	878.25	706.225	725.875	578.525	729.875	572.825	263.35	151.98	456.55	336.25	417.975	705.675	745.05	621.925	545.4	546.825	739.275	1122.7	799.95	705.35	865.25	608.325	755.175
ALKBH8	272.9	327.6	245.5	250.2	317.5	275.8	343.55	262.55	286.3	380.65	87.43	292.45	410.15	340.45	316.15	239.3	216.5	168.2	228.7	187.2	282	244	322.6	306.9	231.55	224.8
ALLC	11.6	46.9	16.5	69.5	7.4	45.3	14.1	63	74.5	74.9	11.47	28.7	102.7	17.7	74.6	15.2	60.1	89.1	77.9	41.1	17.6	18.8	55	9.2	31	99.6
ALMS1	586.6	512.3333333	580.0333333	574	923.6	434.3333333	769.1333333	609.3	885.6666667	952.9	254.4533333	1118.266667	968.2333333	1162.633333	788.3333333	491.6	368.4666667	407.6	601.4666667	330.3333333	358.2666667	343.7	473.9666667	587.0333333	523.7333333	528.7666667
ALMS1-IT1	81.8	73.9	286.7	107.6	142.5	81	157	78.7	132.2	167.6	17.06	81	112.3	65.8	119.4	91.9	91.9	82.5	72.3	92.6	66	70	96.2	88.7	140.4	103.3
ALMS1P	60.5	92.7	58.9	36.7	38.7	20.4	65.2	72.4	114.6	144.2	20.96	107.1	145	40.4	122.2	44.9	17	33.1	100.2	23.9	3.8	126.1	115.1	30.3	133.3	55.2
ALOX12	567.1	228.8	274.2	598.6	76.5	1507.9	94.6	864.2	557	263	293.03	618.3	944.8	1042.8	1689.6	1179.6	633.8	1959.2	667.8	544.7	557.3	466.3	254.2	649.5	806.9	479.4
ALOX12B	10.9	19.1	12.4	12.6	9.6	16.6	6.6	15.8	12.1	56.4	17.2	14.5	33.3	20.3	16.6	5.2	14.1	7	13.7	14.5	8.8	17.8	59.3	28.9	13	10.4
ALOX12P2	15.6	40.2	80.1	135.1	57.7	72.1	57.5	48	101.9	29.7	41.13	114.9	11.6	172.9	171.2	85.8	115.7	15.3	44.5	81.2	15.1	54.6	118.6	93.9	74.8	22.3
ALOX15	38.5	9.4	86.7	5.1	15.7	15.1	10.5	15.7	80.6	9.3	11.52	12.7	4	9.5	12	35.1	7.1	45.7	13.3	46.8	7.3	4.5	7.7	16.8	3.7	10.2
ALOX15B	69.7	49.15	38.75	28.3	46.85	98.75	45.9	104.65	139.2	95.5	17.765	5.55	57.35	103	42.75	25.55	90.9	84	50.5	38	38.05	50.25	61.45	24.7	38.5	20.3
ALOX5	2449.475	3276.85	3095.825	2854.6	2785.175	3813.025	2744.025	3030.95	2541.225	4105.025	296.68	1749.35	2357.425	3474.675	3434.45	3051.2	2350.8	4592.75	3780.125	3097.575	3152.55	2634.2	3144.95	2839.225	3527.875	2006.55
ALOX5AP	7458.2	6620.9	7303.3	6493.4	6994.8	7545.5	6944.4	7140.3	9332.4	1215.4	951.09	2854.1	3634.7	3654.4	4540.2	7621.5	8465.1	8931.5	7064.4	8951.7	10685.2	9096.7	8355.3	8712.3	6425	7573.5
ALOXE3	68.2	91.6	64.3	80.9	26.35	116.2	100.05	49.9	70.3	60.5	24.43	65.25	121.05	84.6	58.2	87.4	57.9	80.2	98.45	82.45	23.75	43.5	95.8	49.05	8.25	97.5
ALPI	18.2	52.25	6.55	36.4	7.45	18.3	9.2	5.95	18.85	11.5	15.14	6.15	4.55	12.85	16.05	20.55	17.95	24.2	9.7	30.35	4.05	5.65	40.7	9.85	6.65	20.8
ALPK1	179.025	218.525	382.875	170.45	319.4	188.975	240.45	215.075	211.625	386.7	79.4425	379.45	421.375	494.6	378.3	233.9	327.725	433.4	272.05	316.55	142.4	267.325	238.825	349.075	294.525	267.55
ALPK2	56.6	61.6	10.7	45.4	8	10.3	25.7	45.1	89.9	39.7	13.48	42	3.3	71	33.6	8.9	57.1	80.6	27.2	46.5	29.2	51.9	19.9	8.7	64.9	33
ALPK3	9.1	39.65	28.9	8.35	13.85	25.9	13	21.95	44.35	25.3	14.105	9.4	14.2	49.9	14	13.85	42.6	9.85	12.35	28.4	40.4	7.7	36	66.35	22.55	59.65
ALPL	80.75	17.9	22.05	34.3	44.3	44.6	32.75	59.85	74.1	59.2	10.81	40.3	41.5	19.5	77.35	17.85	45.2	171.6	62.35	41.95	38.4	14.25	44.75	28.75	41.7	46.35
ALPP	5	7	27.9	4.4	4.6	8.6	3.8	3.2	9.9	5.3	14.32	4	7.5	5.1	15.4	7.5	7.7	5.8	7.4	4.3	2.9	3.6	5.2	4.9	6.6	5.9
ALPP /// ALPPL2	62.4	95.9	28.5	99	65.1	21.2	64.5	97.6	12.9	26.3	31.54	77.1	84.8	64.2	188	84.4	65.4	77.5	9.1	16.3	6	99.1	27.3	75.2	16.4	80.6
ALPPL2	53.1	77.7	97.9	53.35	59.55	96.95	70.5	27.75	61.8	55.65	42.5	89.35	111.7	41.6	134.4	44.7	80.45	74.4	114.35	75.1	96.85	99.05	129.45	56.9	69.7	127.8
ALS2	182.3666667	237.3333333	224.5666667	187.4666667	160.5	214.7	219.8666667	194.0333333	274.6333333	227.4666667	57.79666667	219.5666667	262.4666667	219.5	183.4	186.6666667	203	239.2333333	176	210.7666667	230.5333333	213.3333333	229.8666667	159.5666667	199.4333333	188.6333333
ALS2CL	372.2333333	313	259.5666667	200.7	220.2333333	204.2	256.2666667	239.9333333	189.1	294.5666667	65.77333333	331.4666667	180.5666667	164.1333333	378.6666667	197.3666667	269.0666667	175.1	221.1666667	186.1333333	248.2666667	263.4333333	220.3	255.4333333	263.7	211.4333333
ALS2CR11	10.98333333	10.65	14	10.86666667	20.88333333	40.38333333	16.8	23.3	9.3	16.05	9.641666667	21.73333333	20.98333333	16.06666667	33.51666667	12.43333333	19.63333333	12.2	15.03333333	18.63333333	11.08333333	26.18333333	26.61666667	13.96666667	11.43333333	22.9
ALS2CR12	58.25	14	94.7	44.25	63.05	52.4	62.85	23	15	79.3	17.61	140.65	79.5	139.15	76.05	20.4	53.65	19.4	83.65	72.5	37.25	38.6	54.65	38.3	62.5	101.35
ALX1	8.1	17.2	6.3	19.5	22.9	6.4	10.9	8.5	17.4	12.8	15.13	6.8	16	11	20.5	7.4	10.8	48.8	7.8	12.1	4.6	12.5	28.3	17.7	16.1	6.7
ALX3	17.3	31.5	68.8	10.2	18.1	50.3	11.1	5	22.2	47.1	25.62	8.3	85.5	18.7	28.3	13.9	20.2	81.4	32.9	9	75.9	10.6	21.6	11.3	14.7	24.1
ALX4	98.7	9.6	72.5	20.2	34.5	20.9	79.1	14.3	32.7	10.5	21.58	79.5	31.9	20.2	128.3	70.4	144.4	32.5	59.7	52.4	21.4	15.1	44.8	91.8	87.2	63.5
ALYREF	810.9	963.9	1030	773.1	843	748.55	507.7	825.65	813.5	454.15	257.26	592.8	1094.45	1355.05	1391.95	927.6	1014.8	1108.85	919.25	1090.35	1112.5	898.75	855.65	854.6	1406.6	774.35
AMACR	46.1	31.8	34.03333333	78.7	36.36666667	40.06666667	22.1	28.8	39.53333333	27.5	18.03666667	50.2	17.9	24.73333333	34.93333333	29.06666667	37.73333333	25.73333333	37.53333333	40.93333333	27.03333333	21.8	58.7	34.83333333	26	32.06666667
AMACR /// C1QTNF3-AMACR	165	186.9666667	129.8333333	102.4666667	113.0666667	131	128.8333333	114.9666667	197.4	111.9333333	36.30333333	210.2666667	94.8	144.6	87.26666667	137.4	122.3666667	80.13333333	119.7666667	116.2333333	166.5333333	142.5666667	175.6333333	156.7	112.2666667	121.5333333
AMBN	53.9	28.8	19.7	20	17.5	107.7	12.8	33	19.7	11.3	25.02	21	24.3	38.5	37.1	15	87.5	12.3	99.1	47.7	10.3	102.3	67.3	19.9	43.3	23.5
AMBP	29.4	67.45	49	39.65	8.5	61.9	5.25	25.9	17.05	44.4	22.19	29.8	54.75	9.5	42.85	28.5	15.75	30.1	13.7	62.8	23.75	36.45	20.95	57	61.6	41.85
AMBRA1	247.175	292.65	215.6	212.05	207.125	210.525	292.125	190.15	230.25	241.225	99.275	271.7	314.15	214.65	257.675	284	316.65	197.25	232.075	220.775	270.25	257.65	242.85	245.75	241.875	261.35
AMD1	2548.5	2203.6	2124.8	3099.15	2203.6	2610.25	2151.75	2150.3	2173.95	770.75	359.83	1095.5	1554.6	1051.15	1419.7	2078.25	1891.8	1386.05	1676.05	1765.2	2179.2	1983.45	1753.6	1779.8	2604.65	2158.5
AMDHD1	80.8	82.5	128.6	73.7	161.9	78.7	129.1	102.9	135	60.9	14.73	222.1	107.9	83.9	58.7	189.7	51.5	113.2	76.6	170.9	74.4	82.3	176.2	87	100.7	108.5
AMDHD2 /// CEMP1	268.75	156.95	114.55	152.5	156.7	113.2	186.55	154.65	99.95	168.1	118.96	212.6	302.75	343.75	289.8	357.3	493.15	307.15	320.05	369.4	349.8	205.6	394.9	304.6	345.85	302.15
AMELX	66	67.4	54.6	64.4	19	119.4	40.4	37.4	148.9	74.9	11.56	2.4	59.6	79.3	32.5	50.3	25.9	70	57.1	55.7	37.9	56.8	45.9	61.7	44.4	94
AMELY	42.2	17.9	5.9	9.3	53.4	100.7	53.8	87.4	10	15.6	24.79	68.1	12.4	161.2	22.4	3.1	50.5	31.6	7.8	66.6	49.2	32.5	44.9	28.5	75.5	21.6
AMER1	9.2	31.8	12.4	14.4	4.2	41.4	22.3	13	85.7	72.8	21.63	95.9	67.6	92.4	84.7	93.5	21.2	37.9	94.3	90	43.7	48.2	23.4	18.8	13.9	37.4
AMER2	27.36666667	8.033333333	9.933333333	17.43333333	5.066666667	13.2	14.23333333	13.13333333	34.13333333	25.3	14.43333333	32.86666667	5.7	9.733333333	8.266666667	25.93333333	65.13333333	19.03333333	34.66666667	14.3	8.7	17.9	29.43333333	33.43333333	26.5	22.53333333
AMER3	8.833333333	14.43333333	45.76666667	26.76666667	11.8	7.733333333	10.2	11.5	14.23333333	15.13333333	16.59333333	14.13333333	10.96666667	11.06666667	21.56666667	15.7	10.7	22.53333333	28.43333333	15.56666667	34.5	11.13333333	12.56666667	23.33333333	62.83333333	43.8
AMFR	311.25	527.6	399.2	385.95	189.35	196.4	517.3	430.65	330.6	259.8	63.855	368.6	567.25	290.45	625.9	777.25	237.75	281.5	511.95	168.25	626.65	229	497.95	464.1	276.35	447
AMH /// MIR4321	11.4	48.7	120.7	71.2	74.7	137.8	88.2	44.3	16.4	27.5	22.43	25.6	47.9	76.8	100.1	119.6	27.4	13.8	26.6	69.9	79.4	61.1	81.7	14	62	88.3
AMHR2	5.6	9.9	7.2	11.1	6.9	22.3	7.5	5.9	15.8	7	34.54	12.8	6.5	18.6	17.3	18	20.5	25.5	22.2	6.9	16.2	20.5	15.8	28.7	10.4	19.2
AMICA1	6814.2	6856.4	7684.7	6050.4	6121.6	8632.5	6234.2	7199.6	9595	13904.2	1278.46	4590	7311.5	9386.4	7205.6	8436.1	5435.9	11226.6	6972	9172.6	8175.3	6526.2	6676.3	7041.4	7359.6	4014.9
AMIGO1	526.3	372.4	361.6	430.6	343.3	315.8	428	353.3	319.3	254	157	774.6	363.6	376.9	683.1	363	402	140.1	283.8	381.5	665.1	451.3	477.5	580.9	304.6	636.3
AMIGO2	2559.6	1307	1165.9	1779.9	1704.8	1722.7	1584.2	1581.6	828.8	1436	292.06	2392.5	1275.1	1106.6	1082.9	1324.7	1131.9	743.5	982.1	1088.5	1478.7	1703	2326.2	2376.5	1132.7	2276.7
AMIGO3 /// GMPPB	200.1333333	163.4666667	157.5666667	171.0666667	189.8	245.6333333	159.3	171.6	166.3333333	249.0666667	105.4333333	151.5	122.6666667	223.4	206.6666667	206.5666667	320.8333333	226	230.8333333	226.1666667	151.5333333	354.6333333	177.4	200.8	164.7333333	195.3
AMMECR1	538.2	464.65	568.725	592.2	615.175	361.75	570.625	433.975	592.75	645.825	199.47	644.125	544.725	470.6	657.3	544.825	595.525	462.95	607.925	524.55	391.05	571.7	617.875	526.775	557	713.7
AMMECR1L	1094.4	1038.6	549	563.3	568	747.6	1036.9	592.9	995.3	655.1	218.81	892.3	878.7	640.3	691.5	875.1	811.5	446.8	667.3	1049.7	887.5	906.4	806.9	789.1	459.1	659.4
AMN	196.9333333	116.2	71.33333333	111.2333333	102.0666667	130.9	94.76666667	105.9	113.2666667	130.3	46.35	137.5666667	115.9333333	71.2	201.8666667	59.26666667	133.3	50.5	48.03333333	52.56666667	80.5	65.06666667	69	101.5666667	74.46666667	94.56666667
AMN1	515.5	296.6	447.6	446.1	370.9	332.4	421.5	381.6	317.9	386.3	113.77	536.7	243.4	172.7	399.4	217.3	291.9	256.4	341	235.7	294.8	284.7	378.4	328.9	253.3	457.6
AMOT	5.4	9.4	34	17.9	31.4	73.7	45.8	4.1	47.3	46.4	13.65	93.9	78.4	63.7	99.4	45	66.1	3.3	9.7	57.6	37.9	26.9	39.6	101.3	46	65
AMOTL1	37.05	74.65	64.9	46.95	27.85	76.1	21.45	30.875	55.425	86.675	22.7875	50.75	77.025	47.175	90.875	41.525	61.45	67.525	28.425	95.55	36.175	15.325	21.75	61.05	48.6	60.875
AMOTL2	5.8	36.6	5.3	32.8	6.4	26	8.4	7.7	4.9	20.1	13.82	8	7.4	47.1	13.2	67.9	2.9	57.7	92.5	10.2	4	17.6	10.6	7.6	10.1	48.5
AMPD1	38.3	10.9	44.2	42.9	26.9	42.5	13.1	4.6	12.1	8.2	12.68	50	7.7	28.9	33.1	46	49.9	56.9	5	7.2	32.1	42.5	18.3	4	5.5	29.3
AMPD2	1960.9	1884	1907.9	1931.9	1324.4	1439.6	1482.4	1882.8	1356.3	3137.9	442.3	1369.3	3084.4	3552.2	2722.3	2791.3	2117.1	4024.4	1992.4	2376.6	1980.1	1595.1	1640	1916.2	3415.2	1418.8
AMPD3	1610.4	1074.8	1412.3	1034.7	1341.2	1408.2	1129.8	1231.3	1225.3	1403.8	170.7	1220.2	848.4	948.7	780.1	1037.7	899.7	1300.7	1322	995	1195.8	924	832.4	1011.4	593.5	817.7
AMPD3 /// CAND1.11	140.3	156.5	158.4	83.6	174.9	98.4	72.9	90.8	119.9	78.1	36.98	60.6	26.5	111	28.6	117.8	106.1	136.8	50.7	82.1	51.4	83.1	118.6	68.5	68.2	48.6
AMPH	27.5	23.2	4.1	79.7	81.4	19.5	37.7	80.4	148.7	106.7	14.75	147.3	106.7	104	126.2	90.7	118.3	133.7	138.8	49.4	114.6	94.3	58.1	95.9	6.9	78
AMT	1089.2	626.4	753.9	636.1	655.4	496.5	742.7	590.9	569	1081.4	188.22	1090.3	795.3	737	877.6	590.5	740.3	789.4	859.7	626.2	657.4	889.5	880.6	915.3	694.2	849.9
AMZ1	65.85	140.65	77.3	147.5	107	111.55	100.6	73.4	97.15	77.45	41.94	199.45	100.7	189.3	260.05	36.15	135.3	34.3	87.05	99.2	56.55	82.05	107.85	65.3	103.35	95.1
AMZ2	3753.6	3506.7	2911	4047.7	2972.6	3301.3	3568.2	3104.6	2680.9	2581.1	709.55	2718	2487.2	1571.8	2441.2	2595.1	2738.4	1564.6	1712.3	2192	2321.6	2437.9	2915.5	2244.6	2154.2	3330.8
AMZ2P1	1071	431.4	635.6	711.1	807.7	705.5	744.6	608.8	439.4	614.9	110.94	470.6	353.4	277.9	225.5	349	359.7	284.3	404	354.8	307.5	411.8	603.4	390	281.7	668.4
ANAPC1 /// LOC101930107 /// LOC285074 /// LOC730268	1532.3	1257.9	1588.5	1663.2	1335.8	1072.2	1778.3	1565.1	1385.1	1151.5	228	1039.4	832.7	708.2	1279.3	920.8	1381.5	1162.1	1297.5	1164.6	1077.6	1173.2	1405.7	1116.2	1481.9	1535.2
ANAPC1 /// LOC730268	913.45	700.75	752.1	824.85	917	619.1	663.25	801.15	856.05	605.85	253.67	947.4	574.6	463.75	609.75	653.5	735.25	490.85	700.45	672.35	713.9	776.1	839	650.95	638.6	806.95
ANAPC10	457.5	492.85	299.4	443.85	373.8	453.05	407.45	464.75	279	191.25	78.345	326.6	278.65	252.7	228.6	291.6	216.1	195.85	225.6	225.65	320.05	288.8	369.6	370.55	206	345
ANAPC11	1401.7	1494.45	1517.95	1554.55	1488.6	1606.1	1248.35	1857.05	1151.05	734.1	386.075	764.4	651.15	804.4	671.05	1252.1	1094.8	1056.75	773.95	1192.95	1480.85	1106.15	1121.05	1087.25	1183.05	1047.2
ANAPC13	2903.25	2444.65	1990.8	2000.95	2168.95	2488.4	1901.3	2525.4	1404.1	1231.75	434.87	1145	1521.4	1548.7	1349.3	1529.6	1370.7	1586.15	1799.6	1280.65	2330.75	1935.35	2191.7	2472.25	2279.75	1872.15
ANAPC15	681	794	868.5	1027.8	566	998	629.1	966.2	1075	691.9	283.19	349.6	771.5	1250.8	1087.1	1295.3	1170.8	1354.5	1062.1	1317.8	1056.9	1138.1	1278.1	1089.7	1120.7	1285.6
ANAPC16	4590.875	3905.575	4075.975	5131.525	5054.125	4377.725	4593.375	5394.25	4352.475	3759.725	1393.01	4463.2	3296.975	3887.3	3541.625	3894.5	4368.825	2882.3	3632.275	3959.35	4933.35	4307.025	4587.225	5041.925	3703.125	5298.4
ANAPC2	863.3	672.6	632.4	595.8	559.8	768.6	776.5	636.5	705	1439.2	232.58	923.6	1322.7	1472.2	1566.1	1003.7	1177.1	957.1	839.1	1189.6	682.5	909.4	846.5	779.5	731.7	862.3
ANAPC4	3045.65	2181.85	2801.3	2549.1	2680.55	2409.55	2871.6	2325.05	2945.3	4716.35	1112.73	4343.7	3223.3	2715.55	2443.55	2273.55	2640.4	2162.05	2505.3	2459.6	1936.6	2905.15	2350.3	2719.85	2415.8	2087.45
ANAPC5	2903.1	2845.816667	2664.633333	2889.916667	2966.45	3055.633333	2985.816667	2780.883333	3047.333333	3607.416667	1063.48	3757.983333	3074.816667	2919.016667	3064.4	2786.033333	2954.95	2848.75	2881.8	2756.7	2591.033333	2731.933333	2812.2	2834.8	2642.816667	2862.433333
ANAPC7	816.85	795.3	710.35	616.85	641	593.5	735.15	619.1	809.85	779.35	385.08	1008.7	912.3	995.25	811.15	883.45	1067.7	742.6	849.1	968.45	823.15	926.25	928.85	760	680.8	783.4
ANG	242.8	221	177.6	276.3	150.4	428.1	192.1	444.9	610.9	130.9	23.18	88.1	130.2	73.8	45.1	117.4	166.6	205.2	194.6	108.9	165.1	183.4	187.1	156.9	190.5	121.9
ANGEL1	312.5333333	283.8333333	255.2333333	294.1666667	264.7333333	317.3	302.4	250.8666667	252.5333333	241.9333333	86.81333333	356.8666667	336	303.2666667	342.8333333	312.1666667	313.8	254	290.5	326.6333333	337.2666667	357.7333333	331.1	408.9	249.3666667	426.9333333
ANGEL2	680.8333333	662.6	743.9333333	528.3333333	717.3333333	453.9	771.3	574.0333333	692.9666667	1052.266667	235.8633333	835.5666667	781.4	568.6	598.1666667	704.5	612.8	559.8	555.0333333	610.0666667	517.1666667	657.6	647.4	762.2	507.0333333	636.9666667
ANGPT1	77.43333333	116.3	118.5	117	124.7666667	213.5	115.6	121.1	123.5666667	141.3	24.25666667	161.9	153.2666667	181.7666667	185.6666667	103.0333333	42.06666667	123.6333333	109.1333333	89.23333333	79.6	85.86666667	87.66666667	77.33333333	140.4666667	89.06666667
ANGPT2	51.25	33.55	34.55	48	11.3	30.65	39.975	47.3	46.35	36.6	13.6225	46.025	39.8	43.1	36.65	36.85	40.725	8.75	21.625	36.95	19.025	23.825	28.95	71.25	39.225	35.25
ANGPT4	46.2	135.8	42.5	131.3	169.8	32.2	14.9	69.9	154.8	67.9	48.09	162.3	26.5	26.1	111.5	5.3	235.5	194.3	98.7	49.9	144.7	117.6	225.7	180.3	151.6	121
ANGPTL1	1.966666667	11.06666667	13.96666667	15.2	12.23333333	10.03333333	5.833333333	26.76666667	34.23333333	34.46666667	10.60666667	24.73333333	16.73333333	5.4	13	7.166666667	24.06666667	5.833333333	5.4	16.43333333	11.53333333	2.333333333	5.933333333	20.63333333	20.4	17
ANGPTL2	26.33333333	54.83333333	91.03333333	86.06666667	51.43333333	73.46666667	70.53333333	83.9	29.06666667	52.76666667	18.92333333	87.53333333	37.36666667	94.2	120	62.36666667	84.33333333	61.66666667	58.16666667	21.7	19	35.66666667	43.96666667	76.3	52.96666667	61.33333333
ANGPTL3	24.06666667	22.36666667	16.86666667	21.4	28.3	28.36666667	17.2	12.2	13.5	10.76666667	9.59	52.76666667	30.96666667	6.866666667	32.93333333	16.8	5.033333333	25.66666667	6.633333333	34.2	34.4	24.86666667	35.73333333	14.13333333	30.8	5.166666667
ANGPTL4	12.85	9.4	43.25	17.85	74	9.1	10.35	16.55	30.85	31.55	43.725	17.3	61	25.25	49.05	22.2	18.7	47.3	10.9	11	23.2	37.45	15.45	44.55	28.3	69.4
ANGPTL6	72.8	29.9	101.6	115.4	51	125.5	62.1	111.5	147.9	180.1	43.14	30.3	114.7	90.9	115.9	29.3	103	86.5	39.9	187.2	83.5	95.5	14.1	29	145.1	133.4
ANGPTL7	16.1	51.8	79.4	60.2	3.4	68.9	5.8	48.7	83.8	38.9	16.86	12.3	74.5	52.6	69.2	13.8	23.3	4	11.4	8.6	3.3	33	8.2	10.3	47.2	41
ANHX	94.8	50.4	83.9	100.55	36.9	96.45	106.6	88.3	112.75	164.45	78.255	30.35	40.4	176.5	136.9	36.1	151.55	74.75	28.15	64.45	82.7	60.05	65.05	26.85	85.2	118.6
ANK1	116.6714286	93.15714286	68.04285714	82.88571429	94.94285714	131.0428571	86.31428571	120.6428571	113.0857143	104.8428571	42.00857143	167.2857143	224.4714286	218.6428571	220.5714286	217.4428571	124.0142857	298.2571429	176.2857143	110.8571429	98.28571429	105.1571429	145.0714286	138.1714286	127.0428571	175.8857143
ANK2	25.3	11.375	32.425	34.975	22.425	33.75	24.225	15.375	23.9	19.175	11.9525	24.5	24.85	26.475	41.85	51.95	29.95	50.975	30.05	11.8	28.25	16.975	33.225	30.2	23.675	27.775
ANK3	277.86	296.88	256.72	231.4	224.34	203.38	529.78	265.54	354.08	376.72	95.084	455.94	305.68	295.3	524.34	265.24	447.28	112.72	335.9	365.72	248.42	416.04	391.72	477.26	260.32	683.68
ANKAR	26.9	41.7	20.9	49.45	73.3	30	8.85	32.1	8.25	15	9.58	5.9	41.55	7.1	18.9	44.35	8.6	25.05	56.4	45.6	31.9	24.75	25.55	21.15	26.2	38.55
ANKDD1A	74.5	133.45	137.1	213.2	110.75	118.95	73	107.45	156.6	197.55	45.685	116.45	271.9	290.55	366.45	34.5	225	170.9	161.05	136.8	73.25	193.45	126.95	143.2	169.4	307.75
ANKEF1	148.05	125.1	75.95	130.4	97.75	126.05	186.45	103.55	146.85	97.3	27.675	252.7	173.7	75.85	134	113.5	211	79.95	122.25	88.2	175.3	179.15	175.9	163.95	90.85	219.3
ANKFN1	19.6	32.65	31.45	48.85	13.05	22.3	13.6	4.75	10.85	7.4	25.295	23.65	16.25	11.2	30.45	4	19.15	12.8	9.45	17.2	5.95	7.35	20.4	26.75	9.1	10.45
ANKFN1 /// BC037494	12.6	4.4	61.5	68.9	9.4	20.9	21.3	11.6	60.7	18.4	10.09	34.6	37.5	41.1	49.4	30	35.6	52.3	47.4	7.4	25.5	22.9	26.4	52	26	46.6
ANKFY1	804.25	1101.05	808.575	633.325	727.2	711.775	1031.125	835.225	911.6	1120.075	259.8375	854.1	701.075	957.45	699.075	1007.875	1161.875	1226.25	944.1	1357.9	992.6	1105.075	950.225	944.575	1292.375	842.95
ANKH	496.5142857	422.9857143	383.5428571	484.8714286	522.5142857	375.9285714	492.9	477.7142857	423.0285714	214.5142857	113.7528571	421.6571429	229.9857143	160.8714286	341.9857143	359.5285714	385.1142857	166.3428571	297.6285714	293.2428571	494.7571429	401.6571429	494.5857143	451.7285714	317.5428571	722.6428571
ANKHD1	425.7	433	810.2	658	990.1	478.6	1116.9	556.2	792.5	1190.5	318.54	981.6	785.9	672.8	859.3	305.7	645.8	549.5	729.7	472.4	133.2	454.6	871	515.8	593.4	440.3
ANKHD1 /// ANKHD1-EIF4EBP3	2266.275	2333.675	2272.85	2189.65	2509.5	2138.675	2676.175	2336.5	2657.35	2490.2	757.67	2814.675	2236.725	2010.95	2219.75	2108	2521.975	2189.875	2356.075	2240.85	2245.725	2435.775	2330.025	2530.225	2381.3	2470.55
ANKHD1 /// ANKHD1-EIF4EBP3 /// EIF4EBP3	835.2	929.7	721.6	836.4	705.7	955.8	740.1	877	901.5	720	354.25	979.7	1109.2	1141.4	994.6	1128.2	1185.6	1091.6	871.2	1422.1	1216.9	1026.9	1058.1	1113.2	917.5	918.5
ANKIB1	966.4666667	994.9666667	979.3666667	1002.466667	1116.8	1023	986.8666667	899.5666667	1081.033333	1157.166667	441.4433333	1524.533333	1103.766667	935.8333333	938.8333333	1192.766667	1238.133333	963.4	1178.766667	1189.1	1193.666667	1356.533333	1233	1250.966667	1131.833333	1346
ANKLE1	56.3	14.3	30.5	62	105.5	75	38.2	57.3	30.9	57.8	16.72	10.9	81.1	11.7	106.2	43.5	48.2	30.4	32.4	76.7	46.6	86.4	9.7	51.3	31.1	27
ANKLE2	215.9	374.3	461.7	425.3333333	401.9333333	389.5	407.9666667	448.4333333	517.2	597.3	145.81	552.6333333	633.2	562.5666667	675.2333333	477.9333333	579.7333333	579.3666667	504.8333333	468.7	431.1666667	544.8666667	484.9666667	535	583.9666667	615.7
ANKMY1	82.06666667	88.43333333	77.4	105.5666667	129.1333333	37	118.9666667	103.9	161.0666667	130.4	49.77333333	171.2666667	141.5	110.3333333	164.2333333	68.4	112.2	61.46666667	98.86666667	108.7666667	115.8	77.76666667	112.9666667	116.3333333	131.9	115.7666667
ANKMY2	1873.5	1495.9	1514.5	1699.8	1727.9	1557	1602.1	1502.6	1682.5	1055.8	394.16	1114.6	1148.4	1045.6	1125.9	1240.7	1315.8	1075.7	1341.5	1210.4	1258.7	1318.5	1418	1482.5	1293.5	1448.3
ANKRA2	1211.3	1375.9	1283.4	1328.7	1305	1206.8	1243.8	1205.9	736.9	1262.2	339.46	1875.5	1214.1	719.4	1141.6	1276.8	1243.2	1112.7	1182.6	1040.1	1500.2	1387	1829.5	1721.6	1585	1324.2
ANKRD1	35.6	13.2	69.4	26.3	10.7	3.7	22.8	1.5	7.4	64.2	10.13	9.6	18.6	42.2	10.3	8.5	7.8	10	7.8	13.6	57.9	37.6	23.5	98.4	3.4	35.1
ANKRD10	1070.6	879.6	1053.675	973.7	1265.675	873.375	981.275	1014.125	1172.95	1725.8	293.5075	1652.075	1537.525	1306.825	1371.375	1006.225	1178.825	1342.9	1168.3	1073.35	759.975	1101.7	1163.2	1113.1	1175.3	1194.5
ANKRD10-IT1	1447.3	1581.7	2355.45	1681.8	2619.45	1301.15	2529.75	2038.45	1741.8	2484.2	764.63	2855	2369.45	2159.95	2854.95	1566.05	1474.9	1707.6	2082.2	1510.5	601.1	1551.35	1689.75	1601.35	1279.6	1482.35
ANKRD11	1022.783333	819.4166667	873.5833333	918.6	1001.65	871.8333333	978.1833333	906.1333333	1043.783333	1679.716667	503.8066667	1499.466667	1086.083333	1424.883333	1486.816667	718.8333333	949.9333333	949.7833333	789.6166667	818.85	752.6166667	786.0333333	765.0666667	877.4333333	1086.45	906.8
ANKRD12	1166.05	1150.525	1216.225	1253.525	1239.375	1040.175	1385.425	1038.7	1269.9	1575.775	589.435	2428.15	1122.725	1740.25	1714.625	774.7	766.35	753.525	828.8	764.775	906.775	961.15	1151.7	966.075	1068.575	1188.425
ANKRD13A	3592.2	2815.3	3293	3878.05	3472.8	3203.7	3474.45	3967.65	2987.45	3379.75	915.835	2743.6	3300.65	3375.8	3473.95	3339.1	3056.4	3902.95	3655.6	3357.15	3613.7	3306.7	3535.95	3523.95	4079.25	3564.25
ANKRD13B	108.7	135.4	58.2	20.1	50	134.9	109.9	71.4	137.1	111.6	29.9	186	156.4	120.2	147.1	105.6	140.7	101.1	56.5	76.6	92.6	106.9	79.4	137.9	151.7	115.6
ANKRD13C	299.34	354.2	285.52	315.08	345.98	291.52	405.34	326.76	323.14	348.24	66.904	391.34	375.24	242.08	292.86	338.36	336.32	301.12	347.7	305.22	327.6	405.78	443.96	363.74	289.44	381.36
ANKRD13D	999.6666667	760.4333333	838.2	560.9	681.3333333	556.2333333	888.1666667	714.1333333	1110.433333	1632.9	408.2566667	961.2	2009.066667	2376.666667	1519.4	1303.1	1363.666667	2030.6	1243.6	1595.833333	765.8	1166.4	836.4333333	1092.233333	1284.133333	816.9333333
ANKRD16	141.75	175.95	140.25	161.75	170.2	201.35	138.1	176.3	158.7	175.35	44.445	104.95	128.4	132.85	120.1	83.65	155.55	123.1	141.65	158.45	109.45	104.95	143.4	179.75	135.45	129.35
ANKRD17	1608.85	1903.15	1559.65	1799.9	1639.5	1768.2	1850.75	1694.7	2093.15	2041.5	1033.695	4053.9	2337.05	3018.55	2156.8	2066.55	2056.35	1941.55	1997.15	2083.55	2276.5	2151.4	1900.4	2412.65	2248.5	2203.6
ANKRD18A	47.45	51.55	82.2	69.6	30.55	84.15	61.55	43.85	62.5	110.1	19.35	82.9	71.3	87.9	135.85	53.6	52.5	27.4	33.15	53.3	27.05	42.6	31.5	94	15.05	43.4
ANKRD18B	60.3	48.6	57.1	50.9	49.2	20.4	50.4	77	87	21	26.17	97.3	19	12.6	159.6	88	22.5	42.7	66.9	19.7	27.2	62.3	34.4	20.8	74.3	43.8
ANKRD19P	54.7	7.3	54.1	87	52.7	96.7	16.5	42.7	14.2	105.2	51.14	70.1	69.3	23.3	42.1	9.4	7.8	9.9	42	18.4	16.4	21.8	25	112.6	12.8	23.1
ANKRD2	10.4	52.7	23.1	7.5	8.6	64.9	8.8	14.3	30.1	9.1	19.72	118.9	16.5	82.1	11.3	42	102.6	56.5	17.1	8.9	18.6	3.9	17.1	28.4	11.5	27.9
ANKRD20A1 /// ANKRD20A11P /// ANKRD20A2 /// ANKRD20A3 /// ANKRD20A4 /// ANKRD20A5P /// ANKRD20A9P /// LOC102723891 /// LOC102725051	804	520.4	458.5	426.2	392.5	228.3	732.3	320.1	629.3	905.9	534.68	3204.9	645.4	1345.6	3430.9	414.7	1452	440.1	1142.9	381.9	343.5	897.7	254.6	609.5	831	554
ANKRD20A1 /// ANKRD20A12P /// ANKRD20A2 /// ANKRD20A3 /// ANKRD20A4 /// ANKRD20A5P /// ANKRD20A8P	38.9	27.5	28	29.6	12.1	35.3	37.5	3.7	6.3	4.7	9.63	151.3	43.4	78.2	90.7	25.9	41.7	18.4	6.4	47.9	17.9	30.3	44.5	49.2	5.9	39.9
ANKRD20A1 /// ANKRD20A2 /// ANKRD20A3 /// ANKRD20A4	1.4	13.8	32.5	24.1	4.2	1.1	12	14.3	32.7	1.5	9.49	21.8	33.9	7.6	22.8	19.2	5.6	4.6	11.7	1.1	33.3	15.9	2.5	4.1	27	14.6
ANKRD20A11P	457.9	220	355.5	360.5	253.3	183.6	495.8	228	512.9	609.3	341.75	734.8	350.1	776.6	1712.8	350.1	1197.1	336.5	976.1	294.4	233.7	765.9	358.2	289.8	637.9	388.5
ANKRD20A12P	60.8	73.1	96.75	30.55	27.6	94.7	48.5	54.35	98.05	92.05	16.795	91.1	78.7	82.5	117	79.25	40.6	67.65	67.35	29.9	76.75	81.3	48.4	50.65	15.5	35.95
ANKRD20A12P /// LOC101059949 /// LOC101060632 /// LOC101927345	55	34.1	70.6	47.3	2.5	54.4	41.3	32.5	102.9	64.5	13.1	71.1	35.2	72.4	5	31.6	13.3	12.6	6.8	10	11.3	11.3	6.7	5.8	7.4	13.5
ANKRD20A5P /// ANKRD20A5P	76.8	60.7	74.9	60.8	111.5	59.1	106	70.6	163.1	131.1	48.6	114.9	92.6	76.4	228.1	40.5	123	78.4	105.6	114.8	95	74.8	88	42.1	40.5	121.6
ANKRD22	136.65	297.85	236.8	257	167.2	157.65	199.1	212.25	206.2	188.3	31.105	56.3	175.7	211.8	90.05	118.45	193.65	270.75	208.75	308.55	146.8	141.9	123.5	168.75	291.8	119.5
ANKRD23	267.6	210.3	234.2	216.2	150.1	211.1	234.3	281.6	229.7	223.9	79.57	288.3	244.9	181.6	89.4	96	274.8	135.5	159.8	183.9	167.8	251.6	193.5	302.1	54.8	263.3
ANKRD23 /// ANKRD39	85.25	58.45	70.25	90.6	70	24.25	129.3	108.75	126.45	134.3	60.31	129.75	70.25	157.75	62	18.15	65.75	59.65	72.95	100.95	77.5	71.45	61.5	20.9	66.2	82.4
ANKRD24	55.96666667	65.46666667	32.7	32.3	41.33333333	30.93333333	17.96666667	41.56666667	94.63333333	39.66666667	31.20666667	79.96666667	27.4	76.63333333	65.8	30.83333333	35.13333333	24.93333333	40.33333333	19.8	31.6	26.96666667	17.36666667	50.96666667	22	19.53333333
ANKRD26	82.1	100.45	94.3	96.95	163	126.8	97.5	122.9	133.3	63.05	29.64	98.2	94.45	33.05	140.4	75.55	91.15	103.2	108.2	106.55	87.85	97.3	106.8	105.4	122.1	124.2
ANKRD26P3	14	116.8	51.9	79.3	67.9	84.9	7.9	59.4	14	13.2	12.1	17.2	59.8	76.3	43.2	19.2	74	15.2	20.6	37.4	8.7	29.9	60.3	16.9	15.3	36.3
ANKRD27	1610.4	2142.1	1209.9	1042.7	1218.2	1479.7	1651.9	1196.1	1899.7	1888.5	559.7	1938.4	2297.1	1757.2	1848.4	2221.2	2505.2	2034	1507.8	2045.6	2203.3	1692.8	1611.9	1554.8	1605.4	1359.1
ANKRD28	933.75	520.025	654	693.025	747.45	905.725	788.5	739.125	695.6	780.025	204.2275	994.775	890.025	708.175	1114.25	840.725	821.85	1016.5	882.575	637.025	489.575	710.5	755.625	776.525	819.3	925.825
ANKRD29	26.9	34.5	44.35	37.9	26.8	22.55	27.2	3.6	29.75	64.3	9.06	29	47.85	54.6	21.35	30.2	20.45	8.6	18.9	28.85	13.75	38.5	51.65	20.7	14.75	32.95
ANKRD30A	27	8.6	2.3	2	4.7	2.9	9.6	5.4	81.1	8.7	9.92	47.2	58.9	40.5	3.4	4.3	56.2	6.4	6.7	32.3	5.1	4.6	2	32.4	6.1	2.6
ANKRD30B	16	10.9	37.95	21.15	24.6	17.1	21.4	16	5.3	1.65	7.78	4.2	6.05	19	9.85	5.5	4.4	4.35	5.1	21.6	18.25	2.35	23.8	19.65	12.65	19.4
ANKRD30BL /// ANKRD30BP2 /// LOC100132004 /// LOC100132154	43.4	85.6	85.8	73.5	38.8	69.8	31	50.1	80.4	15.9	11.43	10.2	74.8	20.5	31.9	10.6	43.6	6.4	67.8	98.8	15.4	62.7	28.1	58.7	51.2	45.3
ANKRD30BP2	60.9	76.5	101.5	49.5	60.1	71.2	46.7	54	67.3	49.5	10.9	59.7	6.9	18.5	69.6	74.5	32.3	3.3	32.2	12	22	44.4	102.2	9.6	37.1	53.7
ANKRD30BP3	22.06666667	63.6	25.56666667	44.86666667	28.43333333	54	51.83333333	27.73333333	23.7	31.5	13.08333333	50.2	74.2	64.56666667	47.2	25	65.96666667	51.26666667	64.93333333	47.16666667	33.76666667	5.733333333	27.03333333	27.16666667	8.733333333	45.16666667
ANKRD31	27.9	9.8	4	2.3	5.7	7.3	2.2	3	3.3	3	11.28	5.2	3.7	7	10.7	1.6	15.9	6.4	5.6	5.6	3.1	19	3.4	4	8.3	3.2
ANKRD32	227.55	210.55	176.3	182.75	226.1	185.9	303.1	196.05	156.75	200.85	49.32	283.8	224.55	150.2	115.5	206.2	192.2	172.1	167.1	216.9	235.55	168.4	231.1	174.8	167.6	223.2
ANKRD33	3.9	10.9	29.8	10.7	65.7	41	60.3	13.3	24.6	6.7	15.6	4.2	34.7	53.1	36.3	10.6	91.1	42.8	45.9	73.3	28	54.5	62.8	42.6	59	42.1
ANKRD33B	61.1	14.5	16	77.1	93	261.2	17.5	35.7	260.5	98.2	77.96	235	244.9	271.4	423.8	160.6	183.8	391.6	209.9	209.9	152.4	141	54.6	169.4	113.6	120.4
ANKRD34A	21	51	5	10.8	6.1	15.5	7.7	42.5	19	8	31.22	74.3	18.6	19.1	16.6	93.4	123.7	48.3	72	59.7	104.4	22.1	62.2	25.5	14.2	104.6
ANKRD34C	62.6	51.2	24.5	35.3	6.1	58.7	24.3	5.7	37.2	12.7	10.78	19.1	20.6	48.2	2.8	37	2.7	3.9	6.1	30.1	3.5	21.4	13.6	45.8	22.9	45.8
ANKRD35	99	119.5	63.2	132.2	129.7	151.2	50.5	58	185.3	82.2	19.01	42.3	87	90.3	66.4	41.8	21.9	63.3	149.3	35.1	107.5	105.7	80.3	54.7	21.3	88.5
ANKRD36	255.8	250.45	340.85	273.85	294.8	224.5	343.15	173.9	313.3	585.85	279.84	1234.6	405.95	385.35	342	92.35	151.75	138.85	140.35	100.75	93.25	163.35	184.15	164.45	232.35	160.05
ANKRD36B	2780.1	1734.3	4207.4	2556.7	2962.8	1541.5	4229.1	2383.9	4234.9	7346.4	2437.59	12208.3	4094.9	4382.2	6359	1208.8	2640.7	1264.5	2206.3	1693.7	524.3	1919.9	2324.5	2335.2	2537.5	2365
ANKRD36BP2	117.6333333	186.2	195	194.3	155.6333333	298.7333333	206.1	130.0666667	126.4333333	925.4666667	29.13	455.7333333	150.9666667	150.1666667	211.7666667	119.2333333	247.2333333	164.6	224.5333333	199.2	68.9	210.0666667	144.6333333	251.7	154.8666667	237
ANKRD36C	115.8	83.8	146.2	81.9	101.1	84.5	132.7	47.8	119.4	139	32.54	186.9	209.9	44.9	137.3	131.8	178.4	187.5	149.7	230.4	81	205.7	235.4	112.6	138.3	162.5
ANKRD37	203.55	167.3	129.05	188.65	140.05	231.6	193	234.25	145.9	138.1	50.47	196.3	167.85	131.7	146.5	144.85	270	157.25	200.95	195.8	201.1	215.8	159.6	118.15	211.85	222.35
ANKRD39	293	253.4	218	328.9	210.2	259.3	313.3	300.5	197.6	221.7	74.6	201.6	143.1	133.6	260.9	237.8	317.8	170.7	268.7	283.5	263.8	296.1	199.4	222.9	276.9	207.5
ANKRD40	323.5666667	392.5666667	317.2	244.8333333	364.2	378.5666667	338.3	309.0333333	341.4333333	393	98.97333333	408.4	477.3	502.5666667	431.7333333	476.8333333	646.3666667	479.6333333	509.1333333	571.1666667	615.5333333	492.5666667	465	502.8666667	418.7666667	453.6666667
ANKRD44	1800.82	2074.5	2261.44	1879.62	2340.9	1682.88	2305.34	1939	2362.76	2633.9	605.846	2586.62	2248.54	2014.7	2307.82	1663.06	1832.02	1747.82	1659.62	1645.76	1479	1661.46	1973.5	1973.66	1806.02	2139.06
ANKRD44-IT1	63.8	97.3	187.9	100.1	205.3	101.4	38.2	42	121.3	144.1	15.87	50.5	82.5	53.8	166.1	90.5	97.9	142.5	75.2	111.1	59.2	96.6	69.2	166.4	149.2	162.2
ANKRD45	22.6	19.2	4.3	20.1	6	1.7	29.6	2.4	11.3	32.6	11.8	14.2	12.1	14.8	2.8	3.2	4.3	25.9	4.9	5.2	14.5	2.1	13.6	11	2.8	32.6
ANKRD46	590.5	560.8	333.6	267.2	387.2	328.2	486.5	404.8	520.6	452.9	85.27	588	403.9	249.5	214	430.9	412.9	242.7	274.4	330.6	690.1	435.8	399.5	365.8	189	313
ANKRD46 /// GAPDHP62	489	448.1	556.4	480.8	686.3	494.7	675.5	602.5	682.9	1240	189.44	769.4	739.3	864.9	724.5	619.7	737	451.7	612.7	718.5	392.9	713.9	630.3	775.5	585.3	611.3
ANKRD49	2771.6	1862.2	2211.2	2441.4	2200.2	1894.1	2008.3	1962.2	2177.4	2754.3	751.12	2400.3	1691.3	1438.2	1958.1	1613.7	1859	1508.9	1641.8	1783.6	2531.4	1833.7	2086.4	1997.3	2108.4	2701.2
ANKRD50	304.1	395.7333333	257.2666667	247.1	243.3	418.3	295.3333333	339.0333333	476.6333333	285.0666667	32.29666667	133.0333333	259.8333333	393.8333333	164.5333333	400.9666667	240.0666667	481.1	283.1	363.6666667	418.1	253.1333333	273.8	253.3	144.3	167
ANKRD52	341.9	200.1	193.8	312.3	168.8	121	197.4	119.7	268.7	314.8	124.17	85.1	237.3	349.1	345.9	295	249.7	383.2	327.3	409	395	273.9	362.2	259.2	256	331
ANKRD53	36.6	99.55	31.35	81	34.4	24.35	19.4	62.75	73	25.3	55.05	48.25	48.5	60.8	59.5	68.15	67.15	72.65	45.7	72.85	15.45	38.05	36.55	61.15	49.3	95.85
ANKRD54	215.35	225.2	148.2	154.65	190	227.05	202.45	124.8	216.3	203.2	81.04	187.1	395.55	286.25	271.3	209.45	207.15	180.1	245.75	179.7	212.75	201.25	216.4	205.3	134.5	161.25
ANKRD55	1025.9	382.8	1297.3	889.4	811.3	782.2	754.4	606.5	437.6	621	46.12	1950.8	171.6	237.7	235.6	449.2	266.8	181.2	156	572.5	505.3	483.8	721	423.5	308.9	698.6
ANKRD6	169.15	123	154.7	168.45	184.35	123.2	171	156.3	91.45	68.95	15.945	140.45	175.6	114.55	70.2	104	145.85	83.55	150.7	124.9	120.65	116.8	123.7	157.8	128.75	142.5
ANKRD60	5	16.1	8	16.9	5	8.1	4.7	3.9	10.1	7.9	24.34	14.9	3.9	5.3	6.8	4.6	6.1	5.4	5.9	5.3	3.5	4	7.9	5.7	11	6
ANKRD65	46.4	65.3	46.3	39.05	65.7	63.25	36.7	14.25	28.4	105.4	25.89	58.9	56.55	129.8	12.6	95.55	73.1	43.95	113.3	37.85	60.85	102.7	53.65	53.35	70.9	68.3
ANKRD7	38.6	63.7	5.1	33.5	1.3	46.4	41.3	26	62.2	32.4	9.41	40.3	21.8	40.9	2.9	17.5	56.5	53.3	12.8	68.4	31.3	12.3	28.1	2.8	53.9	48.2
ANKRD9	180.7	120.9	83.3	122	27.46666667	216.9666667	87.4	180.6666667	122.5666667	120.1	65.78	184.9	245.9	289.7	197.3	205.1666667	159.4333333	314.6333333	169.6666667	138.0333333	113.3666667	129.3	86.06666667	107.5333333	235.3	94.53333333
ANKS1A	919.1	681.7	700.8	618.8	503.7	710	948.6	766.5	680.2	676.8	120.04	490.9	806.7	685.2	707.9	907.8	703.7	982.7	582.4	840.9	849	692.1	770.4	730.7	839.8	735.5
ANKS1B	5.36	19.98	19.3	23.54	13.68	14.04	8.34	19.68	23.9	27.46	10.922	7.02	14.1	17.28	15.8	31.7	21.06	9.18	21.44	33.92	27.08	16.28	27	15.26	9.94	29.14
ANKS3	260.4	159.8	167.5	158.7	136.7	109.7	218	120.6	190	165.8	124.46	230.3	471.5	325	272.7	238.6	245.2	243.8	134.6	168.5	219.1	193.1	182.1	301	243.6	241.1
ANKS4B	10.3	7.5	6.4	8.4	7.4	5.5	5.6	15.2	9.3	4	16.88	68.5	15.2	5.1	5.6	12.1	7.1	6.4	5.9	6.1	5.3	8.7	6.5	14.9	5.5	7.4
ANKS6	94.85	105.275	72.425	85.375	126.625	78.475	80.1	91.175	129.025	119.9	46.84	132.65	99.45	94.575	85.65	73.75	93.05	47	92.2	79.475	81.2	59.775	94.475	123.325	82.95	136.2
ANKUB1	45.96666667	36.9	29.06666667	22	23.73333333	62.4	56.53333333	23.1	34.06666667	40.56666667	14.94666667	44.8	42.56666667	73.56666667	85.26666667	7.733333333	50.26666667	31.46666667	4.833333333	24.26666667	7.866666667	9.9	15.6	58.23333333	45.13333333	21.13333333
ANKZF1	1336.7	901.3	746.8	719.7	782.9	796.5	1128	951	967.1	1182.7	468.9	2058.6	1461.3	1373.3	1407.2	1101.5	1297.4	807.5	1043.1	1289.7	1300.2	1198.6	1252	1541.4	620.5	1295.7
ANLN	24.75	40.9	6.3	35.25	17.6	47.75	48.05	16.2	60.85	26	12.9	50.7	57.7	52.7	65.55	61.5	28.9	69.5	42.85	66.35	44.85	32.25	55.65	25.35	36.45	20.5
ANO1	25.95	62.95	21.4	4.15	47.3	11.05	60.85	16.95	21.75	12.4	27.27	12.75	81.5	8.1	14.8	48.1	4.7	7.4	12.35	16.7	6.95	48.3	9.1	19.3	35.85	53.05
ANO10	331.5	372.3	433	335.2	366.3	444	271.2	307.6	338.3	242.6	76.8	306.5	187.6	349.7	321.9	307.6	231.1	406.2	335.5	261	390.8	296.3	250.3	296.3	400.3	387.2
ANO2	6.9	15.4	13.8	23.05	5.7	23.95	3.75	7.05	19.85	7.5	11.37	23.8	38.1	14.6	14.45	28.45	14.25	32.3	46.7	24.8	27.2	4.95	18.2	5.75	6.35	20.5
ANO3	6.1	43.7	2.2	41.5	24.7	8.5	28	23	29.1	38.6	11.93	37.5	4.5	58.6	44.1	8	77.3	61.9	1.3	3.6	42.3	20	3.1	6.1	3.9	8.7
ANO4	41.86666667	19.3	28.36666667	28.46666667	22.56666667	37.7	13.23333333	40.73333333	39.26666667	28.6	14.93666667	12.23333333	44.6	25.93333333	25.43333333	26.56666667	24.73333333	21.86666667	20.76666667	20.46666667	21.03333333	8.566666667	24.9	13.36666667	37.46666667	23.96666667
ANO5	37.9	64.3	83.8	55.5	22.5	10.1	69.2	54	45.4	91.3	13.27	7.1	81	114	70.8	84.1	82	134.6	21.4	96.4	85.8	153.7	71.6	72.3	57.8	37.6
ANO6	1320.9	1574.4	1490.95	1404.9	1095.15	2397.1	1150.55	1839.1	1518.45	848.2	325.595	1016.35	1306.6	1075.95	1557.1	2003.45	1599.8	2496.8	1603.3	1251.65	1696.75	1432.8	1432.5	1296.6	1648.55	1139.05
ANO7	45.5	44.1	21.8	25.3	42.2	53.9	24	11.9	27.6	23.2	72.07	23.6	38	24	35.2	23.9	17.9	52.1	45.4	39	17.5	23.5	16.6	16.5	13	24.4
ANO8	270.4	228.4	117	255.2	245.1	304.3	315	262.6	282	294	51.88	236.3	395.2	347.3	337.1	197.5	267.9	164.5	243.8	251.8	222.6	149	177.4	243.7	229.6	217.5
ANO9	640.9	402.6	403.5	432.7	547.8	491	694.8	356.2	380.1	765.7	274.2	1195.7	1203.3	1054.6	1168.5	647.9	1030.2	662.5	854.1	1015.9	653.8	817.6	749.5	1038.7	771	1132.8
ANP32A	3216.1	3232.6	4800.433333	4140.633333	3637.666667	4206.1	3202.133333	3763.133333	3476.1	3291.066667	974.4966667	3421.766667	2561.4	2922.5	3287.9	3781.066667	3361.066667	3642.6	3308.533333	3746.6	4153.566667	3887.766667	3776.566667	4069.7	4354.133333	3883.833333
ANP32A-IT1	133.1	171.1	342.1	228.7	386.1	190	331.3	306.3	266.4	263.6	33.73	363	547.2	434.2	275	269.4	409.4	343.4	435.2	406.7	87.4	278.1	237.6	326.8	225.9	213.4
ANP32B	13613.45	11081.7	12084.2	17284.5	14215.55	13547.5	10163.45	12934.55	10842.55	12961.25	4775.535	16436.95	10791.15	13231.1	11054.35	11666.25	11412.2	10389.8	9641.55	11183.4	14166.45	12285.2	11393.3	13939.75	12881.7	12870.3
ANP32C	44	5.5	14.6	10.8	13.9	2.5	5.7	7.9	9.4	6.5	13.06	35.2	23.9	81.3	38.7	55.7	6.2	5.1	3.5	2.6	11.6	11.9	14	4.9	51.8	22.9
ANP32D	6.1	52.4	44.3	55.5	29.9	11.6	26.3	1.8	127.6	22.3	10.31	74.5	59	11.7	36.2	14.4	33.8	26.8	34.6	65.7	27.6	15	21.1	36.6	10.7	37.9
ANP32E	2999.8	2296.833333	2331	3313.033333	2929.633333	2799.866667	2425.666667	2845.566667	2038.4	1650.333333	721.7033333	2599.266667	1950.1	1651.066667	1905.366667	1994.066667	1929.566667	1619.233333	1943.766667	1425.6	2004.733333	2213.7	2415.566667	2236.3	2238.166667	2951.833333
ANPEP	585	983.5666667	566.5	946.6333333	716.2	1616.166667	935.3666667	1209.566667	763.8333333	1067.733333	18.09333333	384.8	615.4333333	1171.466667	373.4	1325.833333	453.3666667	2297.6	1114.966667	584.8666667	872.5666667	751.7333333	1297.566667	397.3	881.8666667	151.7
ANTXR1	37.7	61.53333333	28.03333333	38.66666667	45.28333333	63.31666667	25.25	33.4	48.1	34.06666667	32.03166667	42.18333333	54.7	75.11666667	71.43333333	43.46666667	46.85	42.55	68.61666667	20.78333333	50.4	59.6	56.4	81.11666667	54.75	55.83333333
ANTXR2	775.175	1103.775	835.775	916.025	907.625	1084.95	1036.875	897.95	1096.625	622.025	113.1075	552.75	696.675	695.075	567.95	887.7	707.225	1032.475	852.125	937.55	992.175	847.625	970.675	658.975	635.625	563.75
ANXA1	9354.4	10978.05	10871.45	12102.85	12003.75	15030.95	10802.65	10259.9	9989.75	6484.45	1419.65	3605.7	5905.5	5649.35	8025.05	9799.45	8076.05	13115.7	8029.9	10149.4	9826.2	7385.6	9396.15	6385.75	6399.8	6051.3
ANXA10	5	32	5.8	4	6.4	5.7	14.3	7.3	24.9	10.3	11.51	15.9	9.8	29.7	19.2	42.8	6	31.7	5.5	39	3.6	5.3	10.2	4.1	59.6	5.3
ANXA11	3824.5	2909	2472	3325.366667	3096.733333	2985	3161.166667	3458.166667	3096.5	3351.3	1062.393333	3133.366667	3431.866667	4202.1	3207	3096.2	3401.8	3407.066667	3699.066667	3169.4	3808.6	2640.866667	3281.8	3466.733333	3585.066667	3508.9
ANXA13	3.2	34.1	14.9	14	2.9	70.3	4.2	38.2	19.4	32.6	18.4	67.2	66	76.8	9.9	12.8	6.4	16.8	5.9	9	15.3	6.4	39.5	5.6	9.1	24
ANXA2	13165.65	15183.775	18504.875	15808.6	14793.5	19963.325	14000.075	17670.75	14255.25	11401.425	3404.635	7427.325	11677.35	17826.875	11308.75	15496.725	11627.875	17116.75	16158.125	15097.575	14651.175	12885.95	12502.075	12343.425	15088.275	9946.6
ANXA2 /// NHP2L1	4500	5170.5	4245.8	5482.3	4581.3	4765.1	4065.6	4519.9	3991.3	3792.3	1296.6	3021.4	2990.3	2897.3	3148.1	4927.9	4925.4	3847.4	4593.6	4677	5866.4	4583.6	4821.6	5504.7	5199.8	5430.6
ANXA2P1	81.8	147.1	7.2	31.2	98.9	94.8	81.8	83.6	60.9	71.6	18.71	10.8	129.7	81.7	74.1	69.9	57.4	20.7	31.4	7	47	59.9	82.5	45.9	72.1	15.6
ANXA2P2	3360.5	4684.4	4211.7	3193.8	3899.4	6431.9	3370.4	3775.2	3439.2	2325.8	1021.14	1945.9	3729.1	6069.6	3050.4	4352.6	2967.8	5006.9	5469.7	3720.1	2896.4	3585.8	3475.5	2696	3277.7	3121.4
ANXA2P3	26.4	147.3	133.1	257.2	25.3	240.3	84.1	182.8	32.3	207.1	57.35	94.5	23.9	170.4	238.2	98.2	164.7	171.1	248.8	130.9	145.9	188.6	177.8	134.3	126.2	169
ANXA2R	1485.5	1428.8	910.4	1287.1	1207.9	1062.3	969	856.5	1109	580.3	438.46	1744.1	1092.2	1150.9	997.9	1246.7	1572.6	902.8	1071.4	1156.9	1980	1623.4	1980.3	1590.9	1340.7	2155.3
ANXA3	158.9	56.8	40.7	48	32.3	118.9	50.1	41.1	69.9	42.3	12.18	69.7	57.3	33.6	34.5	46.9	135.7	193.5	135.3	1.9	36.8	54	68.1	8.1	100.9	55.1
ANXA4	2801.15	2665.7	2748.75	3031.6	2646.8	3598.45	2480.4	3194.45	2160.2	1317.1	278.135	1025.5	1339.9	1395.25	1161.1	2607.85	1685.3	2005.25	2458.2	2042.9	1912.15	2104	1712.4	1641.75	1996	1341.25
ANXA5	6513.4	7805.2	9230	6942.5	6748.2	8412.3	6981	8980.8	7227.8	7421	1618.05	4209.7	8038.1	10382.2	5411.4	8116.4	5053.2	9316.8	5929.9	7813.4	6668.9	6512.9	6116.7	7078.4	11005	4365
ANXA6	3324.6	2937.85	1768.45	2534.35	2040.65	1941.15	1693.15	2635.5	1950.1	1635.05	1328.785	3183.8	2663.65	2643.75	3207.3	2334.2	3015.05	2623	2113.45	2453.75	2844.85	2537.55	3336.5	2679.05	2668.95	3027.75
ANXA7	3373.55	3856.8	4317.5	4334.1	4103.5	4697.7	3600.3	3855.5	4338.3	3283.95	1078.29	2745.95	2724.7	2723.15	3154.25	4187.7	4851.15	3718.5	3879.1	3923.35	4716	3642.85	4378.65	3911.9	4336.95	3883.3
ANXA8 /// ANXA8L1	96.5	161.8	136.4	15.3	177.9	217.4	17.4	150.5	167.3	72.5	23.63	81.8	81.9	63.4	194.9	86	147.8	181.2	210.2	199.3	26.7	48.7	106.5	68	137.4	257.3
ANXA8 /// ANXA8L1 /// LOC100996760 /// LOC102725207	10.5	19.8	5	5	73.1	68.1	8.3	83.8	7.9	4.4	15.39	8	108	127.1	99.7	14.2	55.7	58.1	38.3	56.8	43.4	14.6	6.9	22.1	10.2	19.8
ANXA9	61.65	79.8	50.35	65.2	61.45	49.2	41.15	17.8	53.3	63.05	23.7	15.7	21.45	44.25	50.8	27.45	33.8	30.8	35.45	21.1	28.75	26.75	40.6	38.5	47.8	43.7
AOAH	3080.3	3295.4	3962.2	3888.7	2797.4	3182.8	3033.4	3070.6	3234	2257.2	737.99	1130.9	2786.3	3329.9	2359.9	4016.2	3022	4704.9	4137.2	4229.4	3078.4	3026.1	2313.8	2918.1	4304.6	2020.1
AOC1	32.4	28.8	48.8	75.5	45.7	43.7	8.7	2.2	122.7	16.1	9.5	68.1	87.5	82.4	32	38.2	55	17.5	74.4	17.2	53.6	28.2	61.1	48.1	13.1	4.1
AOC2	88.8	128.6	69.8	18	74.9	57.8	86.1	61.3	69	140.2	14.95	74.6	108.4	91.2	87	79	44.3	95.2	71.9	36.1	104.6	67.3	45.7	84.6	70.9	80.5
AOC3	97.7	30.7	67.4	13.9	50.8	72.1	37.4	67.6	121.9	56.1	13.06	126.9	21.2	19.4	115.1	6.3	78.3	66.4	49	7.4	27.5	64	96.2	28.5	20.1	64.5
AOC4P	14.5	10	21.8	32.7	15.2	30.3	20.3	103	28.6	17.7	49.45	87	21.6	18.3	98.1	19	21.2	26.8	14.7	14	19.4	18.2	33.8	23	22.7	32.2
AOX1	66.6	73.55	39	8.3	26.65	67.55	37.15	35.5	41.35	67.6	19.74	29.6	27.35	17.6	59.25	20.3	46.85	42.15	22.8	88.65	16.25	39.15	28.75	57.7	40.85	56.85
AOX2P	68.7	36.8	85.8	23.4	50.6	19.3	36.7	23.2	7.8	22.4	16.63	14	34.4	14.1	23.2	14.3	8.2	10	9.9	17.7	11.9	6.1	7.1	9.1	15.7	26
AP000230.1	5.2	15.7	13.5	22.7	10.5	13.1	48.6	9.8	23.1	6.7	35.23	11.2	5.2	28.3	56.4	51.5	83.2	42.2	17.6	5.1	29	7.8	17.7	34.4	30.4	6.3
AP000253.1	40.6	51	69.1	18.7	84.9	79.3	24.5	47.1	18	69.5	11.88	120.9	53.7	36.3	30	36.9	83.5	36.6	64.9	61.9	9.5	44.2	44.5	5.4	43.2	11.9
AP000265.1	11.6	70.3	28.4	45.9	2.5	60.3	46.8	27.6	60.1	2.4	11.05	60.2	72.7	34.6	29.9	61.6	47.4	48.7	58.7	57.1	23	33.5	46.9	14.4	4.7	49
AP000266.7 /// BC034802 /// LOC100128198	52.6	64.7	72.5	5.6	17.5	39.4	33.7	88.9	102.7	3.6	19.61	10.5	9.1	29.6	70.6	77.3	18.7	24.2	8.2	11.4	48.9	48	12.1	42.4	21.3	14.4
AP000347.2	94.8	146.3	364.3	165.8	402.1	132.8	491	209	244.1	713.7	147.03	712.7	512.8	1026.8	443.9	175.6	196.1	198.9	223.2	238.2	79	368.7	214.6	230.6	289.2	229.9
AP000462.1	52.2	16	25.6	13.8	54.7	7.5	71.1	8.6	23.2	16.9	15.77	59.4	18.5	22	74.2	18.1	21.1	11.7	7.1	18.6	20.9	15.9	45.2	9.1	27.7	18.1
AP000473.8	9	63.6	5	12	16	11.1	17.7	4.3	72.5	12.8	13.65	11.5	11.2	15.6	21.8	64.3	21	17.4	15.2	33.4	10.6	16.4	13.7	16	9.6	14.8
AP000525.9	28.5	66.7	103.8	54.7	16.6	30.6	14.5	63.5	87.6	168.1	40.04	84.8	12.9	27.2	57	144.1	113.1	81.9	95.3	21.9	38.8	56.5	64.5	199.7	38.1	104.5
AP000696.2	88.8	73.6	31.2	15.9	55.7	104.8	18.1	57.4	29.7	48.7	38.38	16.9	74.7	83.7	110.4	14	106.8	63.2	135.4	83	43.3	27	14	63	93	64.3
AP001062.7 /// C21orf2	37.7	84.26666667	42.1	46.13333333	51.83333333	38.43333333	53.06666667	65.5	64.73333333	93.73333333	45.84	76.2	48	82.9	94.5	41.4	95.26666667	36.13333333	79.03333333	82.5	79.23333333	54.66666667	48.2	57.8	60.46666667	40.7
AP001063.1	97.9	108.3	16.1	127.6	93.7	124.2	72.6	13.4	25.9	58.7	15.57	6.6	61	151.3	142.7	76.9	23.1	103.6	25.5	52.9	77.2	78.1	14.1	19.3	27.5	48.2
AP001171.1	7.9	16.8	9.2	29.1	100.7	22.1	76.6	37.6	137	150.2	34.54	57	63.7	166.7	142.4	7.5	17.2	5.9	19.5	50.6	33	16.7	85.9	13.4	24	92.3
AP001189.4	209.6	33.8	223.2	53.3	31.6	344	58.3	116.4	238.2	126.2	158.95	310.7	422.7	444.2	783.9	426.3	405.8	645	276.5	229.3	238.9	157.6	203.6	153.8	320.4	66.5
AP001347.6 /// BC024173 /// BC048201	48.6	68.6	73.4	42	59.1	56.4	6	84.9	26.9	83	13.02	24.9	33.5	89.7	14.2	14	42.1	47.5	4.6	8.4	20	60.7	58.1	65.5	27.8	65.8
AP001462.6	172.3	128.2	235.5	217.4	168.4	149.8	129.3	195.4	93.5	405.2	81.02	339.3	208.1	353.9	278.2	136.7	283.6	164.2	247	228.8	158.3	222.5	153.5	322	129.6	257.3
AP001604.3 /// BC043580	2.4	15.8	16.4	8.9	2.9	13.1	21.2	2	22.6	3.2	8.85	1.1	6.6	7.1	24.2	35.3	48.2	3.9	2.4	14.7	19.4	10.9	1.8	48.7	8.9	10.2
AP001605.4	24.3	85.8	44	5.1	14.8	4.3	28.3	13.2	29.6	13.6	22	77.6	9.1	23.6	81.3	3.1	134.9	36.5	20.5	10.9	58.5	23	71.6	5.5	54.3	33.4
AP001630.5	8.1	18.3	6.3	9.7	6.2	15.4	8.4	6.2	18.6	11.1	53.61	17.2	12.7	9.3	12.2	9.2	29.3	14.3	13.4	13.1	10	7.8	16.4	8.2	9.5	11.4
AP006216.10	122	25	53.8	5.4	23	52.9	71.1	48.8	18.4	72.2	16.82	47.4	55.6	14.3	85.7	16.1	31.2	29.6	12.6	25.3	6.3	16.3	64.6	16.2	29.4	81.2
AP006216.12 /// APOA1-AS	89.5	86	14.8	13.5	12.5	10.4	10.3	12.7	23.5	52.4	12.87	11.1	63.4	80.2	94.4	10.2	24	9.9	32.7	7.1	9.8	48.8	13.2	94.4	16	21.5
AP006222.2	286.2	216	178.3	362.2	183.5	266.6	211	167.6	268.2	272.4	39.98	424.2	220	191.2	352.8	122.6	248.2	252.2	172	169.1	174.5	155.3	258.9	242.7	328.9	210.8
AP006547.3	28.8	135.4	65.1	73.9	130.2	77.4	13.7	15	14.5	163.5	61.91	27.9	110.9	58.9	54.3	7.4	19.1	32	18.2	7.6	36.8	11.5	123	41.8	40.3	45.1
AP1AR	197.2	118.0666667	144.6666667	183.2666667	217.6	223.2	327.4	173.1666667	300.3666667	132.0666667	22.93	176.1333333	185.9666667	170.6666667	201.4	153.8333333	137.8	119.1666667	124.6	86.53333333	148.7333333	197.6666667	196.9	180.0333333	135.2666667	189.2666667
AP1B1	532.6	764.2	780.6	718.9	675.5	1014.7	808	926.1	798.6	854.1	168.04	312.6	773	1115.4	1038.6	1091.3	1061.9	1131.1	976	1170.8	1166.9	795.5	988.1	741.4	990.6	753.4
AP1G1	754.6	859.1	860.3	634.7	707.9	644.4666667	892.1666667	699.7	1015.466667	1165.533333	290.9366667	1115.566667	1271.2	1088.433333	1024.933333	945.1333333	884.2666667	1001.466667	926.5666667	1069.666667	864.9	740.1333333	806.7	853.8	818.7666667	816.8
AP1G2	1692.1	1504.55	1304.25	891.65	1215.8	851.15	1201	1353.15	1232.2	3317.85	430.965	1342.9	1938.5	1278.8	1425.45	1428.7	1551.8	1332.75	1395.9	1355.9	1254.25	1415.15	1631.85	1160.7	1501.65	1703.65
AP1G2 /// JPH4	112.7	130.9	84.1	63.6	56.9	117.1	87.5	56.4	150.4	206.9	36.27	17.9	142.5	71.6	127	104.9	96.4	113.4	162.2	105	39.2	109.8	94.4	143.8	123.4	94.8
AP1M1	1438.05	1562.6	1254.8	1542.45	1162.3	1437.3	1440.5	1727.3	1441.6	1837.15	484.12	1487.9	1696.9	2182.55	1984.2	2008.75	1916.65	2148.6	1767.65	1981	2113.8	1792.25	1732.4	1862.1	1836.25	1588.85
AP1M2	23.2	16.9	74.05	21.35	23.8	65.45	61.05	35.3	13.1	48.8	36.215	44.4	10.1	10.25	41.6	51.65	70.8	31.05	80.4	75.7	24.2	64.4	26.15	19.85	20.25	27.95
AP1S1	108.6666667	393.6333333	261.1666667	190.5666667	262.3	281.3333333	174.1	166.1333333	203.1666667	75.46666667	73.64666667	208.9666667	175.3333333	255.7666667	124.1333333	325.3333333	298.4333333	207.0333333	139.2333333	218.5666667	165.1333333	155.0333333	160.3666667	141.7666667	122.2333333	154.1
AP1S2	8351.9	9191.5	9499.175	9431.725	9524.8	11354.85	8117.725	10417.1	8909.425	7498.25	1139.5675	3744.45	7024.25	8385.1	6121.05	10093.35	7379.6	8705.9	8794.45	9447.725	10293.425	9371.475	7061.725	8143.5	7462.225	5525.875
AP1S3	43.76	60.86	57.12	16.6	47.34	38.74	34.3	38.26	71.96	43.12	9.69	34.1	23.16	40.62	55.42	34.24	57.8	29.04	74.24	44.88	34.12	69.98	40.64	27.78	56.46	36.56
AP2A1	268.925	229.225	297.6	168.125	267.325	203.05	270.45	229	248.2	277.075	94.3175	205.575	436.85	741.5	685.875	297.775	322.1	325.05	350.45	371.575	199.675	218.3	241.55	195.725	254.975	151.375
AP2A2	1037.45	1017	794.425	920.925	785.475	985.425	890.5	872.175	931.95	852.55	240.5675	900.25	1060.8	887.175	1117.2	1158.8	1249.2	1267.15	1134.625	1317.35	1152.475	1147	1086.475	987.15	1095	1041.775
AP2B1	919.45	1616.2	1280.1	1269.85	1213	1187.5	994.9	909.75	1086.2	709.25	437.12	1422.35	1376.55	1390.7	1322	1350.15	1353.95	1478.25	1562.95	1292.85	1428.85	1492.3	1526.25	1439.65	1472.8	1639.1
AP2M1	5686	5332	4417.4	6857.2	5552.1	5995	4353.3	6276.8	4743.5	2762.2	1029	3284.5	3151.4	3785.9	3740.6	7546	5945	6659.6	6114.8	6405.6	7826.1	5551.7	5523.2	4990.5	5897.1	5065.7
AP2S1	3629.333333	3706.1	4356.6	4533.466667	3541.4	5198.566667	3425.566667	4735.033333	3427.166667	2515.266667	1086.706667	2099.566667	4507.733333	6014.166667	3946.3	4606.966667	3574.933333	5387.1	3677.166667	4379.3	4244.9	3576.666667	3575.966667	3845.633333	5203.7	2837.2
AP3B1	664.05	860.55	855.05	871.85	833.35	1041.35	844.45	866.75	952.8	457.15	194.275	719.85	534.15	473.75	809.25	1076.4	830.95	985.65	1112.45	819.5	1163.25	920.5	978.9	1097.5	904	1070.85
AP3B2	42.6	46.35	37.6	9.5	8.4	8.7	22.6	13.5	32.4	42.95	14.81	57.75	69.9	31.1	18.1	30.05	12.4	49.85	27.5	28.35	57.15	36.3	39.15	14.55	13.9	20.55
AP3D1	1215.433333	1103.466667	1023	1437.3	1310.366667	1576.266667	1281.033333	1265.966667	1329.566667	1779.366667	561.9466667	1510.666667	1282	1753.766667	1491.3	1388.133333	1627.566667	1634.333333	1351.233333	1342.733333	1446.233333	1305.633333	1504.533333	1374.466667	1283	1211.133333
AP3M1	1268.85	1212.4	1023.1	807.65	778.25	1022.2	1020.5	944.8	1072.3	494.75	197.225	730.05	792.15	704.45	659.75	1066.35	868.4	904.15	979.8	942.15	1192.05	1184.7	985	952.35	695.8	793.7
AP3M2	544.25	385.8	597.15	516.6	524.65	325.45	712.7	365	418.85	522.65	154.985	262.85	436.35	377.35	590.7	538.75	597.5	354.15	545.75	530.15	323.1	582.3	588.55	463.9	451.05	775.75
AP3S1	5424	5362.3	5673.8	7242.9	5963.7	6782.8	5185	6808.3	4690.6	4031.2	1130.68	3530	3995.2	4945.7	4204.7	4842.7	3902.9	5028.9	4717.1	4343	5978.2	4879.7	5346	5052	5959.3	5458.3
AP3S2 /// C15orf38-AP3S2	688.7	852.3	753.9666667	790.0333333	621.8	1102.333333	750.1666667	757.6666667	674.3	876.9666667	150.4433333	391.5666667	730.7	525.1	494.6	995.9666667	882.1333333	945.6666667	775.2333333	893.8666667	793.9333333	785.0333333	857.8	704	724.1666667	604.0333333
AP4B1	703.0333333	654.1666667	599.9333333	598.4	535.4	549.7666667	733.9666667	558	864.4333333	1021.266667	212.1866667	1231.766667	866.8	892.1666667	740.5	690.8666667	951.9333333	671.9	792.4666667	961.4	706.6333333	795.9666667	765.0666667	709.7	704.4	692.6
AP4E1	135.5	198.45	160.325	151.9	128.475	130.35	163.475	153.825	167.175	145.075	57.4975	236.825	221.5	184.275	166.775	190.9	198.85	150.65	153.625	196.925	234.05	177.975	184.375	178.875	145.25	197.475
AP4M1	171	150.5	115.6	152.5	243.2	258	158.4	165.1	314.4	128.2	33.45	17.9	145.5	183.2	129.7	265	343.6	87.3	137.8	269.2	235.8	149.9	253.2	93.7	138.5	259.8
AP4S1	307.175	298.875	251.925	274.475	343.275	243.775	335.25	282	287	367.25	93.7825	335.75	276.375	202.075	277.625	207.025	263.35	159.875	295.25	251	263	275.2	349	338.925	266.575	351.2
AP5B1	437.7	663.7	499.6	472.9	433.8	304	408.1	542.4	763.1	887.9	126.19	375.3	596.1	1427.6	894	331.9	442.6	1181.6	531.3	524.5	557.3	646.8	572	538.7	1035.4	418.4
AP5M1	1137.06	1057.48	820.24	752.4	842.74	884.6	1080.5	839.02	923.14	779.76	274.102	1103.32	719.38	567.24	690.02	984.46	885	766.56	930.02	1002.16	1295.78	1103.58	1111.48	1091.06	694.28	1072.52
AP5S1	464.8	513.3	345.4	360.3	465.3	470.5	318.7	427.5	452.2	298.6	116.07	449.6	475.8	608.9	270.3	412.4	417.2	482.9	420	410.9	526.2	471	385.2	476.2	403.8	459.6
AP5Z1 /// MIR4656	443	424.45	416.1	384.4	443.8	297.7	418.6	359.95	397.85	690.45	187.79	551.8	757.15	912.8	689.35	426.7	534.9	604.55	504.6	491.7	496.2	426.8	532.65	553.85	583.25	499.35
APAF1	521.5	868.9666667	783.9666667	517.9	682.2333333	752.6333333	798.0333333	640.3	871.5666667	826.3333333	166.8933333	604.9666667	1082	889.2666667	607.6333333	604.2666667	538.9333333	847.1333333	775.2333333	709.2333333	652.9	771.9	791.9333333	777.8	610.8333333	538.5
APBA1	51.55	56.25	58.9	100.85	19.6	49.35	46.7	35.1	82.45	75.7	29.91	42.35	47.3	66.5	95.95	102.85	45.95	28.35	25.35	69.25	45.8	23.9	62.45	63	51	54.35
APBA2	938.5	741.7	555.8	938.05	816.5	500.6	528.4	664.65	690.5	867.5	368.775	1112.4	618.55	636.5	791.7	750.95	822.95	529.75	587.25	958.65	886.5	588.85	594	658.25	602.9	975.75
APBA3	641.6	399.9	330.8	561.25	521.75	430.35	527.65	471.1	600.05	629.6	215.885	600.4	821.35	769.15	807.95	544.1	678.6	515.2	566.6	664.95	577.85	528.6	536.8	507.7	543.35	600.9
APBB1	356.4	433.3	288	343.1	314.8	253.2	384.1	288	249.9	353.2	77.58	432.9	360.4	470.3	510.1	161.1	166.7	193.4	90.3	209.8	217.1	208.4	341.1	384.6	220	414.1
APBB1IP	4422.266667	3791.133333	3381.833333	3286.466667	3399.9	4176.233333	3371.866667	3258.933333	3496.666667	3363.533333	1575.773333	3899.766667	4039.7	4115.333333	2708.166667	3711.333333	3416.333333	4320.6	3958.966667	3969.033333	4534.633333	4033.833333	3807.833333	3891.3	3263.3	3237.866667
APBB2	34.25714286	58.35714286	37.05714286	26.58571429	62.48571429	36.51428571	40.41428571	27.12857143	45.92857143	29.68571429	17.84428571	57.07142857	57.34285714	49.87142857	71.82857143	43.48571429	48.51428571	53.94285714	58.68571429	45.15714286	44.77142857	36.04285714	53.71428571	36.58571429	39.65714286	55.64285714
APBB3 /// MIR6831	574.8	393.8	529.1	408.1	348.9	255.6	531.7	456.3	396.8	790.2	189.38	821.5	1063	858.3	952.9	578.1	567.4	683	616.9	700.5	441.5	421.7	407.7	479.3	501.4	452.4
APC	308.24	359.34	360.64	384.22	399.94	338.6	388.44	368.58	365.36	293.36	81.502	348.38	374.64	227	303.42	284.5	234.54	237.18	324.22	328.54	292.42	330.82	311.58	350.16	309.32	323.8
APC2	36.6	57.9	61.15	32.15	8.45	63.25	36	40.2	19.8	31.35	32.645	52.45	64.45	41.2	123.35	42.85	59.15	37.2	90.75	58.7	10.55	34.1	35.8	55.15	44.35	87.85
APCDD1	54.3	71.9	148.2	82.1	94.8	96.4	96.2	40.1	126.1	51.3	19.76	138.3	73.6	151	113.3	236	72.2	230.3	293.3	188.1	121.4	138.3	208.4	109.6	80.1	48.4
APCDD1 /// LOC100130468	67.7	15.6	2.8	35.1	27.6	4.5	1.3	55.9	3.8	41	12.2	68.4	6.7	19	27.8	42.3	14.9	18.7	25.9	36.4	21.3	30.2	79.1	40.3	13.4	10
APCDD1L	7.9	7.8	11	14.9	10.9	9	22.7	5.2	12.8	25.3	32.28	8.7	9.7	10	19.9	16.8	16.9	10.7	13.8	15.6	12.5	10	19.2	9.5	8.7	28.1
APCDD1L-AS1	9.366666667	64.56666667	57.33333333	43.93333333	35.2	86.13333333	65.23333333	42.73333333	24.9	73.46666667	40.94666667	24.03333333	72.93333333	57.66666667	115	31.26666667	91.63333333	71.06666667	66.9	28.4	54.6	19.56666667	42.46666667	29.96666667	17.23333333	29.03333333
APCS	56.9	101.2	49.5	82.5	22.4	86.8	101.5	19.9	23.4	38.1	20.44	114.3	73.7	112.7	117.7	94.6	116.6	89.4	37.6	88.5	11.6	123.7	174.8	48.8	59.2	142.3
APEH	690.8	811.85	455.15	573.65	526.25	709.8	614.45	638.9	551.95	326.45	165.955	442	522.9	546.4	504.45	789	776.15	619.85	657.4	628.4	838.3	740.35	773.2	608.45	653.25	741.45
APELA	47.6	2.3	7.3	81.7	39.5	12.6	26.9	40.8	4.6	2.3	8.59	13.7	25.9	4.2	5.1	3.2	31	3.5	4.8	2.4	3	12.6	6.1	2.4	5.2	10.1
APEX1	6813.3	6948.5	6402.3	6966.5	7321.9	7196.3	5954	6699.8	6230.4	3860.1	1722.54	4803.6	3432.7	2960	4521.4	6144.7	5877.4	3344.3	5931.1	6560.5	8418	7206.1	6452	7191.8	4911.2	6605.4
APEX2	365.4	418.8	260.8	298.1	328	465.9	349.55	452.6	381.3	247.75	111.745	425.7	387.15	473.05	420.75	496.4	586.45	448.1	437.95	472.5	520.55	506.75	456.5	364.75	335.75	348.15
APH1A	533.3666667	805	703.8333333	784.1	676.6666667	828.3666667	688.9	716.2333333	820.8333333	480.8	210.5566667	485.4666667	589.2	824.0333333	898.0666667	1070.2	1081.566667	854.8333333	907.0333333	1018.566667	1170.966667	857.3333333	996.6333333	955.0333333	1032.633333	1040.4
APH1B	417.75	547.8	447.95	450.3	393.6	529.5	512.25	502.15	669.05	425.3	117.89	285.6	445.05	377.9	403.8	623.7	401.7	556.8	627.2	563.25	532.3	467.6	527.75	557.8	458.25	374.05
API5	838.82	912.22	854.32	907	977.9	904.82	1070.36	891.08	895.72	690.88	239.022	782.1	719.2	690.9	674.24	857.72	821.1	719	969.14	767.54	1064.1	978.1	1002.62	962.76	767.82	981.14
APIP	716	907.2	882.85	854.2	799.4	720.75	713.7	606.3	792.45	356.9	200.585	446.55	541.45	605.6	431.45	674.35	517.9	316	222.25	489.15	704.4	515.15	271.85	494.65	340.8	612.2
APITD1 /// APITD1-CORT	102.3	86.2	126.8	200.3	179.6	110	164.9	155	77.7	124.8	29.55	93.1	79.9	70.5	164.6	123.5	45.5	96.1	124.2	66.1	110.7	48.5	121.7	78.2	51	103.6
APLF	79.15	111.65	60.45	111.05	73.55	60.25	61.25	38.35	44.75	92.85	11.865	76.2	106.45	42.6	77.35	23.2	51.15	30.75	96.95	73.6	46.35	56.1	70.55	70.3	95.3	76.2
APLN	178.1	114.5	27	177.1	97.9	102.7	49.5	97.8	142.9	28.5	71.56	115.6	28	35.9	119.4	96.1	27.8	20	69.2	117.4	17.4	20.2	19.1	42.7	20.6	57.2
APLNR	5.3	5.6	12	6.3	6	17.5	5.4	14.6	22.7	15.9	22.72	11.9	24.7	13	36.4	71.1	7.8	12.7	15.1	17.1	32.6	7.1	20.9	48.8	9.6	14.6
APLP1	24	8.1	12.9	13.8	9.5	18.2	9.8	5.4	16.8	5.6	43.79	9	15.1	9.9	26.2	16.3	11.6	10.1	6.8	30.7	15.8	6.7	9.6	6.5	11	12.4
APLP2	3236.6375	5985.2625	5781.9625	5001.0875	4520.4125	6220.075	4374.85	5994.375	4456.0125	4018.7	441.6325	1768.85	3521.125	4489.7625	5151.325	7958.625	4920.9	10783.3	6995.125	7125.9125	9472.2375	6290.9625	5702.8	5365.4	7112.925	3858.1625
APMAP	2829.4	2941.4	1546.8	2856.3	1952.3	2622.9	2430.4	3084.9	2726	2038.1	1070.82	2093.9	2874.7	3434.1	2497.3	3450.9	2847.5	3085.8	2218.1	2102.5	2626.8	2810.2	3320.9	2338.3	2781	2718.5
APOA1	86.55	69.6	40.9	57.5	41.65	48.75	63.5	70.8	14.95	83.75	24.395	22.85	45.1	95.3	175.65	31.65	77.95	15.9	24.95	78.15	21.45	33.2	11.6	50.9	43.9	29.35
APOA1BP	1712.6	1879.2	1506	1725.3	1382.3	1504.8	1226.8	1766.2	1441.6	860	402.39	858.3	1189.5	1089.1	1035.3	1481.9	2069.3	1470.1	1755.9	1732	2194.9	1734.6	1896.4	1929.3	1809.6	1915.1
APOA2	100.85	33.95	158.8	68.6	27.65	34.6	11.25	22.15	77.85	66.25	13.555	41.05	43.5	61.65	118.5	43.1	17.35	37.4	17.6	123.1	45.45	25.75	49.5	10.55	22.95	13.45
APOA4	20.2	43.1	56.7	67.9	90.9	120.1	22.9	57.6	40.8	6.9	59.51	59.2	17.7	134.7	91.3	68.3	105.1	66.6	29	64.7	44.7	70.6	13.5	102.9	88	99.3
APOA5	11.2	41.3	43.75	46.5	22.15	60.85	15.75	14.05	28.75	70.2	55.27	29.9	21.05	48.15	106.95	16.2	28	24.4	20.1	10.6	35.6	18.5	19.1	18.4	16.1	57.65
APOB	11.95	7.1	62.2	42.05	8.3	65.65	16.45	34.2	42.65	9	13.425	8.1	31.65	66.25	97.25	25.6	33.2	18.75	61.8	16.4	32.25	40.45	20.55	20.3	27.4	42.35
APOBEC1	11.2	113.7	42.5	5.9	31.6	123.5	24.3	32.2	15.1	11.8	24.52	9.9	11.2	18.6	56.2	89.7	129	37.2	19	79.9	21.5	67.9	85.2	28.7	114.2	46
APOBEC2	68.3	148.3	79.5	156.7	94	142.7	90.1	30.6	162.9	78	39.28	137.4	187.9	195.4	158.5	40.5	85.5	111.6	81.3	96.6	76.2	123.1	123.4	97.4	149.4	151.4
APOBEC3A /// APOBEC3A_B	2000.7	3210.5	7157.4	2931	2379.9	3374.7	1737.4	3454.4	3560.5	4772.6	446.1	643	1637.1	3870	2316.4	2924.5	1079.4	1813.1	1329.7	2553.7	2025.8	1923	51	2121.3	10473	1258.5
APOBEC3B	146.9	217.8	199.9	195.5	169.7	568.8	4622.1	103.4	85.3	261.6	22.35	330	481.6	139.5	77.6	112	188.2	717.2	166.2	152.2	163.2	114.9	806.7	70.1	126.9	156.8
APOBEC3C	2271.2	2073.6	1860.6	2186.7	2044.2	2278.1	2186.3	2243.4	1790.1	2906.6	1182.9	2440.1	2800.8	3625.7	2038.4	2471	2527.6	2509.2	2117.1	2364	1925.9	2296.7	2183.6	1906	2347.3	2443.6
APOBEC3D	12.8	53.7	93.7	122.6	104.5	148.7	81.4	86.3	141.5	172.7	33.75	110	105.4	175.3	208.7	103.8	108.1	161	167.1	94.7	66.4	81.6	68.2	67.4	155	95.3
APOBEC3F	101.95	98.25	111.7	109.55	121.7	152.55	160.35	123.25	123.45	166.35	50.41	65.05	83.7	89.4	117.75	52.15	100.15	66.05	96.15	73.55	87.45	131.4	109.5	84.7	79.7	73.9
APOBEC3F /// APOBEC3G	1976.8	1497	1405.6	1455.5	1391.9	1655.3	1358.5	1543.7	1552.3	263.9	250.6	412.5	350	313.5	440.7	1027.4	1651.1	552.7	838.5	798.1	808.3	1112.4	1130.4	830.8	895.3	1259.1
APOBEC3G	2849.45	1889.25	1276.45	2247.1	1245.95	2532.35	1541.95	2192.65	1426	1319.55	1245.55	1345.9	2001.95	1208.2	759.6	1911.15	2377.05	1297.65	1473.45	1488.25	1843.5	1628.6	2141.1	1708.45	2355.95	1971.5
APOBEC4	7.5	144.7	62.3	30.6	81.7	28.3	18.1	71.8	47.2	43.9	14.77	49.3	81.4	104.1	89.6	59.2	85.9	83.7	77.8	103.4	34.8	58.1	59	53.3	44.5	57.4
APOBR	705.6	821.1	912.5	849.1	659.3	825.8	836.4	933.1	641.5	1348.5	344.39	630.8	1582.1	1532.9	863.9	1135.2	1251.1	1670.4	954.8	1622.9	1128	1142.4	1140.5	719.8	1094.1	1074.1
APOC1	20.8	52.7	21.8	55.35	72.2	62.8	26.7	14.05	45.65	9.8	105.755	10.25	90.65	62.5	24.5	90.5	20.45	38.3	54.95	47.75	9.9	11.15	28.4	45.65	17.65	23
APOC2	85.35	56.05	17.15	82.3	63.55	43.6	39.25	38.35	15.75	7.2	22.78	63.65	15.3	90.15	72.6	50.3	38.7	29.45	27.1	20.15	59.05	59.25	28.65	64.6	14.2	72.3
APOC2 /// APOC4 /// APOC4-APOC2	23.55	66.1	33.25	66.7	39.35	49.5	82.25	62.6	59.15	37.3	53.765	106.05	111.8	93.75	89.45	46.2	105.8	55.25	74.45	13.95	51.7	61.7	43.25	40.35	68.3	111.45
APOC3	14.5	46.55	15	12.2	11.25	13.15	27.6	21.45	15.55	53.35	16.34	33.75	27	21.65	23.45	26.2	22.6	17.8	23.7	13	16	16.4	32.35	16.9	13.85	12.9
APOD	39.5	37.7	18.4	62.1	22.7	91.9	64.4	53.1	139.4	56.3	21.67	35.8	49	81.7	36.7	37.5	11.1	33.9	54.1	65.6	38.1	69	73.9	111	116.4	126.5
APOE	47.9	106	34.4	80.9	179.2666667	113.4333333	104.8666667	76.06666667	135.8	56.1	45.36333333	135.4666667	129.1	119.4666667	199.6333333	72.1	110.9	51.73333333	72.16666667	67.83333333	83.63333333	65.13333333	124.2333333	99.36666667	84.86666667	125.4333333
APOF	19.9	23.5	27.5	63.1	7.3	34.5	10.6	4.3	3.6	27.6	10.37	6.8	15.9	44.7	49.2	2.3	26	5.5	2.7	45.6	5.6	6.1	34.9	4.8	4.8	52.1
APOH	42.65	52.25	37.85	60.85	30.1	11.4	34.25	52.25	48.9	52.05	20.085	8.3	25.55	42.05	57.75	16.3	57.5	37.75	27.9	47.9	31.5	27.8	27.4	44.1	116.2	8.65
APOL1	229	431	269.8	295	288.7	254.1	354.5	188.7	340.2	118.8	208.16	323.5	338.4	465.9	256.8	599	468.6	610.6	461.4	750.9	398.8	486.7	496.5	472.9	390.7	430.1
APOL2	257.5	310.3	291.25	384.4	192.75	308.35	283.85	244.2	293.95	401.8	323.61	371.75	604.65	509.8	463.35	405.35	320.75	325.85	321.2	419.55	475.45	294.75	291.05	307.95	318.65	394
APOL3	1466.2	1863.1	1314.6	1368.7	1091.4	1177.5	1414.4	1112.5	1275	1313.4	1004.31	1517.7	1622.8	2059.8	1474.4	1183.1	1241.4	852.3	1285.7	1321	1136.2	1125.6	1346.4	1317.5	1440.2	1320
APOL4	19.4	30.9	13.4	46.3	25.06666667	65.3	35.9	39.06666667	33.4	52.8	19.93	57.83333333	10.1	15.5	15.1	15.36666667	60	16.5	28.36666667	63.43333333	15.23333333	17.86666667	36.6	21.16666667	25.2	33.06666667
APOL5	5.3	6.1	14.6	16.6	8.4	5.5	11.4	12.5	48.2	4.7	25.95	7.7	7.8	10.6	12.2	6.4	11.8	10.5	11.1	8.1	4.6	8.8	9.9	9.6	6.4	11.3
APOL6	474.2	719.6	646.25	555.125	547.625	499.075	586.75	580.8	631	710.35	305.14	690.2	690.45	890.825	550.4	576.225	628.8	561.275	518.625	585.775	651.9	561.7	616.9	689.325	780.275	677.025
APOLD1	65.5	27.7	63.6	68.9	46.3	51.7	86	56.7	15.3	9.5	14.6	77.8	63.4	20.6	71.2	30.1	17	13.3	64.6	34.4	38.6	58	64.5	50.4	12.4	59.7
APOLD1 /// DDX47	5402.7	3635.7	4247.8	3620.8	4315.5	3527.8	4088	3782.5	2751	3396.1	1087.32	4499.8	2550.8	2563.5	2311.6	2666.2	3267.5	2252.9	3033.5	3059.2	3683.7	3512.1	3128.7	3718.9	2997.3	3095.3
APOM	211.65	302.55	244.65	212.85	170.75	276.4	163.45	209.65	192.65	203.75	45.065	164.15	198.1	157.8	268.8	184.6	164.55	129.55	235.9	147.15	166.9	158.9	240.45	205.2	218.6	196.7
APOO	556.2	564	436.4	516	505.9	581.3	455.2	562.7	408.7	301.7	77.63	302.6	359.5	396.9	229.8	398.2	417.5	234.5	466	352.5	440	392.1	403	252.1	315.3	411.5
APOOL	344.2	376.45	359.425	302.7	447.1	517.85	348.575	341.75	333.475	347.9	66.9975	247.95	241.475	215.025	304.8	395.825	361.95	329.3	363.7	378.875	397.35	377.15	392.475	370.8	341.025	382.325
APOPT1	840.45	840.05	827.75	814	934.35	910.2	897	922.8	874.3	1090.4	218.605	1117.5	989.15	1279.1	1281.7	864.55	896.35	791.85	1184.15	788.3	717.7	875.25	998.95	1018.35	787.35	975.85
APP	635.1	1477.166667	1632.933333	1343	1202.466667	1713.966667	780.4	1228.9	958.2666667	771.7333333	222.43	1241.2	1033.8	1087.6	1448.4	1486.866667	1117.033333	1044.333333	1112.4	1220	1033.066667	1503.633333	1017.466667	1438.366667	1384.1	1168.6
APPBP2	579.075	604.55	563.775	543.1	569.85	508.95	650.225	596.45	608.45	563.425	169.8625	702.525	567.025	516.825	539.975	546.225	590.5	509.875	555.825	598.225	775.325	626.575	712.375	638.35	471.3	657.45
APPL1	966.9	828.1	1034.45	853.4	1022.55	1007.9	1203.45	938.85	1040.85	827.8	181.175	837.55	748.1	570.9	907.4	629.65	739.25	698.15	992.8	697.15	822.8	1048.2	1056.3	865.7	867.45	860.55
APPL2	544.3	495.1	519.3	547.1	588.9	397.1	421.3	652.4	658.9	499.8	84.39	849.7	451.4	421.1	543.2	543.7	682.3	479.4	554	507.9	602.6	600.3	845.8	879.5	529.5	837
APRT	1833.6	1863.45	1583.2	1960.25	1566.7	1569.15	1638.35	1796.1	1391.5	1201.1	465.81	1155.7	1023.8	1468.25	1743.3	1754.95	1952	1076.25	1481.2	1836.45	2299.2	1746.65	2003.55	1720.1	1416.1	2024.15
APTR	120.1	132.95	117.95	149.65	124.55	140.65	134.8	174.55	156.85	110.75	21.87	196.7	113.3	123.7	130.8	121.35	173.25	87.95	141.35	49.5	126.55	133.6	165.8	189.4	85.9	139.3
APTX	375.9666667	454.0666667	336.3666667	330.1	359.7	369.7	359.9666667	319.2333333	365.2666667	380.6333333	109.8233333	380.4666667	357.7666667	357.6	277.9333333	366.6666667	439.0333333	382.6	425.7333333	415.5333333	485.8666667	486.7333333	409.8333333	416.6333333	319.4666667	443.8333333
AQP1	15.95	12.05	45.3	35.1	35.1	51.85	44.05	63.25	54	33.95	14.615	129.75	39.55	49.9	72.85	34.85	31.9	58.25	60.35	49.85	51.4	67	36.35	18.25	93.35	70.8
AQP10	161.8	5.5	139.4	167.5	49.8	430	37.4	142.7	185.9	158.5	51.56	249.5	167.7	245.3	509.1	297.8	142	531.5	502.6	314.4	19.7	63.5	383.1	358.8	161.3	206.7
AQP11	19.7	19.2	35.3	14.2	17.4	19.5	40	36.8	59	119.6	23.63	81.2	46.2	108.4	35.9	63.8	50.1	40.6	52.1	14.3	23	10.6	17.2	12	15.3	104.2
AQP12A /// AQP12B	181.7	405.7	209.8	279.8	196	327	264.75	281.15	270.3	196.05	102.355	203.4	308.9	422.75	300.85	270.45	248.6	260.3	293.95	266.45	241.4	308.3	293.3	267.15	301.7	406.55
AQP2	58.63333333	98.33333333	60.13333333	66.2	41.33333333	127.0333333	98.23333333	54.6	74.66666667	90.36666667	53.06666667	45.56666667	79.53333333	67.66666667	144.7333333	72.23333333	67.86666667	134	85.56666667	79.23333333	88.43333333	43.76666667	51.66666667	56.83333333	102.0666667	103.4666667
AQP3	2056.1	1445.4	1257.666667	1609.4	1301.333333	1596.966667	1658.133333	1431.766667	768.1666667	1000	440.0266667	1838.666667	867.1333333	850.2333333	1092.233333	1021.666667	1385.4	635.3666667	1475.233333	1510.966667	1469.266667	1382.766667	1457.1	1554.266667	1165.1	2207.6
AQP4	23.56	39.82	23.62	17.04	18.78	12.22	8.84	9.4	24.7	3.64	10.016	2.8	22.98	30.46	14.42	15.6	13.5	4.86	18.32	7.6	17.64	19.32	16.04	14.46	25.64	13.82
AQP4-AS1	27.65	9.8	12.15	5.75	8.55	7.4	36.3	29.7	50.55	39.55	10.27	63.15	17.5	25.95	27.75	12.45	4.7	10.2	35.75	48.45	3.1	23.95	27.8	19.7	19.35	3.5
AQP5	26.9	29.7	11.1	15.6	10.8	53.4	19.6	24.6	29.7	6.1	19.5	29.5	78.6	13.3	145.9	23.6	16.2	23.6	38.4	26.4	25.3	20.7	16.7	11.4	11	12.3
AQP6	47.9	50.2	47.75	22.7	54.25	80	18.3	24.2	57.65	44.2	42.345	22.45	47.6	40.05	44.35	12.35	73.1	11.35	45.8	14.3	13.25	10.75	42.25	16.4	8.15	8.4
AQP7 /// LOC100509620 /// LOC101930168	91.4	16.5	33.4	35.1	27.1	18	84.4	19.5	43	72.2	61.11	15.2	110.8	186.8	43.3	9.4	84.6	31.6	123.5	29.3	38.6	57.6	177.5	43	85.9	34.7
AQP8	27	23.1	11.7	20.1	18.3	5.2	11.8	16.8	13.3	40.9	18.7	18.7	41.4	20.7	40.2	8.8	26.5	37.7	41.1	12	15.6	30.3	16.7	21.1	21.1	25.3
AQP9	1809.7	1633	1213.7	1996.6	1831.9	2255.1	1140.8	2559.9	1751.1	842.3	47.41	343.1	461.5	1136.2	705	2604.9	929.1	7317.6	2470.8	1107.8	3336.6	907.4	946.8	1220	2649	810.8
AQPEP	7.2	4.5	2.7	7.6	1	3.1	3.2	1.2	5.5	7.5	9.07	5.9	4.9	46.5	7.4	5.6	3.6	2.1	1.7	3.3	16.2	23.5	3.7	4.2	1.4	10.9
AQR	766.05	887.975	848.2	794.35	774.175	658.975	957.9	802.95	979.825	998.6	304.1825	961.3	897.425	810.675	841.25	921.475	896.7	836.025	859.55	946.75	861.85	983.625	878.575	1010.3	767.875	1032.525
AR	64.425	107.525	88.425	46.5	86.55	89.15	61.45	94.925	72.975	98.2	22.2125	68.55	73.15	92.425	183.275	102.625	147.275	101.925	116.35	109.625	78.525	53.825	74.375	89.975	101.7	57.625
ARAF	844.6	1033.6	794.8	688.15	669.95	709.65	768.95	839.15	827	521.7	213.515	640	1057.3	1290.25	1422.8	997.25	1032.5	1500.35	1295.7	1103.25	1290.75	1124.25	1190.4	1184.85	1357.55	1098.95
ARAP1	818.7333333	800.2333333	876.4	690.5	631.7666667	723	703.6666667	750.9666667	816.1666667	1730.333333	374.8766667	771.8666667	1731.633333	1980.1	1079.833333	1739.766667	1368.1	2292.133333	1333.866667	1773.066667	1444	1279.6	1552.5	1283.866667	1456.766667	927.8666667
ARAP2 /// LOC101928667	553.1333333	546.6333333	710.1	723.2	512.7666667	441.8333333	766.6	843.7	828.1666667	461.7666667	270.95	587.7	982.8666667	571.9	499.5666667	559	499.6333333	495.8666667	552.7	542.8333333	415.3	569.9	663.3333333	621.4	918.6666667	603.9666667
ARAP3	531	477.9	361.5	356.45	341.7	446.35	389.1	420.75	521.05	649.85	67.23	227.95	474.6	714.55	328.05	542.65	361.85	629.35	447.9	504.3	446.4	422	364.35	320.9	428.45	280.4
ARC	83.8	10.2	19.9	6.6	6.4	49.2	8.5	15.4	21.2	8	16.84	38.3	9.6	14.4	9.4	10.7	14.4	38.3	14.9	7.9	12	6.5	11.6	5.6	8.7	5.8
ARCN1	2580.7	2654.4	1935.1	2175.6	1995.7	2756	2553	2680	2038.8	1502.4	951.01	2722.1	2341.9	2498	1967.6	3167.1	2762.5	2085.3	2392.5	2667.6	3546.9	2842.2	2815	2987.8	1979.5	2632.3
AREG	45.4	14.7	310.2	371.1	111.1666667	76.96666667	77.76666667	280.6666667	24	65.26666667	12.01666667	20.1	70.7	19.23333333	79.46666667	42.93333333	22.9	42.46666667	23.9	37.73333333	39.7	36.53333333	37.66666667	15.83333333	201.5333333	90.63333333
AREL1	358.6	527.1666667	416.3666667	344.7666667	436.8666667	409.7333333	501.2333333	452.8	491.7333333	527.0333333	178.07	574.1333333	661.1	658.8333333	480.8	556.9333333	549.0666667	666.1333333	500.3666667	617.2666667	616.5333333	580.5666667	626.5333333	542.7666667	626.1333333	576.9
ARF1	989.5	414.1	949.1	690.2	1246.8	505.7	785.1	819.5	557.6	1737.6	355.45	698.2	2026.1	1198.1	1151.2	1044.8	1307.2	1262.7	1503.9	1118.2	203.7	1196.1	596.6	984.7	1147.6	1015.8
ARF1 /// MIR3620	5502.1	6855.433333	6674	6939.166667	5394.3	7833.033333	4904.066667	6790.433333	5847.3	3483.833333	1429.22	3527.3	4214.866667	4460.6	6032.566667	7967.7	7197.633333	9474.7	7566.1	6741.433333	8438	7214.866667	6668.1	6925.633333	8940.766667	6402.233333
ARF1P1 /// ARF1P1	34	39.4	106.6	27.8	93.4	32.1	133.3	92.6	17.6	60.8	31.11	105	24.8	132.1	25.1	95.2	21.2	73	65.6	7.7	67.5	87.2	43.9	84.2	102	157.9
ARF3	1936.533333	2402.466667	2210.133333	2208.4	1855.666667	2952.433333	1730.533333	2402.3	1788.766667	1666.033333	493.1633333	1467.3	2421.433333	2302.333333	2229.3	2934.1	1918.066667	3204.266667	2503.4	2718.433333	3243.033333	2366.033333	2352.566667	2491.2	2743.933333	2297.166667
ARF4	3632.25	4304.2	4120.15	4053.8	3928.9	5835.2	4299	4612.3	3252.25	2137.6	736.41	2582	3119.45	2412.3	3128.9	3582.75	3092.8	4504.05	3566.5	3845.65	4662.5	3913.65	3527.75	3136.7	4136.35	2863.35
ARF5	1149.2	1279.7	1088.5	1181.7	1129.3	1216.4	1148.4	1098.7	1270.1	2363	555.62	1079.1	1694.1	2146.6	1728.2	2183.9	1789.5	2790.7	1749.3	2373	2550.3	1659.7	2032.4	1815.2	1894.3	1454.3
ARF6	4109.466667	4674.333333	4097.433333	3885.566667	4412.1	3470.3	4675.833333	4355.133333	3977.666667	2925.1	1032.146667	3282.333333	3922.533333	4175.133333	3803.133333	3871.3	4087.366667	3719.033333	3867.4	3853.933333	4448.333333	4342.933333	4635.333333	4020.033333	4095	4151.933333
ARFGAP1	487.45	532	341.85	245.65	368.05	376	440.45	361.3	560.35	754.35	244.11	582.3	1020.95	1412	825.65	738.15	870.35	801.4	644.6	780.05	650.95	610.55	547.05	674.35	710.8	679.05
ARFGAP2	1091.7	1123.6	979.75	1122.55	963.95	951.05	1030.95	957	894.6	1361.7	335.495	985.1	1595.8	2039.35	1359.35	1623.65	1497.2	1756.8	1420.9	1645.5	1502.65	1441.95	1360.6	1449.25	1517.1	1425.25
ARFGAP3	1828.3	1877	2225.5	2455	2421.3	2757	2590.1	2438.9	1681.9	1823.6	421.2	1602.4	1733.1	1633.5	1441.4	1509.7	1165.9	1452	1878.4	1272.7	1630.6	1788.2	1863.2	1732.5	2020.3	1668.2
ARFGEF1	1872.766667	1894.7	1835.366667	1529.9	1613.466667	1595.233333	1962.933333	1675.533333	1679.433333	1271.466667	346.3066667	1213.633333	1161.233333	902.4666667	1102.333333	1665.3	1598.733333	1323.666667	1493	1633.9	1965.933333	1895.6	1689.666667	1533.166667	1249.933333	1583.866667
ARFGEF2	721.65	755.45	798.2	983.55	903.05	776.2	851.1	939.225	701.1	1030.7	197.6075	978.2	690.475	596	752.4	806.925	769.2	765.25	804.175	824.25	938.75	910.675	914.05	971.825	945.925	1036.625
ARFIP1	677.55	894.2	874	585.25	822.4	829.25	780.85	1024.5	1142.95	630	141.825	564.1	529.8	635.5	466.35	791.1	754.15	995.8	968.6	844.4	794.95	923.95	951.35	791.25	643.85	877.3
ARFIP2	685.5	665.4	407.7	374.9	538.9	780.4	722.6	700.8	755.5	712.1	301.74	663	812.1	787.8	913.9	1256.7	1088.1	1057.2	1062.9	949.4	1019.8	995.2	891.1	1026.4	833.7	970.9
ARFRP1	681.7	726.8	393	509.75	585.35	537.15	652.8	491.9	483.9	225.3	150.375	394.6	508.65	432.9	381.2	425.45	424.8	327.15	401.95	354.25	397.4	392.8	424	455.5	364.6	468.3
ARG1	58.825	43.925	84.075	40.175	30.7	24.75	44.6	51.225	49.1	44.25	12.765	57.575	39.425	26.625	71.65	11.55	24.95	50.475	53.825	37.4	23.375	23.925	31.025	20.025	39.9	37.675
ARG2	96.75	99.5	94.15	70.6	94.25	168.45	61.4	139.05	125.65	95.5	30.72	127	199.6	150.3	157.15	163.15	145.1	214.65	137.9	117.9	90.35	84.45	193.15	125.55	132.5	117.25
ARGLU1	3242.825	2212.325	2856.2	3069.475	3752.275	2475.425	3270.45	2715.8	2968.5	3949.35	810.6575	3922.9	2850.625	2111.975	3154.675	2552.625	2804.725	1672.475	2593.475	2410.975	2012.825	2803.025	2973.15	2720.225	2445.225	3095.05
ARHGAP1	1687.8	1889.275	1744.3	1738.65	1551.75	1873.125	1862.85	1865.425	1817.125	1684.7	521.46	1320.85	1644.025	1938.45	1558.725	1809.95	1672.1	1835.75	1746.5	2003.55	1666.05	1736.7	1643.1	1739.325	1734.7	1453.725
ARHGAP10	417.4	436.9	195.3	290	296.8	444.4	335.7	307.4	262.9	397.2	78.5	253.9	301.2	368.4	533.8	365.8	440.5	365.2	423.2	323.1	466.6	274.4	422	423.8	376.4	406.9
ARHGAP11A	8.8	59	8.5	45.1	50	51.7	43.5	39.9	2.3	1.3	10.7	32	28.7	51.3	24.7	53	31.7	8.2	21.3	27.5	47.7	6.7	3.5	58.2	33.9	11.5
ARHGAP11B /// LOC100288637	90.5	89.4	71.2	90.9	101.8	74.5	101.6	104.8	92	50.9	21.68	187.4	181.7	46.1	150.4	126.7	150.8	81	104.2	127.6	133.8	77.8	119.3	84.1	110.9	103.7
ARHGAP12	418.7	541.8	501.4	605.7	669	314.9	754.7	654.7	530.4	804.8	157.55	853.9	708.1	413.2	530.7	459.3	379	440.7	427	668.5	482.2	470.3	544.1	615.5	401.9	576.6
ARHGAP15 /// LOC101928361	2931.85	2818.6	3167.5	3379.85	2808.15	2471.35	2696.85	3274.45	1654.85	2100.65	1007.49	3720.1	1788.45	1835.2	2209.75	2501.6	2328.8	1659.25	2663.55	1873.35	3007.45	2410.9	2951.9	2742.3	2338.4	3217.1
ARHGAP17	1978.8	2123.6	2267.3	1402.6	1778.9	1905.8	1390.4	1437.5	2393.8	1840.1	597.72	1989.5	2960	2671.9	2648.5	3045.4	3697.9	2240	3278.4	3776.2	2444.2	2845.1	2466.8	2677	2308.4	2210.8
ARHGAP18	764.6	477.1333333	804.3333333	616.5333333	509.9333333	1185.133333	621.7666667	794.7666667	923.8333333	669.8666667	313.9766667	817.1666667	873.9666667	1065.133333	1072.866667	802.4666667	745.8	1282.233333	662.0333333	529.6333333	592.1666667	484.5666667	468.1666667	489.6333333	861.2	446.6666667
ARHGAP19	385.8333333	389.0333333	503.9333333	395.1666667	414.4666667	371.0333333	433.7666667	396.8666667	385.5333333	338.5	124.85	321.3333333	369.7333333	320.0333333	428.2666667	552.0333333	538.1666667	497.2333333	553.1333333	549.3333333	506.8666667	526.8	559.5333333	445.2	423.7	516.9666667
ARHGAP20	10	44.1	25.2	20.9	14.95	14.35	6.65	63	12.25	5.1	17.185	30.35	27.25	60.55	30.3	53.5	84.35	63.45	12.4	91.65	32.5	43.7	30.55	51.15	34.7	40.8
ARHGAP21	812.35	431.65	540.9	518.8	480.25	1092	541.3	607.1	691.05	983.2	129.34	849.45	511.85	678.25	815.05	661.3	424.9	902.7	512	431.2	400.85	353.3	416.05	406.15	698.65	416.05
ARHGAP22	45.15	62.45	3.45	48.45	26.1	30.55	52.9	39.25	25.7	17.75	14.65	32.45	51.65	34	56.8	88.35	39.3	47.35	50.8	89.35	34.55	33.55	33.35	35.35	33.45	38.45
ARHGAP22-IT1	19.85	71.75	27.2	15.5	16	67.65	24.05	35.55	55.7	14.2	17.545	13.8	8.55	76.55	103.65	6.85	72.6	10.75	48.05	25.65	18.65	21.9	49.7	18.1	10.65	44
ARHGAP23	80.525	96.675	65.175	73.95	74.425	82.4	55.7	36.25	62.7	81.65	33.3125	81.575	56.35	61.575	102.4	80.65	135.25	83.2	87.125	104.45	55.125	83.225	90.225	106.05	83.175	89.375
ARHGAP24	218.25	210.275	190.875	284.8	231.95	201.025	192.35	232.9	355.25	253.475	42.99	185.65	229.275	200.4	274.7	207.925	231.125	214.875	236.15	294.325	256.325	136.975	145.525	159.65	165.525	78.05
ARHGAP25	2412.1	2101.166667	1402.1	1466.766667	1557.666667	1772.166667	1982.833333	1713.533333	2034.033333	2350.666667	1158.64	2924.866667	2592.5	1895.566667	1974.433333	1825.966667	2131.066667	1735.733333	1582.366667	2137.6	2443.6	1815.033333	1981.033333	1742.733333	1731.433333	1784.666667
ARHGAP26	403.8	738.725	755.075	472.225	557.175	617.2	586.975	632.025	715.325	974.575	153.7375	357.7	782.65	946.65	626.975	754.6	694.425	1217.85	675.025	807.225	679.65	725.85	653.65	516.4	722.15	427.525
ARHGAP26-AS1	49.5	44.5	15.6	69.6	20.9	6.6	3.6	29.5	19.8	7.5	17.69	5.5	10.6	12.9	13	5.6	10	9.7	9	39.7	7.7	8.8	4.4	9.9	5.4	22.6
ARHGAP27	622.72	548.9	589.76	375	381.82	409.12	498.74	445.3	590.26	735.98	150.716	439.74	571.12	518.88	439.46	557.24	622.84	478.32	477.82	674.86	451.42	486.98	427.58	459.36	533.72	349.8
ARHGAP28	18.43333333	24.13333333	14.33333333	14.03333333	9.133333333	26.76666667	3.7	9.733333333	5.033333333	20.7	13.4	43.03333333	39.46666667	33.63333333	28.76666667	18	22.2	12.13333333	21.86666667	14.56666667	5.033333333	13.6	13.1	21.5	9.333333333	21.56666667
ARHGAP29	48.65	47.95	48.975	54.475	33.3	39.625	38.5	57.25	32.575	47.575	11.2775	28.975	36.125	48.95	64.225	49.675	36.3	76	44.85	66.1	45.425	36.375	25.625	59.45	40.6	26.325
ARHGAP30	4927.65	3637.9	3757.65	4254	4314.45	4342.95	4357.9	4569.3	4455.5	3533.65	1943.18	3432.95	3995.2	4638.9	4025.75	5729.3	5512.3	5347.65	4678.6	5467.2	6100.75	5158.3	5193.05	5108.15	4814.2	5062.6
ARHGAP31	149.7	268.3	269.15	187.45	245.3	424.9	254.9	228.2	261.75	236.4	28.665	165.7	236.6	173.15	278.2	186.2	256.45	211.7	268.7	240.9	305.5	194.35	345.05	272.85	249.2	204.15
ARHGAP32	157.35	205.325	168.35	174.725	172.025	163.025	135.675	163.75	152.875	166.825	35.945	288.025	168.025	200.9	255.075	175.625	159.6	171.5	129.475	151.375	140.425	142.25	122.275	143.875	164.15	169.1
ARHGAP33	104.3333333	92.16666667	91.7	102.4	151.3333333	139.0666667	99.86666667	102.0666667	155.5666667	127.5	56.87666667	68.03333333	145.1333333	153.6	203.8333333	141.7	135.1666667	71.56666667	94.9	101.9333333	55.6	97.43333333	98.93333333	83.36666667	133.1333333	92.16666667
ARHGAP35	332.6	328.22	329.08	459.34	331.56	361.96	360.28	348.88	361.72	386.02	126.558	359.08	369.2	455.1	365.72	314.12	324.7	281.42	319.46	376.12	312.18	300.98	410.36	301.8	405.6	346.62
ARHGAP36	24.7	8.8	7	67.8	5.4	47	5.4	6.8	12.2	2.3	10.77	4.8	5.5	64.7	15.9	3.8	6.6	4.9	8.7	17.1	3.2	6.1	33	8.7	15.4	8.8
ARHGAP39	86.6	67.3	101	38.3	30.1	93	88.6	34.1	108.2	105.3	19.02	28.7	76	77.8	142.4	63.6	70.3	51.9	121.7	65.4	80.4	66.2	77.3	12.2	16.4	144.8
ARHGAP4	1935.3	1342	1388.5	1513.9	1221.5	1193.5	1613	1684.6	1465.3	2887	574.85	1768.2	3051.4	3550	2885.9	2482	2898.4	2493.3	1993.4	1717.4	2138.9	2227.2	2341	2345.1	2267.1	1807.4
ARHGAP42	6.533333333	8.233333333	8.733333333	17.46666667	5.166666667	7.333333333	19.4	8.133333333	40.2	8.866666667	10.64	28.6	6.866666667	32.9	10.3	32.1	7.333333333	8.8	13.16666667	24.86666667	4.366666667	7.733333333	16.8	5.2	3.2	19.46666667
ARHGAP44	50.35	131.55	74.55	66.85	60	79.85	64.35	83	67.75	65.55	21.37	29.05	103.4	85.05	161.7	58.65	71.35	62.8	90.7	102.35	88.55	56.35	77.95	75.35	46.15	78.25
ARHGAP5	221	229.6	213.8	205.46	262.38	203.32	314.64	262.4	174.82	249.14	43.888	271.02	229.84	175.9	257.16	250.78	217.6	146.74	279.1	195.96	286.4	288.28	356	308.22	211.38	367.12
ARHGAP5-AS1	77.6	47.8	96.1	29.5	38.4	27.4	70.1	126.3	75.9	94	24.07	4.8	90.2	7.3	103.5	126.3	25.9	129.1	26.8	85.9	170.7	81	50.4	45.3	17.3	151.5
ARHGAP6	122.4	81.6	66.4	116.4	55.45	348.25	33.6	136.55	116.25	91.7	27.86	184.8	169	276.6	337.95	231.45	198.35	411.8	218	124.5	126.55	110.3	100.9	133.9	213.3	152.15
ARHGAP8 /// PRR5-ARHGAP8	45.075	71.975	34.2	40.475	28.75	41	14.95	36.125	26.3	39.15	23.54	50.925	77.45	59.5	53.575	37.6	41.825	44.6	42.5	52.7	34.925	49.45	37.65	49.825	71.475	43.275
ARHGAP9	7651.733333	5628.166667	5175.6	5750.833333	5181.366667	4953.566667	4591.3	4994.4	5933.566667	6392.1	1761.38	5090.2	7332.066667	7210.5	6562.833333	5245.2	5672.266667	6793.8	4863.6	6278.733333	6497.233333	5943.6	5041.066667	5726.533333	6200.166667	5208.433333
ARHGDIA	967.7	970.825	1163.675	1173.35	1046.925	1342.75	1120.175	1145.575	1143.7	1272.575	336.11	624.1	1855.925	2278.625	2499.625	1420.275	1644.75	1704.5	1437.35	1573.675	1497.7	1255.825	1250.5	1144.4	1520.1	1434.075
ARHGDIB	21778.33333	19316.33333	21206.26667	23829.9	23414.83333	24310.23333	18969.66667	21303.7	18403.9	13425.1	4758.76	17866.93333	16167.3	14758.1	19672.1	22761.93333	22478.33333	22225.46667	21061.63333	21460.43333	25728.76667	20728.36667	22964.13333	22816.03333	22850	22078.1
ARHGDIG	138.1	213.8	71.2	112.7	55.2	26	90.7	65.5	27.1	60.6	32.68	25.8	70.2	102.9	199.8	99.7	74.2	102.9	184.3	154.9	101.9	57.2	126.2	34.5	34.9	120.5
ARHGEF1	401	347.4	334.9	346.8	636.1	477.4	591.3	418.1	344.5	939.9	177.41	824.2	799.6	891.7	881.6	286.2	435.8	296.3	337.3	355.7	289.4	265.3	407.4	532.3	286.3	453.8
ARHGEF1 /// LOC100505585	2178.5	1869.1	1549.6	1298	1721.6	1496.4	1872.8	1578.5	1867.9	4192.5	799.63	2797	5166.1	5455.8	5379.4	2510.7	3595.7	2647.5	2595.7	3724.3	2379.6	2498.6	2944.6	2499.5	2963.7	2916.6
ARHGEF10	65.6	79.525	48.5	85.275	76.425	86.075	90.975	53.4	75.225	105.175	30.96	80.7	98.6	69.25	151.45	121.975	131.1	45.325	68.175	50.45	86.675	65.975	112.8	61.125	197.675	134.7
ARHGEF10L	357.7	522.75	500.35	374.65	394.3	442.1	416.25	388.35	523.5	880.8	78.51	299.1	1099.1	1025.1	693.3	601.3	469.3	717.15	559.75	683.05	599.1	618	500.3	516.2	656.6	318.8
ARHGEF11	223.9	216.6333333	246.1333333	144.8666667	208.2	170	220.6333333	201.6333333	252.8333333	252.5333333	49.32666667	170.7666667	268.8666667	349.3	265.3666667	470.2333333	378.8333333	485.7666667	359.4333333	505.4666667	312	315.3	353.7	318.2	338.5333333	290.4666667
ARHGEF12	120.4076923	60.08461538	63.03076923	81.17692308	62.56923077	116.5923077	58.53846154	72.91538462	100.3230769	63.9	36.12769231	115.4923077	125.5923077	121.5153846	160.4230769	179.4769231	134.3076923	180.3230769	134.5923077	78.5	57.54615385	87.72307692	92.55384615	85.3	144.4615385	120.8307692
ARHGEF15	89.25	90.2	104	90.85	84.2	59.75	105.7	79.45	89.35	118.7	34.88	63.9	140.65	162	127.9	61.4	40.65	80.8	58.65	81.85	63.65	92.6	95.7	41.65	65.45	97.95
ARHGEF16	117.6	105.7	21.9	85.6	50.3	21.9	102.7	107.6	281.8	130.1	76.23	219.1	163	233.2	267	22.7	51.7	29.5	209.8	58.5	10.8	12.7	104.2	102	52.1	37.2
ARHGEF17	17.6	41.4	35.5	18.9	14.8	18.6	13.9	18.8	28.6	18.4	112.14	18.6	31.1	13.2	21.3	18.3	15.3	20.1	24.7	15.9	14.2	16	21	22	14.2	42.1
ARHGEF18	9523.1	7036.1	5651.7	6967.3	5494.6	6123.7	7363	7197.2	6178.6	6430.8	2561.92	13155.3	7701.1	7862.8	7352.7	7073	7845.2	6212	6529	7672	9562.2	7475.2	7429.9	9247	7832.4	9041.4
ARHGEF19	210.4	205	153.4	190.9	136.3	190.3	127.8	162.8	130	136.8	118.28	332.2	219.5	158.7	13.8	121.6	199.1	176.7	116.9	199.4	124.3	195.1	127.9	11.1	136.2	168.8
ARHGEF2	1136.4	1199.725	1064.575	938.675	1079.25	1128	1189.475	1214.95	1444.25	1662.425	403.7125	1101.3	1720.5	1482.2	1085.125	1301.375	1204.55	1559.275	1220.375	1562.1	1520.2	1325.275	1465.1	1183.55	1412.7	1223.8
ARHGEF25	78.6	97.1	50.8	54.6	29.8	74.3	52.2	164.9	148.5	130.4	38.15	65.1	125.2	170.8	63.5	113.3	159.2	37.5	43.1	28.5	117.9	58.6	95.7	104.2	122.9	49.8
ARHGEF26	17.1	52.73333333	41.53333333	42.53333333	48.16666667	43.33333333	52.53333333	41.26666667	40.3	55.2	10.87666667	62.73333333	50.23333333	47.1	59.63333333	42.43333333	64.13333333	37.5	42.8	33.4	19.8	71.13333333	57.36666667	36.23333333	37.66666667	33.96666667
ARHGEF26-AS1	1.7	3.3	15.5	5.9	1.5	1.7	2	27.5	14.4	6.3	10.42	6	10.9	3.9	57.2	4.9	13.6	29.3	3.8	2	23.6	2.2	9.6	39.8	21.8	2
ARHGEF28	50.75	83.33333333	37.55	48.9	26.38333333	53.01666667	30.26666667	51.26666667	63.8	38.23333333	21.76166667	32.35	64.3	54.95	73.81666667	48.05	82.03333333	70.38333333	31.25	37.96666667	29.88333333	52.65	66.95	47.46666667	46.85	56.75
ARHGEF3	5010.9	4776.5	4055.3	5146.2	4436.1	4116.8	5826	5349.7	4524.7	3486.1	1837.11	4585	5665.6	4686.4	3513.9	5368	4577.3	3839.6	3354.9	5162.1	5703.3	5324.7	5421.7	4281.2	5964.8	5990
ARHGEF33	48.9	55.5	2.6	45.3	85.8	59.4	57.5	30.3	87	12.5	9.24	97.6	9.7	63.4	62	44.1	69.8	65.7	8	40.2	49.3	42	80.7	41	11.5	74
ARHGEF34P /// OR2A4 /// OR2A7	19.7	52.8	31.5	10.9	9	10	48.4	19	6.6	15	10.82	24.1	24.6	16.1	74.2	8.8	82.8	3.1	48.3	7.8	11.8	40.7	65.4	8.8	112	14.4
ARHGEF37	61.6	20.55	66.85	55.4	30.45	52.6	72.85	61.3	71	47.45	37.09	16.5	32.05	94.95	75.55	35.05	69.8	16	62.35	19.95	18.9	55.05	75.2	81.1	67.95	94.45
ARHGEF38	12.4	34.1	5.1	9.8	21.2	36.9	10	24.5	76.7	52.6	11.99	69.9	52.9	20.9	142.1	50.2	111.6	16.3	42.2	39.4	53	13.1	63	63.4	7	15.1
ARHGEF39	22.56666667	35.9	54.53333333	10.8	27.73333333	39.33333333	70.4	21.46666667	31.56666667	63	15.38	63.66666667	55.63333333	50.26666667	46.66666667	21.73333333	52.86666667	31.9	59.83333333	35.1	42.4	50	56.96666667	46.23333333	49.2	59.83333333
ARHGEF4	5.1	6.9	22.8	27.3	2.9	18	8.7	11.5	25	15.5	39.99	11.7	4.1	16.9	20.3	12.5	14.1	13.9	22.2	18.7	4.2	16	18.3	13	15.3	23.9
ARHGEF4 /// LOC101930241	53.4	98.3	98.4	24.6	21.1	90.35	44.2	76.35	98.3	78.6	19.55	86.5	42.1	123.65	83.25	40.35	41.8	87.75	40.45	34.7	69.25	78.95	77.65	55.6	23.3	57.45
ARHGEF40	447.7833333	519.3833333	481.0166667	429.95	357.2	494.7666667	364.9166667	477.9333333	503.4333333	739.8666667	49.97166667	255.2	627.65	532.4666667	774.6833333	515.8166667	454.5	970.6	318.1833333	402.9666667	282.25	400.8	335.0333333	336.45	462.7166667	273.5166667
ARHGEF5	78.85	120.45	18.7	71.4	58.2	88.35	20.2	69.3	141.1	17	37.775	67.75	33.55	58.75	56.7	60.55	106.2	76.75	67.95	38.25	86.35	24.25	68.75	84.6	23.5	109.1
ARHGEF6	5615.6	5207.8	6253.2	7134.8	6297.7	5680.8	4581.3	5946.4	5546.3	4757	1442.16	5991.6	4126.2	4220.6	3689.6	5028.6	4659.6	4632.5	4714.5	5078.7	3873.5	5470.9	5222.3	5679.9	5343.9	5890.4
ARHGEF7	503.9	515.6	611.4444444	423.2	547.5444444	390.3333333	594.3555556	476.7	647.0777778	586.8444444	123.8388889	497.3333333	494.6111111	366.6444444	534	446.0444444	618.1111111	572.6333333	534.2888889	588.8	395.5111111	482.0222222	459.6333333	448.2444444	474.0111111	479.3
ARHGEF7-AS2	18.9	11.2	9.4	75.2	33.8	28.7	8.8	11.3	4.1	6.4	11.08	53.7	13.1	52.4	4.4	9.4	61.4	53.3	24.7	13.9	22	22.5	5.1	12.2	12.9	68.3
ARHGEF7-IT1	40.4	69.7	14.2	6.2	52.4	5.8	33.6	44.2	7.1	31.4	11.76	58.5	78	30.7	5.7	41.9	35.8	32.2	56.8	5.9	34.9	84.4	51.4	25.3	39.9	49
ARHGEF9	250.95	290.55	315.7	266.6	315.7	228.15	239.35	295.6	247.4	315.15	121.87	505	449.95	298.85	371.3	336.65	379.5	253.95	278.2	320.7	301.4	407.8	353.6	374.05	337.25	442.75
ARID1A	2639.3	2446.325	2324.25	2665.325	2639.875	2716.75	2816.575	2821.55	2982.1	2718.325	789.3325	3131.425	4723.75	4246.325	4049	3388.875	4204.525	3638.875	3650.85	4462.3	3310.975	3165.325	3158.625	2896.775	2491.325	3278.425
ARID1B	435	399.5142857	439.2142857	483.5142857	444.4428571	417.3428571	426.2428571	467.6142857	489.4142857	743.3	245.7214286	676.9	721.5142857	770.8	683.7285714	475.5857143	501.1857143	493.3571429	614.7142857	573.2428571	460.1571429	558.2	510.7857143	651.3571429	516.1142857	651.7714286
ARID2	777.8666667	814.5666667	1094.266667	871.1333333	1159.833333	646.2333333	1131.733333	925.6333333	976.6	1858.3	418.2233333	1267.066667	1086.066667	1002.033333	1057.9	902.3333333	907.5	756.4333333	1015.233333	1060.733333	631.6	952.2333333	1019.8	875.2666667	766.8333333	1110.466667
ARID3A	439.7	450.8	457.4	409.5	443.75	510.6	502.95	436	644.55	850.5	179	455.55	950.55	1116.85	798.1	839.7	706.15	792.75	593.25	1009.85	558.8	615.05	517.25	577.4	718.25	425.75
ARID3B	654.7	521.2	576.6	438.9	574.7	470.4	440.7	604.5	461	531.1	209.78	483.8	674.3	363.3	319.7	612.3	701.2	457.8	621.7	637.9	408.3	489.4	640.8	570.8	488.5	575.7
ARID4A	775.05	682.65	1016.05	675.5	866.1	578.6	855.1	758	672.4	890.05	150.96	600.8	594.9	432.5	827.9	590.55	655.15	667.95	640.05	585.15	641.2	851.2	837.3	640.15	772.5	757.15
ARID4B	1027.8	1397.7	1179.975	1254.375	1228.175	1069.125	1328.925	1052.3	907.85	1382.625	436.1575	1721.6	1102.175	1277.875	1204.825	986.275	879.55	881.975	1065.675	925.15	1064.325	1318.975	1231.975	1134.925	1081.875	1384.6
ARID4B /// RBM34	2026.9	1980.55	1665.25	1992.5	1843.15	1597	1715.8	1699.4	1734.3	1304.25	558.205	1882.7	1534.85	1384.15	1316	1366.1	1391.2	1184.85	1402.9	1437.45	1817.1	1753.45	1556.8	1897.9	1602.35	1955.55
ARID5A	543.4	464.8	509	492.8	325.3	343.9	431.5	537.5	540	460.2	234.95	396.1	469.7	422.6	618.1	412.6	610.3	523	240.4	499.7	443.4	364.1	560.4	384	585	481.4
ARID5B	331.22	294.16	380.32	872.86	387.96	318.78	533.58	479.34	375	259.86	128.92	413.9	426.2	187.98	375.44	407.56	437.66	427.84	468.82	302.98	323.16	340.52	446.38	338.7	430.92	605.7
ARIH1	907.3666667	916.0833333	1025.766667	915.7166667	989.95	853	905.7666667	873.1166667	1027.316667	1051.1	220.0233333	983.85	855.8333333	769.8833333	1088.8	966.3833333	925.5	909.8	977.0333333	963.4666667	1054.466667	1035.6	1067.366667	950.2666667	894.9	1069.5
ARIH2	673.56	759.64	702.44	809.88	717.72	645.52	723.26	696.68	713.48	811.82	294.976	1080.44	833.78	890.42	947.26	1017.18	1074.94	949.72	911.82	917.44	909.72	956.34	1041.9	948.48	1091.04	1003.26
ARIH2OS	201.7	193.8	125.8	190.7	120.2	185.8	163.8	210.7	65.4	143.8	36.42	167.4	93.4	50.2	169.8	102.7	115.4	104.4	183	82.4	177.8	163.2	145.4	126.6	143.6	137.4
ARL1	837.6	835.2333333	617.3333333	896	705.9666667	830.9	667.2333333	704.6333333	780.5	484.4	154.5066667	578.9666667	465.0666667	420.3666667	478	457.8333333	462.1	460.5666667	559.7666667	431.1666667	651.7666667	594.3	585.8666667	724.9	517.6	586.4
ARL10	165.225	140.9	108.425	119.45	150.95	121.5	200.55	102.75	200.95	173.475	57.0275	251.45	185.575	211.425	121.1	84.2	122.45	87.45	123.775	78.775	109.325	99.375	145.2	152.725	96.125	180.775
ARL11	154.9	584.4	184.85	200.35	260.25	327.05	402.2	270.5	110.5	264.45	37.595	265.15	445.55	577.35	335.8	173.1	113.6	207.45	246.45	218.35	237.4	213.45	401.2	147.65	165.65	154.55
ARL13B	272.3	346	262.8	363.2	273	324.9	402.7	329.7	253.4	207.4	56.2	309	333.5	228.7	395.6	244.9	225.1	248.2	307.4	313.2	319.7	362.9	309.7	334	156.3	268.3
ARL14	3.5	30.5	21.2	4.5	2.2	6	46.8	5.6	5.3	30.6	9.82	1.3	8.6	9.8	3.8	2.3	3.2	5.7	12.5	34.8	39.6	7	23.9	24.2	25.7	3.6
ARL14EP	1228.3	1556.3	1062.9	1180.4	1252.5	1404.2	1286.2	1017.6	1276.3	1114.4	282.81	1538.3	904.2	715	832.5	852.6	797.2	547.2	918.9	901.9	1255.3	1255.5	1148.9	1256.5	792.3	1257.2
ARL15	541.85	537.15	630.05	580.4	483.9	584.05	565.75	605.05	690.3	913.75	186.29	541.5	1045.55	1024.5	762.4	889.85	671.15	877.05	556.55	805.2	759.15	566.45	678.8	538	655.45	652.45
ARL16	355.8	407.6	383.2	231	386.7	234	225.8	409.8	227	441.8	180.61	461.5	358.2	569.9	612.6	317	338.8	481.3	463.7	419.7	543.5	311.2	387.5	196	504	595.6
ARL17A /// ARL17B	145.9666667	259.5333333	150.5333333	220.9	262.6	170.8666667	339.4666667	198.6666667	430.1333333	351.9	136.9166667	160.4	419.3666667	645.4333333	449.4666667	123.2	202.6666667	96.73333333	290.3666667	172.3666667	155.2	333.1666667	277.3666667	177.9333333	253.8	203.4
ARL17A /// ARL17B /// LOC100294341	229.0142857	316.1714286	192.8285714	305.5428571	259.7571429	236.4	485.8	284.8571429	309.4857143	418.8714286	107.66	244.4285714	425.3428571	425.4571429	444.2714286	215.1857143	200.4714286	212.6	344.5428571	269.5142857	266.3571429	389	224.2714286	219.1857143	270.8142857	273.0714286
ARL2	899.1	950	603.7	835.6	783.5	731.4	711	674.9	632.7	662.3	192.45	662.2	724.6	770.6	612.4	884.6	739	699	715.9	692.8	895	701.2	738.4	607.1	675	688.3
ARL2BP	1521.5	1585.2	1433.9	1471.5	1289.6	1265.2	1264.1	1350.2	1399.8	626.5	331.26	919.3	694.5	927.8	1287	1296.8	1470.5	1293.2	1397.1	1302.5	1662.5	1472.8	1384.7	1480.2	1427.9	1435.1
ARL3	334.7	282.4	284.3666667	318.7	306.0333333	348	246.4	301.0666667	248.5666667	201.6	54.58666667	148.4333333	220.2333333	259.2333333	308.0333333	350.2	335.7666667	293.8666667	310.8666667	244.6333333	317.2666667	277	292.5	288.5666667	227.1666667	276.3666667
ARL4A	672.4	447.3	643	1679	529.1	645	483.5	697.1	428.2	444.1	171.22	427.8	458.6	506.6	838.9	509.5	477.7	505	622.8	483.8	644.6	513.7	463.1	669.4	633.5	611.1
ARL4C	4082.75	3675.8	3093	3985.8	3304.85	3274	4403.425	4532.275	3420.775	1818.925	1553.135	3868.95	3784.95	2580.275	2381.975	4406.975	5026.45	2441.8	2340.325	4062.15	3827.675	4061.875	4012.075	3011.85	5187.475	4133.25
ARL4D	66.3	58.8	74	96.6	102.9	59.25	101.6	82.9	126.6	102.15	32.985	105.3	106.75	95.75	63.6	74.25	99	68.9	68.2	62.95	59.35	104.2	74.8	52.1	99.2	111.25
ARL5A /// LOC101929356	1802.1	1975.366667	1922.7	2229.366667	2097.466667	2741.6	2487.633333	2960.166667	1836.6	1406.1	463.0333333	1672.366667	1808.7	2133.566667	1688.466667	2150.533333	1583.966667	1974.966667	2106.6	1698.133333	1980.066667	1912.966667	2079.433333	1848.233333	1893.166667	1878.2
ARL5B	502.55	514.2	590.55	605.35	544.45	465.35	559.6	527.05	480	397.4	102.64	416.35	495.85	401.8	467.15	477.75	449.4	459.35	407.4	486.15	401.8	388.7	432.3	465.3	724	444.3
ARL5C	58.7	130.8	90.3	77.1	100.8	159.1	84.7	64.3	106.3	13.1	35.32	27.3	62.2	96.5	103.7	93.8	168.4	84.7	81.4	35.3	83.2	49	98.7	85.3	10.5	80.2
ARL6	69.8	95.1	113.3	69.4	88.75	45.05	90.8	55.65	120.65	78	12.62	72.15	75.4	95.3	84.5	108.6	78.45	66.65	75.8	88.1	99.95	113.1	112.8	80.05	48.45	106.95
ARL6IP1	3740.9	4387.5	5487.3	5644.7	4563.4	5620.5	4149.3	4923.3	4699.4	3031.7	1713.86	3815.4	3920.5	4002.7	3508.9	3866.6	3488.7	3156.1	3329.2	3523.8	4123.7	4332.9	4462.2	4300.5	4603.6	4486.3
ARL6IP4	2153.45	1786.6	2217.75	1974.95	1939.2	1847.35	2014.4	2140.7	1864.45	2786.8	598.55	2241.85	2395.8	2979.65	2005.6	2138.8	2119.15	1842.85	1834.5	2252.1	2373.9	1982.55	2177.3	2383.7	2205.3	2151.5
ARL6IP5	18864.8	16374.4	17332.05	19394.95	16034.4	19889	14675.2	16217.4	15164	9577.7	4098.815	13269.9	10793.8	13311.9	12011.6	15328.65	12230.65	14236.45	14439.9	12147.8	18413.4	16284.85	16835.05	16937.25	17663.7	16591.15
ARL6IP6	693.2333333	624.2333333	561.1333333	639.0666667	782.4333333	789.5333333	896.7333333	756.4666667	345.7666667	455.8333333	104.99	428.7	734.9333333	471.7333333	608.1	491.7	478.0333333	438.5333333	449.6	438.7333333	507.3333333	619.9333333	679.7	503.4	451.4666667	546.3333333
ARL8A	561.1	333	438.2	355.2	380.7	569.1	443.4	679.5	420.1	949	194.29	271.1	738.8	1316	423	796.8	533.5	1331.7	634.2	757.2	811.7	591.1	585.8	393.9	1117.3	656.1
ARL8B	3254.25	3440.95	3477.2	3330.4	2971.4	3671.2	3088.75	3204.3	2993.85	1987.2	573.585	1969.4	2606.35	2627.65	1974.4	3625.25	3035.8	3597.6	3385.55	3229.65	4368.15	3518.1	3044.25	3253.2	2671.05	2672.25
ARL9	8.7	23.5	79.3	59.1	30.4	15	48.2	13.1	12.1	23.6	27.7	7.9	19.4	49.5	14.4	105.8	17.8	89.4	32.5	29.8	26.6	81.7	81.2	12.3	25.4	111
ARMC1	2444.2	1843.65	1715.65	1717.85	2018.95	2035.7	2240.35	1789.95	2128.75	1286.3	561.69	2163.55	1446.8	1395.55	1178.95	1782.6	1974.4	1088.15	1722.65	1741.75	2075.6	2125.5	1982.45	2159	1238.55	1984.25
ARMC10	1056.35	1009.35	871.4	1027.55	833.45	999.05	682.2	947.3	840.65	722.6	218.645	589.5	633.9	718.35	755	899.85	718.95	844.3	849.2	818.5	1044.15	999.3	1031.75	992.85	881.7	924.2
ARMC12	85.3	55.8	86	103.7	121.9	131.1	58.6	83.9	52.5	89.3	28.53	141.5	148.3	171.5	199.1	55.8	132.9	88.2	139.3	16.6	75.7	116	123.5	170.4	124.9	10.5
ARMC2	48.7	34.6	16.6	100.9	41.4	34.2	54.9	50.1	38.3	83.2	14.03	20.9	80.2	60.1	77.5	55.9	132.4	27.8	56.5	80.9	43.2	89.3	76.6	30.3	59.3	37.2
ARMC2-AS1 /// ATP5J2	5101.5	7505.8	7182.6	6674	4974.8	7168.1	6671	6632	5155.9	6704	1149.89	2368	3853.3	6659.1	4829.5	6743.9	6502.5	6456.7	6874.8	7928.2	8540.2	6181.4	5720.7	5818.9	5925.9	5886.5
ARMC3	42.2	13.9	22.6	12.4	14.5	73.6	50.9	11	12.8	4.4	10.48	15.2	20.2	6.8	68.7	28.3	22.1	31.6	7.5	57.4	5.3	57.5	77.4	17.2	44.5	56.5
ARMC4	21.15	43.35	63.4	17.95	78.15	89.5	60.45	42.25	60.65	13.25	17.44	53	13.55	64.35	82.6	52.2	45.35	88	58.5	68.35	38.7	48.6	59.3	33.45	50.65	87.75
ARMC5	93	332.9	181	194.8	239.4	242.5	191.6	199.5	328.9	184.8	107.65	355.3	405.1	284	283	263.9	131	323	226	243.1	232.3	342.5	256.1	193.8	211.7	295.4
ARMC6	163.6	401.9	238.8	372.8	259.5	349.3	236	138.3	373.6	111.1	170.33	293.4	307.1	316.4	366.6	331.7	333.1	403.6	284.9	335.6	322.3	301.4	321	214.5	313.6	341.7
ARMC7	385.4	350.25	237.4	269.5	331.7	343.1	384.7	341.4	459.15	312.65	106.505	449.2	468.25	501.15	394.8	441.3	509.8	421.15	385.5	405.15	390.9	420.8	472.6	389.65	332.95	442.8
ARMC8	489.45	593.7333333	595.4333333	563.5833333	668.1	536.1	596.4666667	539.05	728.05	819.85	229.7566667	748.65	684.65	693.25	770.2333333	631.9	702.3833333	760.55	691.0833333	657.6833333	591.3333333	624.3166667	667.1166667	666.2666667	612.2	621.6833333
ARMC9	29.36	29.88	25.48	11.54	26.62	18.84	24.52	9.34	11.88	19.2	15.974	20.56	13.88	27.06	9.82	18.5	22.16	16.66	12.78	22.12	14.02	6.98	20.06	9.74	19.56	8.8
ARMCX1	290.3	335.5	197.8	246.6	279.2	308.7	173.5	188.1	155.4	314.6	23.99	251.4	236	177.5	123.6	229.2	231.7	181.8	122.2	378.4	304.2	232.8	292.7	236.7	139.7	152.6
ARMCX2	505.8	247.1	224.9	330.5	266.2	288.5	342.5	281.8	229.4	147.1	59.41	395.2	217.1	146	218.7	225.7	180.3	83	206.7	167.7	305.8	346.9	253.4	476.4	141.1	374.2
ARMCX3	1482.1	999.05	1114.55	859.3	1094.85	1365.7	1164.15	948.25	1068.65	1123.9	255.88	1208.8	1227.9	1229.2	1195.1	1091.5	1193.6	1166.55	984.05	1058.4	1051.6	1115.35	907.1	1173	917.05	972.45
ARMCX4	114.76	81.14	116.76	101.38	98.5	54.3	94.12	90.14	88.88	160.78	26.574	172.88	85.44	75.26	111.8	63.2	89.62	61.3	101.88	66.44	82.84	77.7	91.3	127.12	98.78	135.3
ARMCX5	442.35	407.35	293.65	460.95	393.9	407.25	366.6	375.3	326.7	288.5	57.71	232.7	276.35	226	269.7	388.05	312.65	185.15	241.95	276.2	330.55	304.8	369.9	367.35	316.05	376.85
ARMCX5-GPRASP2 /// GPRASP2	152.6	132.1	126	110.6	202.7	138	120.7	111	122.6	97.6	44.86	338.1	114.8	182	95.8	182.7	135.8	87.5	106.2	164.8	200.3	167.3	111.8	254.2	117.6	130.3
ARMCX6	2293.9	1682.15	1648.25	2115.35	1648.8	2088.65	1602.55	1733.95	1463.45	1629.85	586.735	1486.4	1486.05	2001.45	1754	1983.35	1555.95	1515.25	1562.5	1540.65	1566.05	1572.7	1457.75	1945.55	1594.25	1584.4
ARNT	322.1333333	521.3333333	330.3	305.4	356.2166667	360.7333333	321.55	381.6833333	358.4333333	385.8666667	85.26666667	291.2166667	360.9333333	463.2166667	357.7833333	361.85	374.0166667	443.0833333	356.9666667	356.2166667	445.9833333	360.3833333	349.3333333	342.6166667	336.05	312.15
ARNT2	4.1	8.8	8.5	9.8	6	10	43.8	7.3	10.2	14.8	12.22	11.5	4.4	16.7	7.1	49.3	12.2	13.3	11.1	16.2	6.6	3.2	13.6	7.7	10.8	4.6
ARNTL	1244.6	1350.35	1085.1	1116.3	973.95	1114.3	1228.9	1067.55	1482.95	1227.25	364.64	1084.95	1192.3	908.35	1030.75	1266.45	1333.8	1056.4	1131.2	1016.25	1123.7	1106.6	1321.35	1165.3	1165.85	1334.65
ARNTL2	7.866666667	12.43333333	16.96666667	8.633333333	30.3	43.2	49.46666667	26	17.13333333	38.43333333	15.75	19.4	26.53333333	13.16666667	39.46666667	41.96666667	30.46666667	30.43333333	25	30.23333333	10.9	10.96666667	43.7	9.066666667	40	8.533333333
ARNTL2-AS1	1.5	4.9	3.3	3.9	33.3	2.8	6.1	44	10.1	16.9	9.25	24.3	44	3.5	1.9	21.9	104.6	5.3	29	5.2	15.9	16	46.1	1.6	4.1	4.9
ARPC1A	2278.3	2140.1	2917.7	2188.1	2053.9	2380.3	1731.2	2177.3	1942.7	1337.8	578.25	1411.9	1360.6	1885.2	1789.4	2147.5	1874.1	2458.1	1987.1	1735.9	2495	1603.8	2133.2	1846.7	2329.2	1420.5
ARPC1B	15739.1	15460.1	18880.9	17198.5	17444.8	21845.6	15234.3	17201.6	12289.1	16162.2	4718.66	14453.4	20381.9	23615.9	17790.8	21406	15493.7	25819.7	18110.7	16942.8	19842	15838	18868.1	19331.8	21931	14646.8
ARPC2	22774.56667	17842.03333	20912.93333	20824.13333	22399.1	23914.23333	19184	18346.53333	17503.63333	16913.2	5448.626667	12204.9	16033.96667	17330.26667	18561.16667	20548.56667	17274.53333	20010.33333	19155.56667	16754.56667	18823.43333	17871.7	19747.4	19364.9	22539.86667	18878.4
ARPC3	15909.1	14368.5	16413	18901	15275.7	17961.1	12952.4	17980.3	17129	17919.2	4420.58	10986	13673.5	16323.2	11365.5	18478.5	14459.2	15469	16796.4	16212.4	19364.1	16193.4	17246.9	17449.3	19787.9	13869.9
ARPC4	1998.6	2355.6	1994.2	2088.6	1584	2080.65	1856.75	1938.45	1343.6	2263.85	763.45	1439.2	2716.15	4152.5	3059.2	4023	2882.9	4742.85	2923.5	3387.1	4529.25	3314.5	3347.3	3252.45	3273.9	2947.05
ARPC4 /// ARPC4-TTLL3	1758.5	2133.3	1814	1652.2	1906.8	1652.6	1657.9	1524.6	1405.4	543.4	323.35	608.2	1041.5	1240	1815.7	2157	2128.4	2163	2010.8	2009.1	2731.1	1983.4	1863.8	2139.1	1507	1461.9
ARPC4 /// ARPC4-TTLL3 /// TTLL3	418.4666667	339.9666667	437.4666667	279.2666667	313.3666667	277.7333333	436.9333333	348.5666667	512.3	626.7	151.9966667	371.0666667	839.0666667	632.2	633.2666667	444.9	679.0333333	505.4333333	607.6	662.5333333	277.2	477.9333333	386.8666667	395.2666667	429.0333333	432.8666667
ARPC5	6247.366667	5934.433333	7247.533333	6681.933333	6392.066667	8118.166667	5361.9	6486.666667	6530.7	1922.966667	1155.956667	2945.566667	3106.4	3125.966667	3469.866667	5924	4990.8	5731.866667	5513.366667	5805.866667	6476.6	4927.466667	5823.566667	5979.333333	5853.766667	4508.7
ARPC5L	1742.125	1380.825	1216.475	1477.95	1473.55	1410.575	1481.75	1436.225	1287.65	1335.25	672.905	1363.975	1717.675	1713.2	1248.55	1338	1550.925	1703.4	1464.725	1303.225	1316.05	1428.375	1501.425	1319.05	1967.875	1486.975
ARPIN	95.7	316.7666667	301.4333333	195.3	199.2333333	321.9333333	224.5666667	211.1333333	298.2666667	286	62.39333333	40.9	291.7666667	190.2333333	198.0666667	164.8666667	173.7666667	275.6666667	184.2666667	287.7333333	122.4333333	179.9	210.6	164.5	254.9333333	124.3666667
ARPP19	1737.6	2004.966667	1635.6	1471.3	1598.966667	2153.8	1568.266667	1982.866667	2137.166667	1258.866667	386.5533333	1519.533333	1404.133333	1208.433333	1339.8	2204.766667	1767.733333	1254.733333	1507.933333	1525.5	1926.866667	1899.2	1788.7	1613.166667	1261.566667	2061.233333
ARPP21	14.81666667	21.65	30.6	17.68333333	20.81666667	26.41666667	18.18333333	9.533333333	12.95	24.35	9.865	16.73333333	24.48333333	13.28333333	13.2	9.2	10.06666667	17.41666667	13.63333333	26.08333333	9.716666667	11.16666667	26.25	22.3	13.63333333	10.76666667
ARR3	78.9	85.4	147.1	119.2	114.9	215.7	147.7	124.1	166.2	125.8	57.94	120.6	184.5	64	55.2	55.7	117.8	76.9	131.2	124.8	83.3	59.5	195.5	213.1	152.8	115.2
ARRB1	1012.7	1146.042857	958.5714286	911.5714286	837.6571429	989.3	882.1714286	969.6428571	898.4571429	1071.571429	233.2985714	661.9428571	961.7142857	1218.071429	1024.957143	1314.571429	972.4714286	1322.971429	1034.728571	1141.414286	1134.2	1091.314286	1083.828571	1025.271429	1316.1	861.5
ARRB2	5347.5	5348.7	5715.2	5541.6	5130.6	5984.1	4297.4	5621.7	5857.2	5608.4	954.23	2536.7	5472.8	6367.8	5599.9	6287.9	4756.3	8521.4	5495.4	5508.2	6155	4900.7	4765.9	4590.1	6875.4	3871.7
ARRDC1	639.95	530.25	555.05	537	539.2	517.6	562.15	639.25	714.35	981.9	139.765	270.15	1324.3	1133.45	1012.25	819.35	870.4	1199.4	788.2	1016.25	906.2	776.85	734.55	627.5	827.65	597.7
ARRDC2	2500.4	1718	2449.3	2263.4	1833.7	1299.2	1770.9	1708.3	1858	2830.4	643.52	2420.1	2644	2675.6	1980.2	2370.5	2087.8	1683.4	2011.8	2173	1785.7	2085.5	1751	2045	2698.8	2274
ARRDC3	1107.3	1984	1890.7	2628	2038.1	2078.3	2457.7	2139.6	1184.7	1437.9	265.33	1357.3	1539.3	883.4	1878.8	1353.8	935.7	663.6	1023.4	1017.7	1296	1275.3	2399.2	1272.8	1761.6	2211.1
ARRDC3-AS1	108.8	151	92.9	131.2	143.6	169.9	90	92.1	117.8	111.1	52.27	84.9	96.3	126.8	158.6	112.9	152.5	115.5	153	109.2	44.7	88.2	243.9	55.5	178.5	137.2
ARRDC4	811.2	1492.5	1285	1047.8	1184.7	1164.2	1245.2	1243.7	1136.9	1597.2	60.37	385.2	1092.5	873.8	994.8	869.8	553.7	2457.7	946.4	859.3	1504.7	918.7	1090.6	546.1	1916.9	608.6
ARSA	205.75	133.95	140.3	128	120.5	100.95	154.75	101.95	198.15	253.4	81.125	135.35	319.6	432	338.4	244.15	250.15	212.2	294.1	210.6	168.45	135.9	169.4	188.15	231.55	237.75
ARSB	81.025	103.75	118.8	122.85	83.875	157.3	115.25	126.775	139.125	68.55	19.715	70.9	88.35	81.65	87.85	134.6	67.8	152.875	104.5	133.725	157.85	111.675	134.225	112.85	150.55	81.85
ARSD	264.55	395.1	314.225	354.775	324.5625	437.65	363.9125	407.55	426.3875	551.6125	77.59875	204.7375	355.65	431.025	286.6375	350.0375	272.3125	351.875	317.775	352.525	359.675	322.7375	300.7625	304.4	357.275	226.6
ARSE	10.2	107.3	39.7	14.4	88.7	57.5	71.9	3.1	9.4	62.3	21.38	58.6	50	58.4	94.5	67	14.9	70.8	38.1	12.1	7.4	61.8	78.7	54.1	60.8	53.4
ARSF	4.7	21.1	108.1	124.3	22.5	14.6	59.8	92.9	23.8	12	26.44	52.1	49.9	16.4	10.8	53.7	30.2	12.2	20.4	18.4	8.7	72.3	20.7	15.8	51.5	21.2
ARSG	333.4	417.75	369.1	413.45	349.55	329.75	414.2	300.7	373.15	432	139.87	340.85	336.85	405.15	376.4	270.05	344.35	316.4	454.5	373.95	383.3	363.25	437.15	367.85	321.95	349
ARSI	9.8	22.1	18.2	104.1	6.1	12.6	5.3	4.4	19.6	13	16.46	64.5	3.8	12.9	8.8	6.8	19.3	4.5	13.2	7.6	20.5	13	13.3	4.7	20.7	28.3
ARSJ	11.2	19.2	27.2	47.6	1.9	24.6	2.6	17	3	7.5	8.42	7.5	2.7	66.7	39.9	22	2.8	4.3	39.9	1.6	20.3	1.7	46.4	16.6	1.9	2.8
ARSK	192.2666667	141.5666667	128.3666667	111.9333333	188.1333333	134.7333333	171.9	144.5666667	201.2333333	109.7333333	72.39	296.2333333	63.8	121.4333333	203.0333333	104.9333333	106.8	94	97.66666667	91.5	127.5	149.4333333	117.2333333	101.9333333	78.33333333	132.0666667
ART1	62.1	74.8	33.63333333	30.06666667	45.9	39.96666667	52.03333333	20.86666667	40.46666667	66.26666667	30.5	82	94.06666667	65.33333333	52.33333333	22.16666667	55.53333333	61.03333333	67.63333333	27.8	14.23333333	76.9	37.43333333	71.13333333	76.96666667	100.8666667
ART3	1.4	37	18.3	23.3	30.7	5.9	39.3	13	42.9	34.7	10.27	42	7.8	2.8	53.7	2.8	26.8	52.7	21.6	57.5	16.7	32.3	7.3	2.7	7.2	54.9
ART4	24.7	38.2	30.5	68.75	43.4	3.3	27.4	35.75	34.55	38.6	13.245	40.9	54.8	30.4	14.85	25.8	8.1	18.2	55.2	11.25	33.55	13.25	30.85	7.4	14.15	18.1
ART5	11	23.8	8.7	14.7	24.2	11.3	20.5	82.4	40.5	12.7	68.04	20.3	20	21.6	33.1	36.1	21.4	17.9	18.9	17.9	14.3	22.9	16.1	13	17.4	14.2
ARTN	29.43333333	31.16666667	32.9	27.7	22.2	19.26666667	38.93333333	7.5	25.6	42.36666667	20.65	40.66666667	45.1	31.53333333	36.16666667	5.633333333	21.73333333	48.76666667	36.4	25.83333333	27.06666667	35.93333333	28	29.8	14.03333333	37.23333333
ARV1	555.25	543.8	525.75	571.5	481.65	567.75	456.65	500.5	480.15	324.85	162.945	546.5	439.1	238.95	353.05	486.7	446.45	249.1	434.45	475.3	475.2	428.55	448.85	521.7	245.6	477.15
ARVCF	20.3	32.56666667	33.13333333	13.76666667	22.96666667	69.26666667	40.46666667	28.8	106	58.16666667	122.51	44.4	81.4	37.63333333	89.96666667	33.53333333	53.43333333	39.8	38.76666667	24.2	28.03333333	28.5	49.56666667	56.56666667	42.26666667	42.16666667
ARX	13.05	103.1	75.6	45.35	58	70.25	58.5	19.35	18.95	7.75	29.545	45.45	32.1	50.15	57.6	44.15	126.7	78.9	63.3	46.15	41	89.9	64.65	86.15	68.2	10.15
AS3MT	100.5	167.6	76.2	22.9	87	88.6	97.7	123.2	121.8	151.5	21.44	203.9	194.2	136.6	125.8	130.1	62	89.6	51.7	181.8	41.4	101.3	105.2	34.5	63.2	138.8
ASAH1	6507.12	7727.46	8369.96	7697.74	6631.76	8776.36	6095.18	7808.52	5502.66	4693.54	685.306	2552.88	4448.82	5007.4	4164.38	6817.5	5066.04	7136.38	6740.94	6140.38	7561.3	5787.74	5959.6	5635.62	8211.74	3795.64
ASAH2B	106.15	130.75	72.35	69.1	79.55	42.1	72.4	127	112.15	75.55	19.24	93.2	63.65	83.9	76.95	66.45	55.05	63.05	81.55	78.4	83.7	72.25	110.2	145.2	61.1	78.35
ASAP1	1743.14	1377.84	2066.66	1807.24	1589.34	1961.26	1639.5	1828.48	1697.06	1374.6	383.258	1381.42	1749.12	2023.34	2467.32	2404.22	2208.28	3395.76	2993.48	2347.46	1986.72	2122.4	1944.08	2179.82	2450.52	1879.04
ASAP1-IT1	164.4	328.8	436.8	146.1	263.3	189.9	249.7	267	689.5	914.7	127.48	523.5	820.5	1082.9	839.6	394.7	575.7	774.4	402.6	658	137.6	356.3	319.6	421.9	305.6	267
ASAP1-IT2	178.5	268.1	359.1	106.8	309.9	180.4	185	145.9	218.1	297.2	77.01	207.4	592.6	404.1	368.5	228	367	619	450.4	298.5	152.6	339.8	253.4	285.5	345.5	228.4
ASAP2	336.5	149.3	189.8	276.8	189.9	521.6	114.1	421.7	257.9	177.5	66.2	343.4	335.1	364	357.1	438.3	316.3	543.1	351.7	274.3	257	206.3	118.3	269.4	294.2	194.7
ASAP3	62.35	104.45	13.65	76.95	63	43.7	60.55	21.9	81.25	45.1	34.055	13.45	69.25	26	24.7	51.85	8.5	38.4	20.75	35.55	53	50.55	47.35	54.9	19.9	52.95
ASB1	282.7666667	274.4333333	241.3	170.4666667	227.8333333	152.8	319.7	234.6	238.2	330.9666667	120.85	441.8666667	410.2333333	456.1333333	356.2	290.1	426.3333333	375.1333333	326.5	314.6333333	252.4	328.0666667	400.6	359.2	286.0333333	295.7
ASB10	14.83333333	12.6	23.26666667	19.46666667	13.63333333	12.66666667	7.733333333	9.4	13.43333333	11.26666667	32.66333333	10.73333333	18.1	33.2	34.06666667	11.7	19.1	17.06666667	17.6	27.73333333	8.966666667	10.96666667	14.03333333	14.06666667	11.03333333	12.73333333
ASB11	17.6	28.5	40.6	5.3	2.1	13.3	21.2	2.2	6.7	8.5	11.26	13.7	46.8	12.5	23.1	11.3	9.6	4.8	18.6	8.3	14.5	13.1	37.1	8.5	54.5	13.2
ASB12	26.6	20.1	7.7	16.2	20.6	16.1	17	16.2	27.8	31.1	40.13	25	11.6	13.4	20.3	6.9	11.7	6.4	22.8	14.5	12.3	13	24.6	16.1	18	14.7
ASB12 /// MTMR8	13.6	77.05	57.9	11.85	24.75	61.6	58.6	20.6	25.15	7.8	34.96	36.15	45.4	33.65	60.15	12.6	21.35	46.1	12.2	54.4	44.65	41.15	18.05	74.5	9.55	42.6
ASB13	818.2	974.1	546.5	723.2	754.1	930.4	702.9	1108.9	1202.9	992.3	106.89	507.6	658	977.9	679.8	690.7	401.2	841.1	921.8	611.4	936.7	800.5	525.1	627.3	835.4	524.7
ASB14	61.1	105.3	49.85	79.65	75.65	80.1	42.35	36.15	109.8	70.8	21.47	141.65	84.7	45.6	121.5	52.75	108.25	67.4	82.6	6.6	52.45	32.35	66.15	46.9	69.05	100.1
ASB15	5.9	10.2	6.8	8.4	17.9	14.7	7.2	7.2	19.7	9.6	20.48	9.3	30.7	30.5	8.6	20.4	9.3	11.3	10.4	15.1	7.4	50	11.6	15.6	19.5	7
ASB16	91.9	231.8	115.7	35.3	77.7	240.4	120.4	95.2	253.4	246.3	51.24	115.3	48.4	127.1	185.4	8.7	53.7	103.8	62.5	19.3	70.3	105.9	106.3	26.4	131	48
ASB16-AS1	230.5	288.4	247.8	267	266.3	162.4	226.4	252.4	265.8	123.2	73.81	259.1	404.8	326.3	560.8	248.9	377.8	252.9	310.9	219.9	277.7	331	385.5	336	268.4	289.3
ASB17	2.7	83.8	34.4	55.1	2.6	27.1	22.2	7.2	5.1	2.6	9.79	37.3	54.1	2	47	37.2	4.8	24.2	4.9	3.6	2.1	22.4	3.1	39.7	50.5	84.4
ASB2	96.75	82.55	98.2	42.3	33.5	88.85	48.35	64.9	85.95	70.2	57.14	25.8	95.75	54.55	64.55	82.05	146.7	32.1	112.9	71.8	37.85	71.3	71.25	50.7	69.15	76.2
ASB3 /// AX747197	4.2	106.7	85.4	45.6	73.2	71.7	18.8	107.3	92.2	80.6	14.91	104.6	102	98.3	69.1	27.2	122.2	133.1	53.4	89.3	5.1	83.7	76.5	46.3	8.9	56
ASB3 /// GPR75-ASB3	927.3	1201.2	1295.3	895.9	1250.1	1140.9	1220.5	917.4	1437	1788.4	502.37	1677.5	1318.2	1101	1740.8	1712.1	1711.3	1341.4	1786	1776.4	963.2	1364	1531.6	1431.6	1358.7	1297.1
ASB4	17.66666667	23.15	9.916666667	36.9	29.68333333	22.58333333	19.93333333	27.85	31.56666667	14.43333333	12.21666667	19.16666667	45.63333333	53.8	40.48333333	24.48333333	10.66666667	26.45	10.68333333	33.61666667	21.8	19.23333333	7.25	22.61666667	37.41666667	37.36666667
ASB5	49.3	15.4	6	3.1	2.7	25.7	28.2	12.9	47	2.3	9.32	1.6	10.9	42.1	37.3	16	22.1	14.6	1.9	22	44.5	2.2	25.7	15.1	1.9	18.7
ASB6	425.75	495.95	435.45	365.45	390.15	312.5	407.7	333.9	399.65	488.65	205.265	384.8	549.8	490.7	473.05	511.75	597.1	446.5	384.5	571.75	547.5	531.35	526.8	568.4	411.6	561.75
ASB7	655.05	610.25	451.8	571.9	484.05	555.5	539.3	501	545.5	443.9	170.5	721.8	577.3	606.15	451.35	572	446.8	492.7	524.1	546	692.85	587.5	610.1	581.65	479.15	664.5
ASB8	1198.4	1380.85	1070.35	952	1129.75	1084.8	1028.75	1024.45	908.2	1103.6	438.64	1093.6	1079.6	1537.55	1190.5	1328.75	1151.2	1655.2	918.2	1230.65	1505.7	1442.8	1217.2	1308.3	935	924.65
ASB9	74.4	106.3	61	71.6	87.8	42.9	62.2	65.7	31.6	81.8	12.21	43.4	74.7	71.2	27.5	69.9	88.1	43.6	12.1	65.4	110.7	56.5	86	13	34.6	90.7
ASCC1	638.5	624.45	642.1	706.75	609.4	697.5	515.7	648.9	470.8	293.05	156.375	439.75	469.65	358.7	531.75	617.05	516.9	481.4	681.4	730.25	922.5	650.6	686.5	606.05	772.05	745.55
ASCC2	786.2	494.1	604.7	592.9	515.3	552.4	529.8	665	440.2	924.2	312.9	988.2	1034.7	795.2	970.7	1161.4	1089	895.2	594.2	1115	932.4	880	735.2	928.6	927.8	733.3
ASCC3	652.8	611.95	651.75	652.95	610.75	597.5	605.8	652.75	633.5	346.4	176.975	537.85	679.85	291.35	481.35	626.65	560.8	564.95	591.65	576.8	665.05	719.7	569.4	727.7	540.45	667.8
ASCL1	7.825	15.375	12.25	9.35	10.625	14.1	13.075	20.45	23.825	19.075	17.515	36.1	40.875	31.35	32.15	29.75	27.475	45.275	13.525	13.7	19.475	21.65	11.45	24.225	16.975	29.775
ASCL2	189.8	267.05	165.15	233.05	194.35	213.3	226.25	182.15	243.15	349.1	188.475	189.4	418.6	352.35	244.45	289.25	375	462.95	218.65	397	264.65	253.2	311.7	199	337.35	326.05
ASCL3	4.9	48.7	88.1	7.7	10.9	9.2	13.4	6.7	10.6	10	24.43	22.3	15.2	53.6	123.1	71.7	10.6	5.4	8.1	6.6	36.1	22.8	54.4	5	9.5	28.7
ASCL5	7.4	31.7	3	6.5	13.6	34.6	9.1	12.2	12.5	5.8	17.01	27.2	49.7	14.8	11.8	5.4	25.7	47.3	52.8	11.8	8.9	6.5	40	13.5	6.4	33.8
ASF1A	1465.4	1546.35	865.05	989.7	1003.25	1081.3	1508.5	928.7	1425.8	626.6	542.08	1702.25	1154.8	514.4	680.05	919.85	991.5	384.05	876.2	895.3	1371.05	1145.6	1344.9	1065.1	547.1	1070.7
ASF1B	237.8	365.1	229.5	248.6	152.2	321.5	230.5	261.4	201.4	186.4	88.5	135.6	265.3	273.9	245.4	319.5	285.9	345.7	299.5	386.1	307.9	278.8	343.7	304.9	361.6	245.7
ASGR1	273.3	572	537.8	338	329	626.1	409.8	362.6	437.8	716.6	69.19	236.7	629.9	1136.1	701.4	979	622	1416.7	903.8	975.7	804.9	813.8	859.2	562.1	827.1	443.3
ASGR2	1142.9	1097.5	1170.8	1102.5	1092.5	2503.5	747.5	1895.9	2275.5	3952.8	231.34	591.7	2201.7	5150.9	1449.5	4404.3	1467.2	6276.2	4053.1	2213.2	2960.1	1677.6	2379.4	1873.8	2890.7	1480.3
ASH1L	2332.766667	2074.066667	2570.9	1973.833333	2660.866667	1655.8	2334.866667	2071.166667	2208.933333	4018.4	804.2533333	4159.1	2288.9	2381.6	2682.533333	1612.866667	2023.233333	2011.733333	1492.333333	1757.6	1250.766667	1574.3	1648.033333	1883.833333	2003.466667	1727.566667
ASH1L-AS1	408.2	337.2	591	615.3	621.5	578.4	495.5	593	287.8	630.7	92.14	402.6	406.4	432.1	463.4	443.9	433.2	368.2	373	392.6	338.3	498.6	461.9	351.1	564.8	677.2
ASH2L	2436.4	2591.2	2217.4	2161	1871.3	2302.3	2222.2	2487.1	2076.7	788.4	544.35	1911.6	1629.3	1615.3	1394.2	2242.2	2113	2113.4	1608.1	2012	2791.1	1854.7	2161.4	2176.9	2220.2	1808.7
ASIC1	24.35	56.5	28.9	10.4	61.1	87.75	47.6	35.2	33.35	33.7	24.505	102.5	40.7	59.1	78.6	132.7	35.85	76.55	36.65	62.55	86.65	29.9	40.7	34.85	83.1	56.25
ASIC2	4.2	14.9	20.2	20.3	41	15.2	6.9	48	20.1	11.1	18.02	45.7	19.2	13.6	16.4	8	8.8	19	18.2	18.8	55.4	12.7	23.5	67.4	99.7	32.7
ASIC4	90	97.7	23.2	53.4	4.8	26.9	4.3	5.1	20.6	10	25.76	26.6	52.8	40.7	46.3	18.7	19.2	9.3	15.3	9.1	11.7	17.1	18.7	11.7	32.1	10
ASIC5	2.9	35	39.6	30.3	3.9	79.9	9.8	31.6	11.4	7.8	10.21	26.8	15.8	26.5	49.8	25.8	85.2	8.4	19.7	3	5.9	5.1	38.2	8.2	35.3	11.3
ASIP	56.3	37.4	87.3	5.7	5.2	5.9	72.2	19.9	46.7	25.2	16.88	35.8	4.6	13.1	79.2	47.9	35.6	11.5	16.9	70.7	23.4	45.7	35.3	14	62.4	33.6
ASL	626	899.1	595.7	526.3	551.7	806.8	657.8	641.7	712.5	663.6	116.47	366.4	659	932.4	717.5	1063.1	884.3	1072.9	896.2	1312.8	1102.8	862.7	728.2	978.1	926.8	593.6
ASMT	27.1	29.3	13.55	15	32.05	37.15	7.7	26.25	25.25	35	18.875	12.35	28.2	18	7.95	21.15	40.15	14	31.3	17.35	6.15	21.15	11.65	9.2	38.65	4.25
ASMTL	1079.366667	1061.933333	916.5	1318.666667	979.6666667	1195.866667	1018.633333	1236.266667	901.9666667	799.8333333	194.62	710.5	600.2666667	687.1666667	573.7	713.0333333	568.3	540.3666667	704.8666667	559.8333333	685.3333333	703.6333333	643.5333333	566.4333333	757.3333333	536.0666667
ASMTL-AS1	83.88	146.9	69.44	80.72	102.08	102.72	93.54	102.22	138.84	172.32	41.338	105.32	141.16	182.26	128.38	81.86	76.34	97.82	101.64	84.12	46.12	126.18	69.48	80.44	112.36	84.3
ASNA1	1721.6	1886.4	1705	1842.8	1506.4	1856.4	1287.8	1648.4	1715.9	721.3	280.28	504.9	663.4	726.6	984.1	1788.9	1539.7	1264.8	1558.7	1679.5	1915.5	1491	1239.3	1243.4	1142.2	1249.1
ASNS	954.05	485.25	434.6	531.05	537.8	546.1	704.95	364.8	437.7	519.3	302.025	1362.5	942.85	789.35	748.25	364.85	476.5	490.05	437.85	441.15	375.75	535.5	596.85	676	643	746.55
ASNSD1	2378.2	2215.4	1270.5	1650.1	1841.1	1786.7	1863.1	1570	1853.1	1303.5	541.73	2094.7	1855.4	1539.3	959.3	1833.4	1957.7	1555.1	1864	1809.6	2648.9	2109	2247.9	2244.7	1651.5	1978
ASPA	6.75	7.75	7	5.1	7.2	7.15	3.85	6.4	8.45	5.4	16.09	13.5	7.7	9.65	11.9	5.45	5.3	11.95	4.55	5.55	4.05	6.8	4.55	3.3	6.6	3.75
ASPDH	7.2	24.5	28	18.9	13.2	11.9	34.5	25.3	64.1	13.2	60.43	38.1	21.3	28	16.7	10.2	26.6	17.3	20.7	17	22.7	17.3	18	23	14	8.1
ASPG	29.05	48.1	26.55	52.75	49.4	17.65	16.4	30.15	29.25	39.75	24.08	43.1	23.65	21.6	18.9	55	48.6	48.2	20.25	97.35	16.3	22.05	16.95	23.35	17.1	35.55
ASPH	87.51111111	132.8333333	150.3333333	143.1	120.9666667	149.3	127.6444444	135.1	135.4222222	153.0444444	17.86333333	114.3444444	95.57777778	97	108.5888889	102.1333333	97.98888889	161.8	116.6	114.7333333	97.1	125.0666667	119.8777778	90.5	95.06666667	112.8555556
ASPHD1	68.3	96.1	41.25	43.9	54.6	51.45	46.85	29.55	78.2	38.4	27.23	61.15	90.85	76.65	96.35	45.25	22.35	88.7	48.2	51.65	29.6	64.15	16.9	33.55	14	76.9
ASPHD2	531.95	686.05	648.05	588.75	483.5	762.55	563.85	632.95	595.2	645.2	138.485	322.65	485.65	786.8	391.45	534.3	510.15	593.7	485.7	687.55	545.85	456.7	407.55	676.45	608.45	398
ASPM	43.06666667	93.46666667	92.1	52.03333333	29	83.7	49.8	61.13333333	39.83333333	46.46666667	25.12	101.6333333	69.9	32.66666667	57.5	73.7	96.1	40.03333333	60.23333333	66.16666667	49.9	39.7	36.26666667	26.6	42.1	59.5
ASPN	30.65	5.05	23.2	9	16.95	15.7	2.9	5.6	3.4	7.15	10.99	21.5	2.6	31.1	50.85	4.15	12.15	34.5	6.05	26.65	2.7	26.45	20.15	33.5	25.1	34.75
ASPRV1	166	192.5	131.1	166.1	146	231.2	166.5	185.9	201.7	112.4	68.85	257.7	228.5	228.7	296.5	192.9	327.7	224.9	216.4	233.2	192	198.5	198.3	290.3	231	268.3
ASPSCR1	400.8	450.7	403.5	449.1	223.6	262.3	341.5	302.2	311.9	468.9	149.37	298	721.7	858.5	574.6	399.9	483	488.4	526.7	466.3	554.9	391.9	479.4	393.6	518.7	332.9
ASRGL1	641.7	778.15	741.35	819.55	858.35	801.25	507.9	625.1	482	663.6	77.33	330.6	656.2	966.95	651.3	671.15	580.3	867.95	911.95	798.2	623.35	630.5	745.3	673.9	584.5	620.85
ASS1	46.8	110.3	102.6	80.6	99.3	114.3	144.2	46.1	65.4	184.9	91.23	326.2	175.5	247.8	116.5	221.2	176.1	128.7	160.7	316.3	126.7	171.1	239.2	154.6	109.4	103.5
ASTE1	881.7	539.1	372.3	448.2	565.3	326.2	700.7	397.8	688.5	556.3	206.33	987.6	490.7	555.8	470.9	428.3	590	336.2	323.2	510.3	816	515.1	497.1	581.7	520.7	415.4
ASTN1	38.2	41.2	21.7	38.7	57.8	49.5	2.1	4.9	50.1	10.4	12.28	14.9	12.9	86.5	94.4	19	10.3	7.9	41.4	35.3	25.1	3.5	24.6	3.4	69.3	22.9
ASTN2	37.6	48.1	15.96666667	59.3	54.83333333	5.466666667	34.3	14.53333333	53.7	65.83333333	16.09333333	48.66666667	35.76666667	52.2	34.36666667	57.5	53.46666667	32.53333333	79.73333333	52.4	54.76666667	37.76666667	56.73333333	62.56666667	32.06666667	45.06666667
ASUN	1590.3	1413.7	909.7	1201.2	1414.4	1108.2	1662.6	1159.6	1570	1310.9	554.92	1968.8	1397.9	802.7	1063	1541.9	1341.8	1034.9	1389.3	1635.3	1838	1685.7	1381.4	1538.4	875.8	1702.5
ASXL1	915.5166667	791.5	968.55	922.4666667	1084.366667	709.05	970.1	814.8	919.6833333	1117.416667	370.7466667	1408.833333	1076.033333	1029.2	1300.966667	1028.333333	1457.133333	1028.25	1461.066667	1071.4	787.5666667	1288.683333	1078.766667	1254.533333	1183.6	1440.816667
ASXL2	646.85	842.3166667	886.2833333	741.0833333	779.5666667	714.4666667	1072.766667	882.9166667	969.7333333	711.1	287.515	768.8666667	876.9	622.2833333	717.65	1313.25	1177.366667	990.2833333	1283.7	1290.833333	950.15	1160.583333	1302.416667	908.1666667	808.2833333	1151.366667
ASXL3	52.775	61.275	28	36.65	20.425	56.5	50.3	34.025	10.15	35.45	16.9375	60.975	46.9	30.225	66.45	37.425	23.85	15.8	29.55	35.025	42.975	9.275	24	17.975	31.125	12.825
ASZ1	3.3	32.2	12.9	11.2	4.7	1.7	3.1	7.3	17	4.2	7.99	28.3	9.4	16.5	41.1	1.8	6	19.5	32.4	29	13.6	44.3	40.4	7.8	4.1	3.3
ATAD1	1142.35	1145.6	910.35	913.3	1313.2	1051.3	1318.8	1003.7	880.65	734.75	268.705	954.05	765.05	426.15	790.65	970.2	887.15	664.35	951.3	826.55	1131.65	1049.2	1320.3	897.6	583.7	1110.35
ATAD2	231.15	242.725	211.2	229.375	224.325	200.075	266.05	180.775	239.4	244.5	59.3	278.05	232.925	196.525	233.35	213.375	233.375	168.525	214.8	180.575	168.875	252.95	227.125	205.35	214.3	236.275
ATAD2B	544.8333333	545	579.3666667	369.1	454.6333333	307.2333333	565.2	328.4666667	663.1666667	498.4	119.48	475.3333333	406.6	273.0333333	331.5333333	493.6	535.7333333	606.9666667	617.6333333	613.8	445.5333333	550.0333333	591.0666667	411.4666667	426.5666667	473.5
ATAD3A	373.9	423.8	406.2	554.1	449.7	344.2	391.7	481.5	374.4	620	221.98	368.2	508.7	599.2	555.2	498.6	511.8	562.4	650.1	549.8	524.3	497.6	511.1	456.1	524.8	454.4
ATAD3A /// ATAD3B	206.65	311.7	253.55	221.8	179.85	206.6	251.65	217.85	239.85	368.45	136.98	291.65	399.25	362.5	346.45	345.35	368.45	330.05	382.7	368	333.35	303.1	346.05	319.4	263.95	197.55
ATAD3B	286.4	312.7666667	257.1	317.3	334.6666667	195.8	284.9666667	261.9	331.3666667	394.4666667	209.82	247.8666667	301.2333333	371.0333333	399.8333333	297.8	431.1666667	391.6666667	429.6666667	522.1333333	274.2333333	334.8	407.5666667	311.7666667	372.9333333	324.9
ATAD3C	61	55.1	34.2	38.4	37	68.6	18.6	22.8	42.9	42	32.2	23.8	10.9	54.7	80.6	14.2	47.6	53.7	75.2	9	15.3	16.7	13.8	11.3	21.1	25.8
ATAD5	113.2	163.7	151.5	211.7	181.6	200.6	204.3	121.8	150.9	255.1	67.69	287.5	118.7	165.4	201.8	98.3	166.8	123.2	157.2	114.7	104.8	131.4	176.3	123.2	115.8	251
ATAT1	191.95	232.8	214.9	122.45	134.85	127.95	146.1	149.65	148.45	264.6	46.005	196.3	189.7	167.05	201.1	122.25	262.1	140.95	176.1	246.8	144.05	125.65	219.35	130.7	52.8	156.35
ATCAY	11.1	24.4	25.1	15.4	13.1	6.8	10.4	22.6	13.2	13.2	22.44	13.3	22.4	26.7	36.6	151.1	16.2	20.7	15.2	8.9	14.1	8.9	56.7	25.7	37.6	71.9
ATE1	201.7	353.25	222.45	285.325	237.275	291.025	268.3	281.15	245.725	214.95	60.9	268.825	286.225	241.075	207.5	244.475	205.95	237.475	252.3	181.55	248.175	239.175	239.6	259.525	277.2	291.075
ATF1	1280	1213.966667	862	1288.933333	1122.166667	1129.833333	1277.066667	1507.4	800.3333333	383.4666667	170.75	550.9666667	493.4666667	410.5	551.1333333	837.0666667	876.0333333	544.1666667	718.2	671.6666667	1086.533333	883.4333333	975.9666667	849.2666667	741.1333333	1094.833333
ATF2	504.0333333	659.1	462.1666667	349.6333333	658.4333333	509.0666667	655.2	509.2666667	489.7333333	498.5666667	169.25	605.6333333	695.0333333	495.2333333	647.4333333	504.0666667	421.8333333	472.0333333	560	380.8333333	584.7	595.6666667	728.0333333	577.1	411.8666667	633.2333333
ATF3	104.9333333	135.6666667	210.1	182.5666667	120.3666667	94.5	68.93333333	96.63333333	200.2	119.3	36.04	96.83333333	222.6666667	116.8666667	176.5666667	178.1666667	155.1333333	209.9333333	86.8	132.4	118.5333333	140.6666667	87.6	71.2	460	85.46666667
ATF4	11699.9	7577.2	11250.6	12571.6	11397.5	11657.7	7530.5	10574	7693	14629.4	2614.27	10036.5	9673.4	11427.4	11838.3	11513.8	10804	11718.5	10862.4	9010	9045.6	9599.1	8599.3	10718.5	13098.5	10473.2
ATF5	126.475	129	144.125	135.825	118.225	149.475	88.85	108.875	79.65	276.675	70.9425	79.875	253.825	364.075	178.9	237.125	169.1	198.85	153.8	227.675	213.95	194.125	173.975	216.25	262.5	192.825
ATF6	1087.1	1111.9	1015.075	1137.5	1254.6	1358	1017.8	1096.175	1208.55	953.075	258.2775	739.95	771.075	857.775	874.9	998.525	922.275	1025.7	913.575	907.825	1133.375	989.35	1058.4	1083.575	1084.425	1006.4
ATF6B	182.4333333	386	371.1333333	333.5	288	240.9666667	300	282.9	410.9666667	330.2	95.55333333	324.7333333	337.3	361.3	412.2666667	384.9	562.2666667	369.5	342.2	354.5	258.9	255.2333333	342.5	313.9666667	248.8333333	297.9333333
ATF6B /// TNXB	15.1	184.2	166.3	99.1	134.5	148.8	76	111.7	182.2	76.7	32	58.7	213.9	106.9	46.1	302.5	194.1	159.4	136	155.9	206	203	132.8	103.7	112.3	145.1
ATF7	193.12	254.8	296.24	286.14	250.14	241.76	235.92	307.28	214.36	225.16	66.818	191.86	246.62	251.08	299.74	290.54	276.1	280.3	275.82	319.78	284.8	297.9	270.36	229.16	277.64	229.98
ATF7IP	1535.4	1651.475	1856.1	1758.5	2236.4	1401.9	2235.8	1739.075	2069.175	2518.05	845.1225	2717.35	2691.125	3152.025	2354.975	1865.05	1888.775	1838.125	2063.925	1945.675	1357.775	1872.275	1930.15	1907.175	1911.975	1903.875
ATF7IP2	896.6	866.15	890.1	1422	1498.5	940.55	808.45	988.75	840.55	1014.05	311.78	1568.35	676.65	571.9	932	808.35	1173.8	750.85	892.55	635.4	840.1	903.85	1113.95	1280.15	1118.95	1341.4
ATG10	134.35	129.975	135.4	168.45	149.975	143.4	112.825	131.425	103.125	122.925	22.37	145.2	142.1	101.1	116.55	114.825	88.975	69.225	96.7	123.925	93.875	116.425	113.3	102.4	96.3	134.7
ATG101	1119.7	940.3	865.1	647.4	823.9	659.3	894.8	645.1	735.9	495.6	277.92	586.9	1094	1152.7	721.1	1197.6	1174.3	1025.8	771.9	1243.2	1102.1	1065.4	794.9	1034	918.2	804.8
ATG12	1594.1	1558.9	1271.866667	1679.1	1652.233333	1773.833333	1534.833333	1450.2	1228.833333	1782.366667	566.8366667	2130.7	1091.566667	1857.466667	1230.766667	1010.966667	874.0333333	1060.666667	1172.5	876.3333333	1100.533333	1214.166667	1272.233333	1404.633333	1389.466667	1195.966667
ATG13	871.5	997.5666667	796.1333333	872.8666667	741.4333333	798.8333333	809.4	871.5666667	869.9	779.5333333	254.5566667	789	976.6666667	931.2	956	943.3333333	1040.2	1090.933333	950.1666667	984.7666667	1086.966667	911.7333333	953.6	1001.966667	1071.7	1009.3
ATG14	1072	896.4	1328.1	1199	1145.4	856.1	1213.8	939.5	1080.7	1637.1	336.36	1473	1404.3	1129.7	1371.3	972.5	1208	860.8	997.3	1025.6	846.5	1071.3	1174.1	1310.8	1097	1235.4
ATG16L1	307.75	323.85	494.2	293.2	338.85	250.45	385.05	265.3	349.1	502.7	234.375	860.65	661.2	552.6	562.35	402.85	452.85	366	394.85	454.4	301.05	434.4	375.15	332.5	543.8	394.5
ATG16L2	2926	2450.35	3425.05	1576.8	2277.8	1949.2	2374.7	2142.6	3981.9	6743.1	906.085	2636.6	5230.5	7005.3	4313.7	3165.2	3112.45	5361.85	3374.75	5165.3	1926	2946.55	2583.9	2541.65	3258.8	2088.4
ATG2A	834.9	724.9	626	632.1	525.2	473.3	696	642	753.7	892.6	451.29	1163.9	1134.6	1356.9	1303.3	906.8	1272.2	1270	982.7	1063.7	1057.2	863.8	868.7	810	1388.6	919.9
ATG2B	438.25	475.15	534.275	434	619.375	395.175	567.25	482.875	584.8	663.725	140.1225	726.9	559.6	353.625	617.875	391.725	501.375	369.1	501.55	456.375	390.125	551.3	644.4	578.875	368.675	630.025
ATG3	3703.75	3958.9	5300.1	4922.35	4510.65	5635.15	3736.35	4735.1	2382	2496.1	694.39	1775.8	2635.6	2213.05	2369.6	5129.4	3096.55	4051.1	4114.25	4355.55	4081.1	3419.95	3192.05	4166.4	4308.4	2733.3
ATG4A	800.6	765.6	572.6	772.4	577.9	646.2	655.9	641.6	739.6	604.7	201.98	613.1	626.4	740.5	668.1	571.6	683.4	668.2	788.3	623.6	777.4	651.6	740.3	627.2	616.1	751.2
ATG4B	1060.033333	863.4666667	881.2666667	905.4333333	956.2	979.4666667	1008.4	937.8	903.3	1107.933333	319.62	936.1333333	1102.6	1347.3	959.7333333	1001.833333	1250.266667	1281.633333	1071.966667	1141.7	979.8	945.5	958.1	1053.7	920.1	1021.3
ATG4C	636.7	519.6	263.8	235	376.9	361.9	478.4	430.4	615.6	179.9	67.8	317.1	437	260.5	248.8	386.6	259.2	382	181.3	353.4	476.5	362.7	298.8	303.3	129.2	208.2
ATG4D	332.6	260.6	379.8	303.5	429.7	297.5	338.8	320	431.5	547.5	132.93	527.8	511.4	689.5	522.3	425	507.3	393.4	367.2	380.7	321.2	356.8	411.7	387.1	337.7	399.6
ATG5	1086.2	1073.2	1141.533333	1234.933333	1093.4	1120.266667	1034.8	1012.433333	957.3333333	643.0333333	181.16	717.0333333	753.6	634.5333333	633.5	1046.933333	952.5666667	947.8	940.2333333	866.4666667	1130.533333	1065.633333	1065.266667	948.5666667	1110.7	1046.333333
ATG7	444.6	650.375	695.6	531.3	482.05	611.875	610.225	552.55	652.075	594.65	107.43	312.775	537.45	608.85	595.875	649.175	624.8	935.625	664.6	758.55	636.6	634.725	557.25	670.275	611.975	497.9
ATG9A	560.1	516	396.5	462.5	363	544.9	471.2	477.7	517.5	594.9	254.65	661	1178.7	1204.4	1074.4	1024	973.8	956.6	1063.8	1509.2	1192.8	804.8	874.9	794.3	626	794.5
ATG9B	169.55	111	77.6	82.15	76.45	70.6	121.15	87.25	112.4	111	40.035	171.6	22.9	88.05	140.3	80.2	96.35	34.9	140	175.55	197.05	71.85	111.95	143.75	64.8	178.75
ATHL1	2552.2	2419.4	1704.6	2416.9	1993.4	794.4	1925.1	2272.7	1904.8	4620	767.88	4246.5	4245.2	4108.2	4434.6	2001.7	3165.1	2688.2	1756.7	2079.5	4141.2	2627.1	2065.3	3390.8	2438.5	1458.9
ATHL1 /// LOC101930595	82.2	45.8	6.8	82.6	133.8	16.1	105.9	86.8	59.7	40.1	26.04	22.6	85.7	97.7	160.3	59.1	142.7	107.6	119.9	6	97.8	127.5	96.9	141.2	93.5	144.9
ATIC	2753.4	2549.8	1799.5	2863.9	2696.9	2258.6	2373.3	2492.3	2198	1420.8	796.66	2376.4	1475.4	1314.9	1772.3	2287.1	2549.7	1602.6	2396.7	2310.6	3062.5	2465.6	2748.3	2960.7	1688.3	2744.3
ATL1	232.6	206.3	83.7	194	178	160.6	172.8	156.7	176.3	209.6	40.07	232.7	203.8	153	351.2	161.9	225.2	276.6	262.1	155.9	240.9	154	275.3	184.1	148.4	195.8
ATL2	529.2666667	511.7	404.3	439.1666667	586.0333333	413.2666667	608.1666667	505.1	559.3666667	627.5333333	117.7766667	595.1666667	546.9333333	437.9333333	433.1333333	483.9666667	540.1	528.9666667	550.1333333	448.8333333	744.2	778.8	658.4666667	494.9666667	494.7666667	604.2333333
ATL3	1077.366667	932.9666667	953.4333333	1097.133333	1034.8	1075.866667	1144	1364.966667	819.0666667	530.4	300.8733333	854.1333333	552.7	534.4	644.9	1075.666667	678.5	824.5	821.1333333	887.4666667	1150.8	989.8333333	973.3	850.9333333	740.2666667	1052.9
ATM	2714.333333	2388.683333	2072.95	2773.733333	3568.933333	1865.05	2641.833333	3103.983333	2476.95	1826.066667	941.7583333	3530.733333	1837.85	1735.05	1398.466667	1723.466667	2111.2	1066.233333	1807.216667	1365.35	2013.833333	2099.75	2266.883333	2472	1784.333333	3000.216667
ATMIN	939.9	1055.233333	824.1	1188.4	1012.7	1149.9	953.8333333	1034.4	832.3666667	703.0333333	251.7733333	1188.333333	785.2	773.4	743.8	932	803.2333333	713.3	738.3666667	684.8333333	1146.633333	870.0666667	1063.066667	947.6	1159.566667	1084.866667
ATN1	76.5	51.35	41.725	82.875	78.95	60.925	100.825	94.25	72.075	126.175	73.03	109.35	234.625	212.775	221.325	112.2	120.625	111.575	108.05	99.05	103.425	104.775	108.7	85.125	108.825	157.5
ATOH1	34.7	21.5	9.1	5.3	13.2	16.8	5.1	13.8	36.1	6	18.2	8.6	19.6	16.7	22.8	57.7	67.7	47.6	5.9	33	20.5	61.2	14.4	11.4	6.4	51.2
ATOH7	12.2	20.35	26.1	19.75	16.6	9.85	29.05	8.95	17.7	37.05	11.1	60.25	44.95	25.95	51.75	27.7	48.2	2.6	26.4	20.9	5.15	41.75	42.35	32.55	11.05	10.9
ATOH8	96.36666667	150.1333333	33.93333333	82	104.9	120.8333333	93.63333333	119.2333333	141.1	106.8	30.30333333	49.03333333	95.76666667	80.23333333	116.4333333	69.13333333	127.4	99.56666667	146.2333333	100.9666667	112.7333333	116.1	89.2	142.3666667	134.5666667	107.2
ATOX1	828.5	1135.9	872.3	964.9	871.9	696.3	874.6	1075.8	888.4	607.3	171.99	281.7	851.4	1411.4	960.1	1215.9	789.3	1492.8	998.9	1182.2	1109.5	1045.2	934.7	1112.4	1455.2	869
ATP10A	281.1666667	216.6333333	241.2666667	247.9	238.3	196.5333333	336.2333333	212.8	167.1	228.1	118.6066667	272.2	248.9333333	210.8	176.1	200.0333333	309.4	118.7666667	150.7	225.3333333	208.9333333	239.8666667	189.9666667	224.1	240.1333333	334.3666667
ATP10B	30.9	142.85	56.2	69.05	45.1	80.7	63.8	56.5	70.2	66.1	20.575	42.4	74.75	118.8	121.05	53.3	56.2	43.35	45.55	69.15	82.85	56	55.4	48.65	122	81.6
ATP10D	1387.5	1320.7	1209.9	1372.1	1224.7	1294.6	1456.6	1086.7	1118.5	651.8	137.91	807.1	510.5	523.2	631.2	1129.9	1085	1000.1	1194.4	1132.3	1069.8	1110	1311.8	847.4	804.3	1010.8
ATP11A	524.15	395.3	501.0333333	454.6333333	472.1833333	519.4833333	489.85	433.0166667	482.7833333	522.3333333	68.07833333	351.8666667	398.7666667	377.2	417.2833333	416.65	335.6166667	352.4666667	403.1	391.6666667	331.2333333	386.4166667	346.7666667	330.5166667	328.1166667	303.7333333
ATP11A-AS1	25.36666667	30.86666667	24.7	10.8	13.93333333	13.23333333	12.3	17.33333333	37.96666667	24.76666667	25.98	51.9	43.2	30.66666667	20.53333333	23.7	24.26666667	46.43333333	24.86666667	34.56666667	14.03333333	16.23333333	13.4	25.13333333	24.13333333	22.6
ATP11B	505.8166667	663.5833333	585.4166667	716.3333333	665.6666667	577.6	659.65	585.8166667	601.9	409.7666667	166.9766667	802.1166667	482.8166667	332.4666667	485.2	439.3833333	447.4166667	520.4166667	426.4333333	352.9166667	414.6	515.85	559.2666667	516.3833333	594.3333333	553.1333333
ATP11C	517.7	429.1	415.65	390.55	387.65	416.8	518	594.05	255.05	448	116.705	529.9	399.8	389	419.2	359.4	317.85	377.3	492.6	345.7	705.05	526.1	612.3	682.65	495.3	595.95
ATP12A	49.5	67.8	10.5	53.6	106.8	109.2	54	87.9	92.4	18.4	34.99	85.1	84.4	103	67.2	62.5	81.7	26.2	52.2	98.6	49.3	24.6	81.9	105.1	10	84.9
ATP13A1	1810.6	1835.5	1673	1700.8	1763.2	1792.6	1783.7	1911.9	1710.6	2222	532.96	1956.2	2396.7	2101.8	2159.5	2305.7	2175.4	2288.4	1886.3	2939	1984.5	1893	1904.8	1998.7	2681	1899.4
ATP13A2	342	227.2	212.6	189.8	208.9	310.5	253	345.3	280.4	419.3	80.24	242	417.7	443.2	401.8	350.1	309.9	234.9	287.2	420.8	391.9	299.3	266.5	263.7	346.2	178.9
ATP13A3	422.4	885.7	622.65	752.05	594.75	521.7	957.8	960.25	527.15	1020.45	161.005	607.65	654.35	515.5	609.4	450.05	399.25	563.8	618.6	628.05	572.1	574.25	651.8	658.95	407.8	542.45
ATP13A4	29.3	66.3	45.03333333	16.83333333	24.76666667	56.03333333	33.8	34.13333333	34.03333333	33	13.83333333	20.43333333	50.13333333	50.56666667	100.0333333	15.06666667	84.46666667	40.5	44	22.6	32.6	36.86666667	25.26666667	58.93333333	20.06666667	12.9
ATP13A4-AS1	5.9	1.6	3.5	1.2	3.7	5.2	3.1	2.9	11.2	4.2	10.2	2.8	13.5	2.9	4.1	17.3	3.6	1.8	3.7	2	1.5	1.3	3	2	8.9	9.1
ATP13A5	38.95	38.85	37.1	78.2	81.6	55.05	57.5	14.95	22.3	38.55	16.5	67.95	108.7	54.45	102.55	37.5	33.55	42.6	39.8	82.75	48.15	29.05	43.25	94.4	59.8	42.65
ATP1A1	3519.4	3531.3	3354.8	3634.6	2962.1	2842.6	2996.9	3070.9	2762.1	2775.9	1034.83	4144.1	3739.2	3606.7	3860.3	5446.8	3931.5	4237.4	3815.2	5083.3	5365.8	4023.1	4893.3	5194.4	4880.8	4966.1
ATP1A1-AS1	116.45	73.55	14.75	93.45	36.95	71.6	81	62.95	27.7	15.95	42.835	109.3	105.65	76.35	46.7	34.55	50.35	33.8	52.35	82.8	58.95	107.25	89.05	26.6	15.4	81.15
ATP1A2	29.1	65.65	24	6.3	41.35	33.05	7.6	9.55	26.7	50.55	10.525	5.45	4.45	16.65	32.1	39.2	11.75	13.45	43.3	6.25	42.55	49.5	28.55	23.75	17.65	7.65
ATP1A3 /// LOC101927137	45.1	46.8	5.6	10.3	7.3	75.2	54.8	107.3	53.5	63.3	19.28	64.3	66.1	89.8	69.7	41.5	116.5	48	19.3	15.6	26.6	42.6	7.7	27.3	60.2	27.7
ATP1A4	41.8	49.8	63.83333333	46.53333333	29.33333333	39.73333333	35.03333333	32.1	58.86666667	52.43333333	12.05	70.06666667	36.4	48.26666667	70.66666667	34.73333333	46.43333333	31.46666667	36.86666667	8.733333333	14.3	20.33333333	34.03333333	5.066666667	37.06666667	64.2
ATP1B1	255.75	348.85	502.9	229.75	342.4	311.7	315.8	321.2	251.8	535.2	48.96	221.3	501	354.35	318.85	480.35	235.8	217.8	295.25	340.8	261.75	351.75	479.15	354.2	640.95	284.45
ATP1B2	74.9	72.6	111.5	92.7	68.7	200.2	49.6	133	11.9	29	30.99	77.2	22.7	44.9	17.9	35	93	56.5	22.5	76.1	73.7	13.2	45.2	145.4	27.7	89.1
ATP1B3	2122.966667	2121.433333	2194.033333	2635.6	2081.333333	2178.866667	2256.133333	2422.6	1805.3	1651.6	576.7666667	1223.366667	2048.533333	2475.066667	1546.4	1786.3	1013.966667	1934.133333	1274.8	2142.8	1680.5	1362.7	1403.966667	1236.1	2110.666667	1245.266667
ATP1B4	36.9	46.85	39.35	20.7	11.5	16.35	16.3	3.1	26.2	29.15	10.24	7.2	34.95	28.6	44.65	23.65	31.7	12.75	21	48.2	10.35	24.1	18.1	27.3	10.15	9.8
ATP2A1	45.4	63.75	9.1	7.4	35	9.3	36.3	13.6	42.3	15.05	15.105	32.95	52.35	41.95	57.95	26.1	34.05	27.35	37.5	5.65	25.8	9.7	19.15	6.4	36.35	13.7
ATP2A2	975.55	840.4	1000.925	769.275	875.775	944.075	977.75	944.4	1033.6	1294.45	306.5325	841.7	1142.225	958.45	915.55	1208.925	1250.225	1430.15	1506.325	1390.925	1211.2	1075.6	1007.05	847	1128.825	950.15
ATP2A3	1435.28	801	629.02	770.64	747.66	970.3	909.16	1022.14	991.18	996.66	437.854	1381.66	2115.34	2174.84	2093.7	1430.68	1661.62	1982.28	1771.62	1233	1447.62	1297.68	1479.62	1414.9	1333.68	1556.46
ATP2B1	1177.1	1755.066667	2070.866667	1358.3	1882.166667	1816.633333	1908.7	2076.933333	1798.666667	2771.333333	425.3433333	2211.333333	2243.666667	1911.833333	2425.666667	1655.2	1194.033333	1361.4	1647.466667	1407.966667	1539.066667	1409.366667	1739.5	1543.733333	1586.833333	1246.466667
ATP2B2	16.55	19.21666667	18.96666667	14.2	15.68333333	36.08333333	20.28333333	10.98333333	25.08333333	26.23333333	19.565	19.9	15.46666667	9.633333333	18.61666667	34.03333333	18.68333333	22.15	19.46666667	13.05	11.78333333	27.25	20.3	15.71666667	9.9	30.18333333
ATP2B3	47.725	47.9	27.25	38.875	67.15	31.525	8.675	45.975	31.9	14.2	15.6425	19.975	17.2	37.875	62.175	29.275	9.7	13.45	30.575	24.4	32.55	20.175	33.525	9.85	37.4	31.325
ATP2B4	1190.933333	1372.133333	1040.533333	1073.5	1200.5	1045.8	1446.733333	1328.6	1466.6	1241.933333	827.4833333	1632.1	2106.7	1524.166667	1558.966667	1609.566667	1889.1	1606.966667	1349.833333	1273.833333	1271.1	1484.033333	1825.133333	1242.566667	1473.933333	1772.333333
ATP2C1	394.975	431.375	496.5	359.375	369	432.225	409.575	364.6	357.85	533.125	124.9775	440.3	531.1	455.7	417.725	408.9	462.225	353.4	382.975	357.475	287.55	464.3	408.575	398.35	425.775	472.85
ATP2C2	41.1	56.03333333	69.6	39.23333333	15.16666667	77.33333333	59.56666667	33.53333333	88.3	28.13333333	27.52666667	65.76666667	17.73333333	40.4	102.3	41.86666667	59.16666667	48.26666667	32.7	68.56666667	51	46.36666667	61	60.36666667	65.53333333	72.36666667
ATP4A	31.7	10.4	29.9	41	10.6	73.3	4.7	52.2	34.7	9	23.42	10.1	13.1	48.5	22.6	50.6	48.5	70.1	13	41.2	8.7	8.3	61.2	61.2	8.7	20.5
ATP4B	10.96666667	15.2	34.76666667	10.93333333	10.6	37.2	20.3	9.866666667	18.03333333	11.16666667	21.22666667	19.2	11.06666667	33.16666667	27.86666667	7.6	25.5	20.96666667	27.66666667	13.7	10.66666667	14.76666667	16.23333333	17.83333333	19.96666667	23.03333333
ATP5A1	11171.6	11732.45	11239.9	12985	12387.75	13749	10856.95	11628.15	10539.85	5515.65	2412.225	8550.6	7904.15	8860.35	7866.7	11325.7	10927.35	10840.65	11017	11642.55	13492	10694	11938.65	12644.55	10469.25	11094.7
ATP5B	9885.3	11454.7	10284.1	10563.8	9017.5	11635.4	8654.9	9897.3	9481.1	5704.5	1955.4	5721.3	5985.9	6490	8080.8	10768.8	10780.6	8746.4	10566.5	12349.1	12088.7	10443.4	9568.2	10386.3	10519.2	8922.2
ATP5C1	9157.95	8501.525	9273.525	10992.1	9471.05	11675.65	7727.675	9373.525	7703	6094.8	1710.525	5032.075	4365.5	4456.875	5452.775	7065.35	6444.625	6569.625	6525.6	7117.25	8454.575	6992.275	6856.7	7135.575	8349.45	6678.075
ATP5D	1272.95	1471.65	994.85	1026	1079	1126.05	1179.9	1253	995.4	1303.5	366.685	978.25	1176.8	1704.35	1634.5	1520.3	1905.5	1447.8	1593	1768.8	1619.55	1626.3	1386.1	1419.4	1480.5	1503.1
ATP5E	9477.3	9434.8	8323.9	10921.9	12511.75	12508.2	11358.65	11005.7	8537.8	14564.95	2115.585	7002.3	8727	15102	9485.9	7244.9	5750.9	6722.8	6421.35	7121.05	8691.4	7555.05	9433.45	8260.8	8929	7937.15
ATP5F1	10082.05	9000.35	8274.85	11266.6	10325.45	10669.4	9415.6	10767.6	7398.45	4853.2	1912.975	6435.7	5589.45	6395.65	5810.6	6693.75	7512.2	7195	6527.35	7804.25	9515.35	7605.15	7811.75	8293.25	6432.95	7470.25
ATP5G1	874.1	656.6	889.9	1077.9	874.7	1160.3	721.4	1033.1	694.1	920.8	365.57	660.8	744.9	1182.2	949	965.7	1093.7	969.5	920.7	1042.5	1146.9	939.4	1063.8	1056.3	949.6	1376.9
ATP5G2	7198.4	6376.2	6585.25	7991.05	6885.15	7337.95	5888.5	7249	6170.1	5101.15	1366.94	4752.8	5137.3	5861.8	5661.3	6249.75	5191.05	5364.35	5626.05	5941.75	7256.25	5287.95	5959.75	6668.65	6133.05	5578.55
ATP5G2P1 /// ATP5G2P1	115.6	127.9	119.5	116.4	135.1	229	82.1	161.5	65.2	183.1	31.83	157.1	152.9	249	230.2	140.5	231.9	99.3	271.4	134.3	169.7	165.8	200.3	142.1	160.2	207
ATP5G3	3263.833333	4501.866667	3829.166667	4692.233333	3991.866667	5539.333333	3708.733333	3986.266667	3422.933333	1477.3	648.7266667	2184.333333	1995	1809.466667	2966.266667	3606.933333	3069.766667	2379.166667	3072.033333	3563.966667	4271.333333	3495.066667	3419.6	3487.033333	3574.833333	3177.2
ATP5H	5466.65	5130.15	5357.9	6599.3	5939.4	6498.6	4799.15	6054.45	3667.3	3956.1	1370.29	4348.7	4387.4	5068.85	3578.4	5172.7	4640.05	4505.4	4226.45	5231.1	6429	5175.8	5236.4	5563.6	5815.75	5358.4
ATP5I	3869.95	3622.85	3659.5	4378.6	3864.45	4378.75	4203.6	4174.9	3337.25	5629.35	506.975	1250.7	3319.5	5496.8	3738.8	2890.6	1837.8	2781.05	2515.3	3427.45	3300	2240.45	2642.4	2006.95	2533.45	2609.6
ATP5J	5142.2	4466.4	4822.8	5388.6	5009.5	6010.7	5065.6	5201.1	4427.3	3611.9	1154.15	3153.1	3491.9	5029.3	4663.2	5353.9	4345.7	3956.8	4789.7	4983.4	6247.3	4679.7	4579	3851.4	4419.6	4435.7
ATP5J2	63.2	20.2	32.8	15.6	10.2	6.6	33.4	8.1	22.3	30.6	43.34	20.5	108.7	23	14.5	28.2	10.1	28.4	9	58.7	10.4	33.1	18.1	16.6	18.5	9.8
ATP5J2-PTCD1 /// PTCD1	329.95	411.05	267.4	232.9	248	261.35	352.4	304.55	234.3	578.6	152.215	355.15	404.35	495.6	491.1	310.05	282.85	276.05	227.6	278.3	308.75	260.75	307.1	331.6	374.9	231.2
ATP5L	12974.6	15383.725	13656.275	16332.825	14986.625	15955.125	13279.45	15393.225	13236.15	9099.45	2679.61	8018.25	8469.8	11305.225	10750.775	15087.025	13451.625	13548.1	14079.1	14852.2	18414.175	14256.7	15906.85	14440.55	13551.1	14723.35
ATP5O	3840.633333	4260.733333	3866.666667	4855.266667	3964.7	6073.266667	3767.3	4283.133333	3388.233333	2756.466667	830.7966667	2988.933333	2837.633333	2730.5	2539.133333	3081.266667	3017.6	3324.9	2756.766667	3910.066667	5348.933333	3199.066667	3390.966667	4623.266667	2750.766667	4215.466667
ATP5S	352.1285714	340.6285714	374.6857143	421.2428571	346.4285714	439.3142857	393.2571429	389.6428571	345.2571429	319	88.11428571	404.2857143	282.4142857	337.6571429	302.6714286	300.2857143	271.9428571	219.4428571	399.6571429	277.2571429	321.4285714	314.9571429	392.8	381.1857143	312.8857143	358.2714286
ATP5SL	552.8333333	590.8666667	494.7666667	545.1	467.3666667	537.1666667	487.1666667	552.7666667	525.2333333	437.6333333	224.5866667	384.8333333	441.0333333	521.6666667	583.1	637.2333333	578.7666667	489.4666667	525.9	538.8666667	688.7666667	711.0333333	656.9666667	636.3	589.0333333	587.3333333
ATP6	28176.1	24478.05	29047.45	29403.7	29092.25	29314.3	23050.25	27311.45	25997.35	33695	11929.395	27142.6	38254.45	43594.55	44102.9	25220.8	25937.95	25528.3	27208.7	33874.85	26181.4	21982.9	26697.1	29707.95	28027.95	21502.05
ATP6AP1	3543.3	3952.4	3540.5	3630.2	2713.9	3268.4	3005.8	3527.5	2758	2196.6	827.89	3061.3	4241.2	5728.5	5406.6	4653.5	3650.5	5732.8	4249.8	4578.2	5547.7	4854.9	4419	4234.8	6505.8	3661.4
ATP6AP1L	63.95	91.65	83.95	127.55	53.1	153.1	28.8	51.45	124.45	94.7	31.055	179.7	60.5	108.3	60	26.85	72.15	33.7	69.5	42.05	62.1	77.45	54.7	162	45.05	69.5
ATP6AP2	6006	6179.6	6041.933333	7101.7	6144.2	7690.533333	5478.7	6935.766667	6500.533333	3131.333333	893.91	3536.833333	4156.4	4479.166667	3819.3	5934.266667	3956.766667	5785.3	5026.333333	4474.366667	7299.766667	5176.733333	5610.8	5227.933333	5576.8	4957.966667
ATP6V0A1	407.15	632.05	652.25	461.1	581.95	523.5	529.75	511.1	567	483.85	113	363.05	840.3	868.2	747.35	718.6	810	1535.9	1016.25	1066.35	628.15	643.6	705.1	584.25	681.45	553.95
ATP6V0A2	279.56	336.12	266.88	251.72	348.26	238.78	336.96	304	351.3	283.18	107.324	424.2	318.16	195.34	321.96	287.24	349.98	253.2	411.56	294.44	292.48	341.2	312.26	308.76	298.76	329.78
ATP6V0A4	19.4	49.1	2.1	11.5	29.2	18	6.2	65.5	12.9	8.6	16.75	21.7	25.5	44.2	44.6	6.1	45.5	2	3.3	3.5	2.5	13.6	3.4	3.2	13.1	14.5
ATP6V0B	4778	5404.5	5461.3	4789.7	4881.5	5511	4601.7	5295.2	4788.5	4125.8	922.21	1881.9	4323.9	6604.1	4473.8	8225.9	5614.7	9944.7	6668	7200	7101.3	6045.1	5358.5	5372.9	7740.2	4250.8
ATP6V0C	3881.3	4762.75	6219.45	5080.2	4144.75	5891.7	4489	5275.95	4242.7	5091.5	1388.865	2616.7	4842.85	6213.25	5389.15	8232.6	5804.6	8909.85	6044.75	6990.25	7005.1	5594	5157.3	5274.4	8815.25	4477.45
ATP6V0D1	6070.3	7284.3	6457.7	8049.8	6182.8	8740.1	6399.7	7038.3	7332.8	2112.7	785.32	2131.3	6998.3	8940	6119.3	7546.3	6843.1	13646.6	8765.4	8475.2	9272.7	7277.5	6587.1	7030.4	8865.8	5244.9
ATP6V0D2	24.66666667	57.26666667	77.13333333	51.66666667	99.3	92.43333333	98.13333333	64.36666667	71.66666667	61.13333333	23.77333333	33.2	43.53333333	72.13333333	165.5333333	58.4	69.66666667	81.43333333	76.53333333	56	59.56666667	73.76666667	94.36666667	61.56666667	29.06666667	95.36666667
ATP6V0E1	5400.642857	4917.4	4977.4	6055.2	5781.6	6303.728571	4987.271429	5600.342857	4256.785714	4356.428571	1269.3	3818.785714	4072.857143	5275.128571	3724.6	6078.714286	4204.657143	5860.842857	4424.457143	4974.642857	6425.714286	5111.371429	5327.4	5458.028571	6018.814286	4389.871429
ATP6V0E2	1345.4	920.9	556.7	897	1152.1	859.6	975.2	1040.9	780.5	1779.8	437.77	1780.6	1096.4	1857.9	1857.2	1096	1292.2	791.5	917.8	1017.1	2104.7	1124.9	1232	1147	1149.6	1391.5
ATP6V0E2-AS1	104.9	22.9	42.2	7.6	32.4	27.5	48.3	107.1	9.4	55.7	26.01	189.4	61.4	62.1	25.5	118.3	40.4	5.1	28.1	37.7	178.4	128.9	68.4	85.9	73.9	105
ATP6V1A	3043.7	3507.05	3416.1	3655.4	2903.35	4557.3	3040.95	4210.9	3613	2301.05	572.86	1714.2	2241.45	2478.9	2684.2	3529.65	2235.35	3791.4	3043.55	2993.35	3912.9	3104	3126.6	2575.85	2860.15	2003.9
ATP6V1B1	19.4	28.35	9	7.65	46.65	29.85	17.4	20.65	83.95	56.9	22.36	27.65	60.8	19.8	31.45	10.7	25.4	49.25	33.15	12.45	10.6	27.85	56.15	31	63.6	61.55
ATP6V1B2	5622.5	8628	6801.4	6940.4	5259.6	7632.4	7179.2	7478.5	8137	3421	788.78	2097.4	3789	5108.2	4519.7	8976.1	5499.7	11132.1	6408.6	9568	10629.3	6282	7084.7	5860.1	5424.3	4354.7
ATP6V1C1	656.7	930.7	736.2	629.375	660.45	768.225	739.325	726.1	943.35	513.525	126.1175	509.575	521.025	490.425	498.15	717.675	663.45	722.075	765.825	593.1	651.35	648.25	631.4	641.925	466.85	537.45
ATP6V1C2	21.9	70.9	10.4	24.15	46.3	43.05	4.25	30.35	11.85	16.95	17.195	21.05	11.95	12	10.4	9.05	14.3	21.75	8.1	9.7	9.15	15.35	6.5	18.9	32	81.5
ATP6V1D	895.4	932.6	866.525	798.675	886.625	1023.4	808.725	1004.85	964.125	531.825	268.1725	631.625	686.225	873.05	622	1041.15	886.4	1114.075	950.45	843.95	1084.05	801.5	758.6	777.025	694.5	635.1
ATP6V1E1	3900.3	3713.4	3587	3278.1	2735.1	3930.2	3022.6	4178.4	2763.3	1963	939.59	2573.1	2944.5	3814.1	2405.7	4306.5	3270.9	5223.2	3222.6	4275	4727.1	3530.8	3455.4	3366	3788	2842.5
ATP6V1E2	475.9	529.9	271.9	442.8	397.3	428.4	262.9	406.8	334.5	306.3	78.91	405.4	272.7	260.4	331.3	205.6	391.4	279.5	363.2	229.7	446	382.7	423.6	467	317.6	405.4
ATP6V1E2 /// FLJ41757	131.2	270.6	95.1	110.7	130.3	135.6	142	169.5	169.5	95.5	28.33	167.2	30.1	50.3	123.5	37.2	102.6	94.1	137	74.7	139.9	132.8	158	171.4	107.6	106.3
ATP6V1F /// LOC101927180	5340.6	6213.5	5515.2	7693.1	6360.6	5820.2	5037.6	6827.1	5625.7	3810.3	1773.79	2219.4	2836.9	4824.1	2485.3	4696.2	4784.9	5695.3	3872.8	5775	7439.5	5400.2	5408.2	5334.8	5756.7	3581
ATP6V1G1	4875.05	4894.4	5738.65	6322.75	5388.5	6057.9	4940.6	5737.1	3604.55	5216.45	1521.24	4724.35	3607.15	4755.65	4737.25	5155.55	5773.85	5252.55	5402.2	5445.95	5998.3	5272.35	5544.95	6595.5	6937.65	6349.45
ATP6V1G2	115.1	133.4	86.4	113.3	106.3	104	123.4	79.5	109.2	47.9	29.46	122.6	110	80.3	138.2	121	134.1	38.4	95.9	169.7	94.3	101.3	141.8	199.2	129.9	99.2
ATP6V1G2-DDX39B /// DDX39B /// SNORD84	6790.5	4495.85	6034.75	4606.95	5235.5	4566.75	6039.15	4943.5	6418.8	12430	2414.235	8033	12841.35	13148.25	10864.65	5440.35	7271.45	7272.55	6317	7946.6	5956.5	5958.9	6233.6	6359.7	6666.05	5700.45
ATP6V1G3	50.4	75.2	42.4	79.1	33.9	18.5	40.9	61.1	11.3	76.9	15.87	60.3	4.7	67.5	81.1	10.4	111.7	46.6	58.1	62	38.3	61.6	15.7	95.6	20.3	17.7
ATP6V1H	421	563.9666667	524.4333333	513.9333333	457.8666667	403.8666667	478.0666667	458.9	651.2	547.9	195.2133333	703.9333333	707.7666667	594.6	633.4	669.4666667	615.2	533.4	471.3666667	719.4	541.9	572.3333333	583.1	480.4666667	451.9	417.6
ATP7A	443.7	441.05	408.9	245.1	415.55	231.35	519.85	292.65	482.1	504.45	114.875	529.95	475.75	354.3	392.15	540.65	579.9	252.4	363.35	361.4	317.2	360.55	439.3	323.95	419.4	352.9
ATP7B	87.8	147.8	27.9	52	48.7	89.6	57.3	99.8	69.4	46.9	16.16	115.1	55.5	84.9	102.3	56.8	60.4	73.7	36.2	79.7	72.5	92.8	63.4	47.7	37.7	40.8
ATP8A1	521.8666667	680.6333333	502.5	653.0333333	805.0666667	617.2	640.9	696.8333333	463.4	557	183.36	1065.933333	721.3666667	513.1	592.0333333	449.9333333	366.6666667	371.1333333	461.4333333	320.2333333	506.6	590.8	645.9333333	599.1333333	529.9333333	715.8333333
ATP8A2	71.2	118.6	50.23333333	84.06666667	73.93333333	96.66666667	39.2	57.96666667	66.4	18.86666667	23.49	82.2	18.03333333	21.06666667	66.9	28.96666667	57.1	27.46666667	30.16666667	14.5	76	52.7	42.3	84.13333333	12.23333333	65.63333333
ATP8B1	585.65	828.15	727.75	630.9	998.65	910.95	1174.2	788.8	549.6	936.95	362.865	1165.4	1080.25	2040.4	1779.55	378	293.75	414.6	782	318.3	136.9	407	484.55	378.5	459.45	509.5
ATP8B2	2292.4	2026.25	1608.35	1404.7	1566.15	1167.3	1512.8	1145.55	1356.6	1386.9	1236.97	4025.75	2684.8	2296.15	2532.75	1517.75	1579.35	665.8	1780.5	1712.25	2053.75	1821.95	2220.05	2355.8	1339.3	2812.55
ATP8B3	65.46666667	56.06666667	64.36666667	58.66666667	64.63333333	77.36666667	48.06666667	98.33333333	50.33333333	77.4	21.81666667	64.5	94.73333333	85.6	61.46666667	37.5	73.13333333	57.96666667	63.73333333	52.76666667	72.73333333	60.1	59.83333333	57.26666667	75.93333333	53.36666667
ATP8B4	678	427.1	564	393.9	464.9	652	560.7	530.6	643.6	361.9	28.86	216.6	251.5	103.7	251.1	342.5	190.1	368.7	403.5	305.9	219.7	276.6	332.6	299.4	315.2	195.9
ATP8B5P	21.1	4.6	29	20.25	2	60.2	11.4	16.2	11.45	5.95	9.105	28.15	5.4	7.25	21.2	9.35	10.25	5.35	49.45	26.95	2.55	18.25	17.1	18.2	3.6	16.25
ATP9A	168.4	72	82.85	185.4	47.05	189.65	137.15	143.7	179.75	129.7	62.155	135.95	277.65	150.8	122.1	254.65	226.1	223.3	132	79.85	100.45	126.1	136.55	84.5	144.45	94
ATP9B	211.5666667	139.6	158.4166667	175.0166667	202.75	208.1833333	168.9	186.85	204.4333333	164.05	56.44833333	113.5666667	146.0833333	139.1833333	147.9666667	127.3833333	185.8333333	111.5666667	152.55	228.6166667	248.2666667	168.6333333	182.5	190.2666667	157	217.8
ATPAF1	725.8	572.7	729.5	817.45	741.05	726.65	771.7	682.8	425.85	505.95	189.305	690.2	776	461.3	418.05	685.15	535.65	483.7	474.9	530.6	654.65	623.8	621.35	650.95	503.7	662.45
ATPAF2	272.1	331.6	356.75	275.75	334.75	340.7	361.55	347.85	411	369.85	82.635	203.95	340.15	326.7	366.65	342.15	304.85	312.45	353.45	301.6	339.95	338.85	303.6	367.9	324.7	288.3
ATPIF1	1590.4	1332.4	1376.566667	1517.4	1403.533333	1573.1	1270.133333	1429.666667	1420.433333	1401.266667	442.0233333	1386.1	1184.3	1652.333333	1078.666667	1402.033333	1521.933333	1210.466667	1449.933333	1287.866667	1252.133333	1262.9	1497.5	1474.866667	1397.266667	1687.533333
ATR	942.4	950.4	1037.2	998.1666667	1026.1	770.5	1195.066667	913.8	1157.2	1548.133333	415.8966667	1778.233333	1305.833333	968.6333333	1080	861.9	971.2	697.7333333	947.7	956.9333333	851.3333333	1020.4	1034.733333	977	823.5333333	969.0666667
ATRAID	4996	5032.3	4140.9	5123.9	4191.4	5712.3	4169.5	4758.6	4043.2	3363.2	941.91	3271.7	2893.2	3066.1	2874	4794.1	4161.8	3940.6	4267.7	3873.4	5866.6	4780.2	5109.2	5139.1	5084.1	5195
ATRIP /// TREX1	1120.9	1320.133333	1448.233333	1180.166667	987.5	1282.766667	1065.9	1230.666667	1107.4	961.5666667	262.2966667	597.3333333	817.5	911.3	1073.566667	1461.633333	1453.766667	1365.933333	1156.133333	1524.633333	1484.766667	1279.633333	1157.633333	1121.7	1482.8	983.9333333
ATRN	428.9	520.95	384.45	445.75	419	530.8	368.7	470.6	499.6	324.6	95.665	335.6	423.4	273.95	407.4	439.45	430.85	400.5	478.55	410.3	504.25	387.35	426.7	402.1	327.85	372.75
ATRNL1	26.83333333	49.7	21.83333333	62.76666667	31.2	21.46666667	15.73333333	15.06666667	9.6	26.13333333	13.16333333	22.53333333	18.23333333	67.66666667	27.1	32.73333333	47.13333333	16.93333333	40.73333333	51.1	16.5	31.3	46.73333333	41	17.46666667	71.2
ATRX	1266.35	1486.225	1474.525	1350.8	1521.55	1239.85	1465.975	1251	1702.525	1786.875	689.19	2587.5	1319.225	1311.8	1579.5	1301.9	1177.15	1377.2	1134.725	1249.65	1112.325	1343.3	1375.85	1245.65	1349.025	1621.05
ATXN1	447.4	557.94	596.92	590.8	594.02	706.4	682.6	545.76	555.2	663.48	285.024	428.86	783.22	722.16	607.24	633.58	714.38	889.12	839.32	645.64	613.88	478.42	698.9	490.02	617.5	605.32
ATXN10	3482.9	2927.8	2711.9	3930.7	3383.2	3584.6	2684.2	3389.75	2680.3	1624.1	741.98	1983.8	2047.85	2397	2091.25	2677	2597.35	2656.3	3076.9	2646.15	3225.7	2815.15	2767.35	2971.05	2622.8	3110.75
ATXN1L	1676.75	1265.7	1404	1460.45	1293.7	1206.4	1154.55	1505	1153.65	2015.4	365.94	1351.4	1391.5	1084.8	1246.1	1368.45	1136.5	1482.45	998.05	1216.1	1214.8	1224.25	1249.95	1258.85	1817.25	1400.7
ATXN2	572.7	459.9	498.9	440	617.3	464.7	379.8	566.1	638	660.7	177.16	833.7	725	730.6	673.6	929	1178.2	591.8	956.9	1059.3	941.4	953.9	792.4	842.5	559.2	911
ATXN2L	253.55	169.3	331.65	193.85	223.55	239.55	181.05	219.85	234.8	525.15	141.19	390.45	457.7	594.15	646.85	305.75	534.15	412.55	410.5	299.2	206.85	304.85	281.05	309.25	422.5	326.65
ATXN3	251.0428571	245.7428571	297.4714286	235.3285714	358.4285714	256.6285714	349.5714286	283.2	272.9285714	366.0285714	100.5985714	363.1142857	331.5285714	430.8714286	297.6714286	291.0142857	259.8285714	248.2571429	249.6285714	267.4571429	202.9714286	292.1428571	240.9142857	252.4142857	238.8857143	238.3857143
ATXN3L	31.1	72.6	26.3	53.7	82.4	16.1	31.5	48.2	69.2	56.6	8.55	6.7	3.8	46.8	5	35.7	8.1	36.9	10.5	3.9	3.4	29.8	11	27.6	5.5	48.2
ATXN7	1299.533333	1375.033333	1672.766667	1404	1722.366667	1143.666667	1798.2	1441.166667	1569.133333	2759.366667	529.24	2521.966667	2171.066667	1195.933333	1711.633333	1405.1	1663.133333	1384.133333	1267.6	1715.466667	1046.1	1567.466667	2013.666667	1701.466667	1611.6	2083.533333
ATXN7L1	264.125	269.425	309.475	330.75	266.775	222.5	262.85	287.925	245.375	423.325	134.8875	388.075	487.85	506.425	383.4	396.175	362.225	345.4	420.975	378.075	280.125	268.225	355.95	350.7	396.1	389.5
ATXN7L2	113.1	77.6	42	96.4	73.4	94	85.7	45.2	124.8	51	15.73	129	120.2	72.2	124.2	107.9	123.7	111.2	97.1	179.9	99.7	101.5	158.5	79.2	70.4	148.1
ATXN7L3	946.1	818.6	897.2	786.4	738.1	505.6	681.8	757.4	709.9	1168.8	423.94	1171.2	1326.3	1741	1357.5	1351.7	1261.1	1328.7	1126.9	1218	1224.1	1154.1	1309.7	1381.1	1431.4	1034.4
ATXN7L3B	1468.6	1925.65	1599.85	1513.8	1321.55	1289.2	1471.9	1479.5	1550.75	1334.75	342.89	1565.8	1023.65	1571.05	1572.1	1440.75	1519	1311.55	1415.85	1377.5	2022.75	1723.3	1674.7	1562.2	1589.85	1719.3
ATXN8OS	93.9	19.5	8.2	84.4	12.7	74.9	99	80.4	128.8	54.4	21.48	8.6	8.2	15.3	106.5	3.4	22.7	60.1	39.3	10.9	7.4	66.1	13.1	49.2	76.4	99
AUH	891.2	720.7	762.2	733.8	887	710.8	655.9	753.6	788.2	632.9	144.9	926.8	684.4	463.4	715.2	615	541.4	710.7	651.9	636	613.8	709.2	784.2	562	589.7	751.5
AUNIP	20.95	59.7	81	49.15	62.75	73.9	46.55	67.9	64.75	54.6	23.965	73.05	51.35	32.2	93.6	35.8	24.9	73.3	83.25	40.55	44.55	45.8	28.85	51.75	75.05	82.05
AUP1	3471	3107.8	2823.7	3238.4	2653.1	2595.1	2298	3152.5	2416.9	4663.7	899.01	4460.1	3492.9	3415.4	3562.6	3335.1	3199.2	3497.5	3040	3300	3206	2828	2662.3	3384.1	3784.5	2688
AURKA	91.7	127.1333333	64.46666667	67.43333333	67.46666667	141.2666667	95.76666667	83.86666667	78.16666667	115.8	30.77666667	93.73333333	117.5666667	67.76666667	46.4	106.1	88.13333333	74.26666667	94.1	113.5333333	97.4	56.3	76.06666667	61.03333333	53.03333333	98.26666667
AURKAIP1	1442.76	1269.1	1083.36	1325.96	1053.46	1444.24	1073.44	1178.58	1018.18	1698.24	321.282	969.68	1114.74	1545.04	1190.94	1350.6	1398.24	1680.04	1280.4	1289.28	1874.18	1343.8	1424.02	1378.12	1664.28	1355.38
AURKAPS1 /// RAB3GAP2	1181.2	1358.475	1110.6	1165.85	1387.2	1251.875	1200.45	1150.825	1295.55	1201.05	321.2625	1145.725	1122.325	989.075	1133.325	1261.25	1215.225	1148.65	1239.525	1141.5	1213.725	1352.475	1357.975	1389.725	1022.775	1418.075
AURKB	37.95	74.65	55.85	42.6	25.85	117.15	9.4	52.35	16.25	48.85	23.97	58.15	93.8	15.45	17.25	36.25	65	55.95	91.3	72.05	27.35	23.7	45.65	54.15	26.95	54.7
AURKC	39.1	53.8	143.2	147.5	5.8	55.7	41	67.4	65.1	17.7	40.06	29.4	59.9	16.8	19.6	55.1	109.9	83.9	99.6	10.7	17.9	9.3	51.3	46.7	77.8	68.8
AUTS2	693.7666667	505.2	263.5	453.8	363.1666667	324.9333333	579.2	579.3333333	779.4666667	330.3666667	111.2833333	308.4	319.7	396.8666667	344.7	583	480.1333333	245.5333333	517.5666667	329.5666667	306.6	479.8	431.6333333	307.9	428.6	555.6666667
av27s1 /// TRAV39 /// TRAV39	229.1	190.2	147.3	170.5	239.5	142.6	178.2	109.7	130.6	13.5	29.42	248.3	236	85.2	207.6	150	272.6	60.4	95.3	102.4	228	173.6	120.1	163	131.4	226.8
AV2S1A1 /// TRAV12-2 /// TRAV12-2 /// YME1L1	280.3	190.8	137.9	248.9	183.8	200.8	265.7	79.9	229.6	80.1	72.78	211	194.7	113.4	226.9	183	228.5	98.3	149.9	104.9	201.4	316.1	249.5	229.9	135.3	332.4
AV4S1 /// TRAV26-2 /// TRAV26-2	266.2	225.1	160.1	454.8	443.2	287.8	262	130.6	178.1	70.3	37.66	136.5	64.5	105.2	239.5	158	200.5	82.2	141.9	133.9	383.7	387.6	307.5	329.4	202.5	447.7
AV8S2 /// TRAV13-2 /// TRAV13-2	451.7	384	181.5	277.1	436.5	169.2	280.9	190.8	310.9	112.1	85.27	311.8	150.1	26	102.4	166.6	253	63	105.6	156.9	321.2	247.8	480.2	312.6	255.1	512.6
AV8S2A1N1T /// hADV36S1 /// TCR-alpha /// TCR-alpha /// TCRA /// TRAC /// TRAJ20 /// TRAJ20 /// TRAV36DV7 /// TRAV36DV7 /// YME1L1	127.3	167.2	75.5	111.1	62.9	63.6	111.3	74	181.6	7.2	22.81	78.9	66.3	5	141	136.9	213.5	69	57.5	68.1	114.8	116	135.7	160.5	63.5	233.9
AVEN	313.4	303.9	298	279.4	158	307.3	331.5	390.7	345.9	189.2	124.1	198.2	261.9	291.9	194.2	349.9	277.2	230.3	144.1	229.8	316.3	243	221.8	220.2	374.9	203.4
AVIL	198.2666667	181.2666667	120.1	151.3	165.3	118.0666667	211.7333333	100.7666667	214.7333333	224.4	73.49666667	189.8666667	183.6333333	231.5666667	198.9333333	142.2	243	151.9333333	199.5666667	187.4	100.0333333	210.0333333	174.3666667	183.2666667	138.5	193.3333333
AVL9	355.3333333	341.4666667	362.3	302.6666667	424.45	252.2166667	406.75	370.6333333	323.7833333	431.5333333	107.98	413.9333333	415.2166667	405.8333333	314.35	351.7166667	369.45	399.7	359.5	314.3	325.9666667	389.1833333	362.25	387.05	329.0666667	348.0833333
AVP	37.5	8.5	26.2	7.6	20.6	19	9.6	14.1	61.2	8.4	36.42	13.6	6.4	8.6	13	8.5	11.8	7.3	12.7	5.2	8.5	5.9	7.9	14.7	7.1	48.8
AVPI1	138.8	336.7	242.4	383.5	222.9	374.5	227.5	287.2	312.9	160.8	44.8	77.8	260.4	182.1	171.7	172.2	135.2	162.9	177.9	146.3	157.5	159.5	191.1	237.3	245.2	148
AVPR1A	75.46	40.48	35.34	32.34	15.56	49.08	24.1	34.98	26.72	21.98	18.656	36.38	48.36	35.46	50.64	51.04	52.24	60.1	54.58	30.26	17.2	69.92	31.2	38.3	59.02	22.9
AVPR1B	18.6	44.3	27.1	64.5	28.8	36.6	20.2	30.8	35.2	34.8	80.6	52.6	43.1	25.1	28.8	158	38.3	43.6	114.8	35.4	25.9	49.3	164.1	39.9	33.7	41.1
AVPR2	12.15	26.55	6.85	10.75	17.05	9.7	27.95	12.3	18.05	25.45	17.515	7	16.8	19.6	11.6	10.95	13.25	48.9	13.3	12.55	12	7.05	6.05	7.75	19.2	9.3
AWAT1	11.8	13.3	13	12.5	10.5	9.2	14.5	43.7	59.5	72.6	13.65	20.2	12.2	39	52.2	3.1	124.3	17.3	15.2	17.4	13.9	31.9	10.4	22.7	40.4	19.8
AX746492 /// TNPO1	49.2	37.5	207.5	99.6	157.1	102	68	38.6	62.1	240.6	19.88	179.8	102.7	75.7	156	40.2	88.3	60.6	130.3	82.3	3.4	69.8	67.9	47.9	106.8	87
AX746627	29.9	22.4	26.5	2.5	67.1	4.7	72.2	39.2	68.4	77.3	11.13	40.3	24	46.4	106.9	26.5	68.4	3.7	41.8	27.8	40.4	9.8	13.6	24.7	37.5	20.3
AX746670 /// RP11-171I2.2 /// TTN	165.4	223.2	248.6	188.5	168.1	175.4	225.1	195.3	227.4	288.1	47.79	217.2	198.1	253.2	202	139.6	202.6	196.7	196.9	229	162.2	174.5	225	318.8	177.1	226.3
AX746690 /// RP4-564F22.5	11.4	9.4	21.7	5.3	7.9	8.9	6.4	4.6	15.2	49.3	39.61	8.1	13.7	11	5.9	12.5	15.1	10.1	17.6	6.2	10	27.2	24.1	18.6	13.3	9.8
AX746699	5.6	5.8	2.3	34.8	36.1	10.3	11.2	33.3	3.2	4	9.09	32.6	3	6	14.8	39.8	6.8	7.7	3.1	4.9	8	32.1	7.4	4.6	5.8	28.1
AX746710	4.9	21.3	4.5	19.8	2.3	7.6	4.8	5	5.5	11.9	8.68	47.2	5.2	19.1	9.5	26	37.2	21.9	18.3	43.9	3.1	54.4	1.5	11.1	1.9	70
AX746755 /// RP11-774O3.3	297.1	200.3	206.1	209.6	187.9	142.4	320.3	239.3	285.5	157.4	50.01	108.7	183.1	166.4	319.4	198.1	125.9	125.7	201.8	209	383.2	214.8	209.7	117	146.1	131.4
AX746823	441.3	343.4	896.6	638.1	944.9	413.1	1086.2	838.3	706.2	846.2	240.51	695.3	925.9	362.2	595.7	577.4	485.6	634.4	632.4	857.2	312	506.7	412.8	864.6	760.7	613.3
AX746830	11.8	2.9	14.2	14	39	54.5	6.3	6.8	85.7	11.6	9.96	50.7	65.2	59	66.9	36.1	8.1	27.5	38.4	4.8	6.6	12.7	3.4	42.2	9.3	43.4
AX746903 /// PDE5A	24.15	67.15	37.5	52	42.75	101.15	21.65	36.3	41.75	55.4	13.81	45.6	48.3	15.85	81.3	44.05	59.8	75.15	51.3	33.5	28.6	52.6	29.8	55.15	71.7	49.1
AX746968	66.5	71.9	8	79	40.4	24.5	94.8	41.7	28.6	18.4	18.53	72.4	32	41.9	147.5	9	28.6	26.5	75	4.8	22	22.6	67.7	38.7	22.9	73.3
AX747031	31.4	17.4	27.7	60.3	76.6	69.6	51.8	83.7	25.7	35.5	24.34	97.7	13.2	16.9	58.9	38.8	44	57.6	165.9	82.5	13	16	83	79.7	83.1	50.9
AX747064	143.5	16.5	113.3	37.3	41.1	116.8	125.4	94.1	65	98	15.96	100.1	87.2	14.6	16.5	76	15.1	49.9	66.2	129.5	70.8	63.9	77.8	104.8	46.7	47.2
AX747132 /// RP11-458D21.1 /// RP4-791M13.3	188.8	145	131.2	153	150.7	200.1	197.1	189.7	399	248.5	65.4	274.5	354.3	294.4	244.1	189.7	375.9	222.6	298.8	174.7	193	315.4	269.3	260.2	200.2	411.7
AX747135 /// RP11-863K10.7	21.9	78.1	84	73.3	54.2	28.3	111.4	91.3	32.4	71.4	33.3	50.1	34.6	64.5	186.1	9.7	35.3	118.9	62.8	21.5	89.7	99.4	49.6	69.1	37.4	32.7
AX747140 /// TMEM198B	141.5	141.6	107.5	157.5	134.1	237.3	174.6	32	223.4	116.6	59.91	138.6	59.6	208.5	196.6	178.1	293	133.8	198	147.1	221	184.1	169.6	277.5	93.1	175.5
AX747191	26.4	49.7	64.5	32.2	73.8	10.9	12.8	36.9	42.5	14.3	17.23	84.6	52.5	23.7	4.6	30.1	48.8	21.2	4.4	9.4	16.1	21.8	11.3	11.9	11.1	14.3
AX747192 /// RP11-783K16.14	5.5	6	14.1	14.6	11.5	8	8.9	12	7.5	41.5	25.92	5.7	10.8	31.8	8.6	9.8	15.7	11.5	19.7	46.2	13.1	25.7	7.3	7.7	16	12.6
AX747250	16.1	51.8	43.7	74	22.7	50.7	4.6	19.4	82.2	51.1	11.26	75.7	56	62.6	82.9	57.7	50.6	10.3	50	39.3	2.4	37	24	5.1	38.4	47.6
AX747261	42.4	27.75	67.05	31.65	31.65	21.05	74.15	50.65	43.45	18	14.48	120.1	95.55	89.2	65.3	52.65	51.6	61.15	31	76.3	41.15	66.55	50	31	12.3	35.7
AX747405	45.6	120.1	111.1	50.1	74.8	94.6	102.5	31.5	112.5	151.1	14.81	90.8	73.9	75.4	41.7	75.3	109.7	55.2	99	59.6	36	128.5	60.9	76.7	81.1	43.7
AX747444	44	92.9	35.6	17.3	58.5	19.2	61.4	5.3	21.8	62.3	10.4	21.5	19	112.9	28	56.5	62.3	11.9	24.2	2	18.4	49.9	7.5	13.7	14.6	48.2
AX747507	55.7	103.6	2.3	5.2	91.8	10.6	103.6	60.1	176	156.4	34.89	109.7	218	228.7	48.1	51.1	39.5	57.1	85.4	110	4.5	58.8	76.2	78	41.3	85
AX747517 /// CST6	41.8	18.4	15.7	60.1	49.2	12.2	53.7	50.1	15.1	5.2	13.33	12.1	14.9	12.7	21.3	4.8	10.3	12.9	7.4	9.7	3.1	4.9	11.2	19.7	18.9	10
AX747544 /// JRK	53.3	16.2	18.9	59.2	47.8	30.1	47	39.9	37.4	41.8	9.67	78.6	154.1	49.8	66.6	74.9	63.9	46	53.8	8.6	39.2	37	8.8	5.4	48.5	43.3
AX747630	39.7	50.5	4.2	7.4	3.5	14.4	6	24.5	6.4	7.8	10.17	2.6	40.6	28.1	5.4	3.3	5	61.8	5.1	10.5	2.4	6.4	3	38.9	4.1	47.4
AX747652	163.2	192.6	300.6	173.4	142.6	114.7	272.6	155.9	312.5	238.5	78.51	383.1	293.4	256.4	321.8	307.4	267.4	176.5	243.3	281.5	120.9	263	202.6	308.6	244.2	193.1
AX747730	166.1	149.1	106.5	129.8	225.3	137.5	268.9	170.8	132.4	103.5	60.67	257.5	207.4	169	151	168.7	106.4	87.9	257.9	168.3	35.3	114	162.8	124.9	127.2	144.1
AX747750 /// RP11-532F6.3	26	7.6	86.5	46	73.6	9.5	48.6	76.7	40.4	52.5	10.34	16.2	41	25.6	40.9	18.7	45.5	1.6	8	43.2	72.4	75.7	47.3	89.4	39.3	120.5
AX747826	189	229.2	539.9	387.3	642.3	220.6	403.2	469.4	429.5	609.9	116.61	449.3	342.2	342.1	473.8	266.1	604.8	324.3	535.3	220.3	39.9	364.1	324.8	268.4	448.9	505.4
AX748066 /// RP11-709D24.6	58.6	11.5	44.1	3.9	4.9	8	24.1	15.6	12.6	7	14.2	23.6	13.8	10.2	22.9	18.5	8.8	4.2	5.7	5.3	10.9	9.1	43.3	14.8	7.7	5.6
AX748157	7.3	107.7	112.8	18.7	5.1	53.7	4.7	49.5	46.1	18.4	25.36	140.9	136.5	59.8	113.9	71.7	10.6	56.8	68.2	30.6	12.9	34.9	7.3	71.8	12.6	87.7
AX748267	104	55.9	161.8	106.7	226.4	88.4	207.5	118.6	275.7	322.1	69.97	204.9	653.1	646.6	360.1	147.8	330.1	266.5	231.5	297.6	101.2	203.1	154.4	243.4	169.7	101
AX748273	1.9	6.7	3.1	3.3	3.9	16.9	11.6	15.3	52.7	5.5	10.41	11.1	1.7	7.8	18	15.1	17.3	43.6	2.9	5.5	2.9	29.7	34.3	7.4	4.8	39.4
AX748292	15.3	51.6	78.4	100.9	84.4	153.2	82.8	23.7	19.5	71.1	18.58	21.8	39.4	12.2	22.7	59.9	9.7	58.3	25.6	104.1	23.8	89.2	65.7	50.9	124.3	24.9
AX748294 /// RP11-1006G14.1	24.3	19.3	20.65	41.15	40.15	19.1	31.2	9.15	112.65	45.65	20.675	39.65	82.8	31.95	109.35	30.95	24.9	29.1	11.45	9.3	49.7	27.35	11.55	34.25	39.15	29.75
AX748339	194.4	279.3	186.7	140.6	211.5	177.1	230.2	199.5	253.9	372.5	60.26	661.6	276.4	503.8	460.1	184.1	153.8	140.6	250.4	101.9	112.7	182.9	177.4	203.7	141.4	152.2
AX748417 /// CAMK1	145	232.5	98.5	34.3	133.8	108	197.2	118.5	219.1	274	112.31	402.7	268.8	471.4	286.6	135	227.8	141.4	251.2	157.5	87.2	126.5	80.1	33.6	77.3	151.7
AXDND1	7.45	2.15	22.4	25	12.3	3.9	19.9	26.25	6.65	24.6	9.69	28.55	41.15	4.25	19.6	4.45	12.05	13.75	37.3	25.45	1.85	31.4	13.25	5.65	28.05	22.6
AXIN1	395.7	358	285.6	292.8	260.1	418.4	118.7	450.9	310.6	409.3	248.9	375.9	511.9	695.8	692.1	482.4	439.5	549.4	460.1	663.9	560.1	491.6	615.1	81.2	606.7	347.8
AXIN2	234.75	272.125	181	159.75	237.75	162.35	270.5	127.975	161.1	160.225	50.5875	251.975	109.4	94.85	166.625	144.55	120.025	112.225	111.7	87.15	146.225	112.75	190.375	186.35	191.85	200.225
AXL	74.15	57.05	107.85	36.15	106	55	40.75	115.15	81.3	67.4	33.38	72.8	98.45	84.45	109.2	68.35	54.65	15	71.75	94.05	35.3	47.8	74.3	74.45	101.25	103.5
AY927499	46.7	3.8	57.6	4.1	45.4	71.7	34.2	52.9	55.6	49.3	10.72	15.7	19.6	5.8	78.8	3.7	13.5	6.9	10.7	9.9	17.3	36.7	60.5	41.4	14.6	15.3
AY940074	158.2	420.7	660.1	478.8	579	240	600.9	485.5	872.5	603.8	304.52	937.3	780.9	1145.7	749.6	345.5	390.9	344.1	591.9	429.1	134.7	574.7	381.5	417.1	410.2	420.5
AZGP1	2.9	58.3	3.7	55.9	5.1	3.8	2.9	3.8	41.7	5.7	9.96	41.2	61.8	52.2	21	21.3	47.3	10.9	50.9	3.4	2.6	48.1	26.1	32.7	26	49.5
AZGP1 /// AZGP1P1	84.4	118	91.9	74	67.7	48.8	121.5	74.9	76.8	188.3	39.18	97.8	156.6	17.8	30.4	27.4	39.4	54.1	104.2	82.3	11.6	12.3	5.1	81.6	54.9	92.8
AZGP1P1	6.4	68	14.8	8.7	10.9	78.4	24.6	13.1	11.1	16.4	13.21	3.5	13.2	6.7	9.9	66.6	28.2	27.4	7.5	87	6.7	48	7.3	33.5	55	11.2
AZGP1P1 /// RP4-604G5.3	11.9	38.7	84.9	50.7	49.4	68.8	75	14.6	31.3	10.6	28.57	28.3	26.3	10.4	13.4	30.5	18.1	69.5	56.2	11.4	41.1	89.9	21.6	59.7	10.1	36.1
AZI2	407.5833333	481.2833333	480.1666667	438.4666667	402.95	444.95	487.7333333	501.05	424.4333333	519.2166667	78.25666667	336.5833333	436.8166667	388.1833333	345.2833333	457.4833333	295	452.5833333	416.8833333	466.3666667	507.95	428.5833333	490	423.2166667	495.0666667	302.3666667
AZIN1	2835.4	3169.4	3339.85	3348.8	3212.6	3792.5	3107.85	3872.7	2953.1	1439.95	519.33	2035.1	1697.45	1084.6	1657.4	2928.65	2879.55	2526.25	2693	2411	3496.25	3053.75	2771.8	2636.6	2756.3	2272.6
AZIN2	178.7	199.4	169.45	144.15	176.1	126.2	146.05	107.7	162.5	161.55	49.75	180.7	177.9	168.65	199.6	158.5	173.35	126.7	134.9	160.85	132.1	166.65	186.75	172.9	99.15	180.55
AZU1	105.1	23.5	48.2	14.8	81.8	27.2	44.6	64.8	73	143.9	17.82	73.3	15.4	7.5	28.9	7	84.6	103	170.3	159.7	55.8	123.9	160	34.2	75.7	100.6
B2M	36103.1	33152.8	38713.83333	40082.83333	44812.26667	40352.6	36062.76667	37285.26667	38847.63333	38871.2	12316.42667	45664.03333	48276.4	47808.33333	54908.46667	44305.8	43882.43333	40162.2	45078.06667	46081.56667	43996.93333	39121.43333	46371.63333	46952.86667	48233.6	40057
B3GALNT1	23.7	14.73333333	21.63333333	50.66666667	45.96666667	42.06666667	32.5	37.73333333	11.63333333	23.03333333	10.52666667	52.13333333	31.23333333	45	35.3	36.16666667	9.833333333	29.73333333	11.4	8.5	24.03333333	29.26666667	32.03333333	18.46666667	7.3	27.93333333
B3GALNT2	130.875	233.35	310.45	275.125	300.325	175.15	237.2	172.55	249.725	164.65	76.015	247.95	249.375	159.375	203.325	222.325	218.225	214.1	203	275.45	295.9	216.15	289.5	257.15	194.55	219.75
B3GALT1	30.45	61.3	27.75	5.65	39	74.95	18	15.9	42.6	30.4	11.27	40.6	12.7	8.05	66.3	54	19.15	59.25	34.1	29.1	24.25	26.4	42.25	33.7	23.55	38.25
B3GALT2	65.3	44.9	36.9	3.25	22.4	60.9	46.8	37.65	86.8	20.95	9.655	36.55	62.9	25.3	51.3	18.2	13.5	3.45	21.95	4.05	40.45	35.1	51.85	12.35	4.35	21.8
B3GALT4	246.2	295.55	293.6	249.3	256.9	307.7	319.5	354.9	435.35	323.3	128.345	299.35	371.05	461.3	348.55	430.85	283.2	294.6	381.4	384.75	429.05	333.6	297.05	319.3	281.75	289.9
B3GALT5	15.9	31.6	48.63333333	31.1	20.96666667	6.633333333	5.3	32.43333333	19.36666667	63.7	20.70666667	40.13333333	44.8	25.56666667	27.6	43.1	35.93333333	35.93333333	30.03333333	8.966666667	13.1	6.9	37.26666667	26.43333333	8.266666667	8.6
B3GALT6	540.1333333	595.4	306.5333333	606.9666667	483.8	546.6333333	465.1	598.8	544.2333333	497.8	169.09	446.4333333	433.9	503.1	320.9333333	464.7	392.8333333	401.4	399.8	453.5333333	583.9333333	520.5333333	461	484.3666667	477.1	512.2
B3GALTL	141.2	236.6	99.25	188	183.45	218.85	181.2	125.15	207.7	172.4	49.68	183.75	211.85	170.15	202.5	195.95	195.6	143.05	247.05	173.6	258.25	178	242.55	217.4	230.45	283.05
B3GAT1	9.3	11.4	13.5	10.4	8	12.2	9.1	10.9	12.2	8.7	75.14	16.6	322.2	10.6	69.1	26.5	175.3	222.8	13.5	67	23.1	11.6	198.7	17.8	53.1	218.2
B3GAT2	102.55	167.7	159.3	136.55	93.05	108.45	176.55	95.6	265.85	71.85	23.04	48.1	72.4	40.2	99.85	34.9	54.75	68.75	85.7	48.4	38.55	88.05	96.75	67.45	81.3	156.9
B3GAT3	229.95	136.65	201.85	224.3	244	125.75	245.65	216.05	149.5	477.1	162.56	411.85	560.1	689.4	571.05	349.65	371.45	418.15	342.15	498.4	337.35	325.45	318.95	312.4	442.3	371.4
B3GNT1	244.85	196.75	182.55	189.2	207.15	251	198.3	167.8	206.05	166.9	62.565	192.6	240.75	316.2	221.9	126.15	204.05	193.9	298.35	210.3	262.9	208.1	262	238.15	166.05	254.6
B3GNT2	570.2333333	438.3666667	461.6666667	564.4666667	502.6666667	453.1666667	411.9	376.7	540.2	316.6333333	118.4766667	329	378.5666667	242.2666667	218.4	454.3333333	419.6	477.8	426.0333333	458.8666667	481.0333333	513.5333333	363.5	377.1333333	645.5666667	391.7
B3GNT3	54.5	53	85.6	65.2	24	117	40.7	112.5	86.7	133.1	76.89	55.6	89.2	13.2	180.6	53.6	19.3	118.4	20.1	65.2	25.8	48.9	82.1	37.5	52.2	52.3
B3GNT4	98.8	120.8	186.2	112.6	109.9	172.2	17.9	89.2	157.3	151.2	51.56	176.4	138.7	145.4	137.3	126.6	106.5	44.9	127.8	155.1	131.1	90.4	127.3	151.3	83.9	84.4
B3GNT5	119.9333333	199.9	303.4	119.7666667	125.6666667	183.7	108.5666667	221.5333333	266	106.6666667	17.14	63.86666667	139.9	98.16666667	113.8666667	106.4333333	76.93333333	180.8666667	125.8333333	104.9666667	108.3	56.96666667	104.3333333	80.66666667	203.9666667	55.53333333
B3GNT6	13.5	37.6	12.05	12.75	52.15	55.25	28.4	25.35	54.2	18.1	24.51	60.55	79	89.3	47.3	66.15	22.2	55.25	22.25	18.4	22.45	111.9	33.2	16.7	41.4	80.05
B3GNT7	138.625	118.1	112.1	147.125	151.9	125.3	92.925	131.4	119.9	129.875	24.185	75.45	87.35	102.025	82.55	83.375	51.575	81.85	74.6	52.775	52.425	79.025	56.925	66.575	160.225	46.05
B3GNT8	60.1	36.3	69.4	112.3	177.5	52.2	75.9	79.3	17.8	126.1	32.43	43.6	64.3	145.2	82.8	98.9	105.1	12.1	122.5	117.5	154.5	86	91.1	57.6	97.3	104.2
B3GNT9	116.1	208.5	98.2	137.2	153.5	207.7	213.6	154.5	87.4	146.9	55.55	218.9	159.1	170.7	194.6	216.6	121.6	125.1	217.8	156.8	163.4	185.7	144.7	146.4	129.2	226.8
B3GNTL1	244.3	167.1	188.4	143.4	87.35	129.75	257.85	162.15	224.75	329.9	57.345	220.5	184.15	317.15	224.8	247.05	199.95	313.9	266.65	146.8	86.45	183.45	191.4	215.9	191	155.25
B4GALNT1	39.9	54.8	60.2	45.9	17.9	58.05	34.25	29.3	76.3	10.9	22.92	62.75	39.5	65.8	22.5	26.55	13.05	20.2	25.7	30.9	20.4	49.3	90.3	56.6	32.75	32.2
B4GALNT2	25.3	22.6	14.2	66.9	14.3	84.8	34.7	9.8	43.3	43.8	17.5	8.2	24.1	15.5	34.8	65.7	12.4	14.8	86.8	30.1	51.4	12.7	34.9	3.6	70.3	6.7
B4GALNT3	35.3	24.33333333	31.46666667	20.33333333	18.83333333	20.3	13.83333333	30.53333333	41.46666667	22.7	28.69666667	27.9	57.83333333	59.4	40.03333333	12.5	64.83333333	66.43333333	18.4	58.6	27.16666667	31.2	18.2	15.16666667	19.73333333	52.46666667
B4GALNT4	45.65	30.25	4.5	28.35	41.25	29.65	17.7	36.25	29.7	54.8	13.765	38.95	80.25	23.95	42.25	16.4	35.5	57.3	35.85	19.05	26.5	35.1	67.3	18.05	51.7	6.25
B4GALT1	302.3166667	338.4333333	491.6666667	280.0833333	508.9333333	309.4166667	305.6	311.0166667	329.6833333	326.2166667	102.5316667	424.1	507.9333333	535.2666667	481.9166667	757.9833333	489.7666667	630.1666667	569.8166667	559.5333333	410.6166667	456.65	396.1166667	479.65	473.8833333	362.8833333
B4GALT2	134.4	176.6	240.4	198	146.9	216.1	155	127.4	105.1	162.4	74.63	71.2	223.3	123.2	301.4	67.9	79.6	122.1	127.8	112.1	42.3	109.2	131.7	123.4	60.4	177.7
B4GALT3	632.75	623.6	419	531.5	499.85	696	672.65	489	630.05	491.15	250.72	684.4	729.25	625.2	612.05	969.15	920.85	715.3	854.1	849.65	772.9	853.1	743.85	802.95	744.05	741.6
B4GALT4	289.1	187.25	243.2	247.55	206	213.9	327.2	265.9	244.95	296	146.265	549.35	439.5	300.9	250.65	237.85	284.85	254.35	176.85	346.1	269.95	293.85	199.3	267.15	299.7	209.15
B4GALT5	1169.2	1297.1	1212.55	1131.15	827.3	1208.15	1102.85	1069.95	1257.65	1061.9	411.42	857.2	1433.55	1433.7	1361.85	1225.5	994.95	2179.5	1285	1100.5	1177.4	955.9	1416.75	847.6	1435.7	819.8
B4GALT6	131.4	130.55	81.125	74.175	123.05	108.125	124.9	97.8	151.55	112.1	17.83	75.625	124.525	136	92.05	105.65	91.95	104.85	57.5	67.8	57.475	107.45	87	105.45	112.125	60.825
B4GALT7	315.5	295.75	266.05	356.85	214.65	346.2	276.7	281.4	232.6	412.7	103.175	473.45	394.4	554.35	386.25	352.65	327.7	313.3	280.25	328.5	282.85	276.9	341.8	335	248.15	218.3
B9D1	11.46666667	38.63333333	36.33333333	66.26666667	37.03333333	65.36666667	25.06666667	34.36666667	57.46666667	20.6	20.08666667	31.8	25.06666667	57.7	86.6	35.06666667	25.6	28.66666667	53.03333333	8.366666667	22.2	46.4	19.33333333	29.4	17.43333333	17.66666667
B9D2	281	298.3	167.9	185	154.5	167.1	197.2	165.6	137.4	101.6	97.71	33.3	138.4	148.3	168.4	323.3	200.1	219.8	195	140.6	303.3	346.2	294.1	175.8	158.9	334.8
BAALC	38.1	33.3	20.55	49.65	18.5	66.05	40.9	26.85	53.25	23.95	14.475	55.15	37.4	31.05	71.55	58.75	24.85	46.35	45.4	5.55	29.8	57.25	48.5	18.35	34.05	43.8
BAALCOS	38.3	5.45	58.65	38.6	85.9	58.65	21.75	4.1	65.2	20.3	30.31	6.3	22.3	12.75	26.4	35.15	79.2	46.9	26.45	38.55	20.75	11	31.85	89.5	16.65	24.4
BAAT	43.8	7.8	6.6	11.9	78.5	51.4	8.4	26.7	9.7	26.2	24.63	15.1	14.3	19.7	10.6	16.4	49.7	121.3	61.8	36.3	43.3	14.2	67.8	16.2	13.8	61
BABAM1	2339.7	1855	2063.6	1693.9	1949.9	1875.9	1953.9	2267.7	1826.3	2503.7	805.85	1795.8	1941.5	2297.2	1991.8	2540.8	2471.9	2051.2	2177.3	2439.2	2338.4	2396.2	2290.4	2774.7	2887.6	2259
BACE1	172.075	207.825	148.25	150.4	143.9	164.55	191.55	124.525	174.325	152.975	39.045	82.125	119.35	196.725	193.275	193.175	144.875	175.875	122.425	221.65	159.65	136.45	150.5	112.275	105.825	124.5
BACE2	177.4333333	129.4333333	86.83333333	238.0333333	242.8	210.7333333	128.3	213.5	164.6	185	28.09	228.5333333	129.4333333	163.4333333	306.9666667	96.73333333	196	85.4	257.7666667	61.76666667	129.6666667	134.0333333	214.4	142.9	78.46666667	188.4666667
BACH1	570.5333333	930.3333333	1323.8	673.2	876.1333333	943.0333333	1176.9	902.7666667	871.7333333	696.3333333	86.64333333	393.5666667	578.5	702.7	759.6333333	1412.5	718.1666667	1532.5	952.7	1224.266667	850.3666667	1368.166667	756.1	1007.033333	2105	862.3333333
BACH1 /// GRIK1-AS2	177.05	411.45	390.5	325.05	307.35	218.3	344.8	272.9	336.4	182.65	19.065	110.25	132.35	146.25	190.8	204.75	219.85	291.4	334.05	243.4	226.65	212.25	228.6	163.6	302	158.7
BACH1 /// GRIK1-AS2 /// LINC00189	37.4	44.7	33.9	48.3	4.7	33.4	31.1	31.8	97.3	29.5	8.74	78.9	67.2	2.2	4	18.6	52.5	19	57.9	33	2.1	19.7	15.1	11.1	41	34.7
BACH2	859.6	731	625.05	662.6	866.2	415.45	633.7	734.9	670.65	751.7	245.375	2330.45	665.85	712	1243.15	706.2	1147.8	614.5	1391.75	726.45	1234.85	903.5	1183.15	1358.95	721	1454.3
BAD	238.1	304.0666667	253.1333333	258.3333333	231.7333333	300.8333333	295	328.4	243.1333333	229.3	75.96	172.1666667	249.1333333	344.6	268.1333333	255.3333333	297.4666667	283.1333333	297.9666667	240.2666667	215.6666667	242.2666667	224.3333333	238.3333333	250.3666667	284.9333333
BAG1	1033.733333	895.5333333	1079.966667	1025.8	967.3666667	1022.333333	831.7333333	1146.433333	1029.966667	695.2	273.1033333	608	696.0666667	1063.8	780.9666667	1274.833333	1077.666667	1048.4	1008.933333	1134.066667	1086.066667	1075.033333	1173	1038.9	1347.633333	1002.066667
BAG2	204.8666667	181.8333333	130.2666667	170.2333333	147.9666667	158.6666667	185.0666667	174.7666667	163.2666667	145.8666667	44.78	184.7666667	101.7333333	66.3	193.9	140.1666667	158.0666667	105.6	184.2	104.8333333	151.7	185.4666667	165.5	190.1	107.4666667	194.9666667
BAG3	1140.2	813.3	562.2	1033.4	1043.1	624.2	823.8	659.1	722.8	467.2	183.06	1391.4	508.2	503.3	818	632.6	641.7	376.1	382.3	666.7	1038.3	741.7	576.8	1276.3	819.1	1147.5
BAG4	521.1666667	591.9666667	543.8666667	406.7666667	449.9	596.2666667	528.8	438.9	586.5666667	523.5	124.0533333	437.5333333	550.3	510.2	405.6333333	593.5333333	437.9	784.9666667	486	493.5666667	707.7	554.9333333	541.2666667	483.0666667	682.4	379.7
BAG5	1077.066667	1309.866667	944.7666667	1160.266667	1190.533333	957.2666667	1080.133333	1052.333333	1054.1	1128.633333	321.08	1003.733333	1112.833333	1208.7	1140.866667	1203.4	1105.466667	1116.666667	1036.866667	1164.733333	1428.9	1288.966667	1116.9	1321.133333	1246.733333	1283.233333
BAG6	3447.8	2591.175	2485.075	3250.175	2292.275	2715.475	2772.025	3745.925	2665.35	3849.55	1040.845	3428.425	4365.775	4805.15	3742.325	3231.35	3067.95	3547.4	3165.05	3389.3	3325.25	2801.275	2971.65	3320.65	3211.6	2885.75
BAGE	28.275	42.7	52.075	51.725	34.925	20.4	36.8	15.1	49.225	34.5	11.985	37.525	33.725	40.25	66.5	18.925	40.975	35.05	44.8	28.3	35.725	36.5	35.2	35.825	51.725	27.35
BAGE2 /// BAGE3 /// BAGE5 /// KMT2C	183.8	304.3	252.9	213	330.9	211.9	233.8	192.4	348	361.2	93.82	328.7	24.4	133.8	137.8	78.3	121.6	179.1	129	140.7	167.2	187.9	142.7	148.7	197.7	128.1
BAGE2 /// BAGE4	295.6	525.3	415.7	241.3	403.3	280.7	324	382.8	476.3	410.6	76.23	407.6	83.1	115.7	271.7	216.3	356.8	397.6	345.1	217.8	202.1	295.5	257.7	213.2	510.4	149.9
BAHCC1	28.16666667	23.13333333	56.63333333	35.06666667	66.5	55.26666667	33.73333333	35.23333333	111.2333333	56.6	35.28	45.1	36.53333333	50	42.56666667	18.36666667	97.36666667	59.53333333	15.53333333	91.1	38.13333333	22.56666667	45.16666667	45.9	84.5	92.1
BAHD1	442.6	243.5	196.7	258.5	243.4	289.8	317.7	229.5	482.6	375.9	210.35	470	596.5	376	413.6	426.7	520.2	396.3	400.5	527.1	337.9	377.4	441	426.3	342.9	363.2
BAI1	15.2	38.9	9.6	12.2	21.7	110.8	27.8	21.7	37.9	24.2	27.6	57.7	26.6	14.7	19.3	23.9	48.8	18	22.7	44.8	27.7	29.6	15.4	48.7	30.5	38
BAI2	114.2	113	25.3	101.2	146.2	100.8	62.8	87	46.9	14.6	11.34	69.7	41.2	95.1	74	49.8	77.2	103.5	77.7	50.9	85.3	107.6	145.8	43	18.2	87.5
BAI3	8.95	5.55	23.95	10.75	20.7	45.1	13.65	6.75	25.8	22.75	8.765	21.85	3.3	37.7	64.65	51.2	31.55	28	22.75	16.05	44.6	12.6	37.1	33.5	30.7	20.7
BAIAP2	97.6	112.55	94.55	95.65	88.25	81.55	99.45	91.275	49.9	102.7	30.83	42.025	67.875	138.075	86.025	105.3	68	64.6	58.3	44.05	56.775	66.15	68.25	86.95	79.85	36.2
BAIAP2-AS1	289.52	487.92	333.48	318.24	429.32	395.1	397.2	440.96	302.48	496.28	57.242	266.08	374.86	553.34	431.34	345.8	199.2	401.8	310.58	278.48	360.44	361.24	380.94	302.24	274.1	162.8
BAIAP2L1	12.2	25.8	19.66666667	27.63333333	13.8	19.53333333	27.03333333	16.23333333	20.96666667	24.03333333	19.68666667	22.4	14.6	14.66666667	58.76666667	21.66666667	22.16666667	47.36666667	15	8.233333333	33.23333333	7.766666667	15	15.93333333	14.56666667	29.2
BAIAP2L2	58.1	73.2	24.7	48.95	8.85	41.1	32.55	33.2	28.85	13.65	49.16	73.55	25.55	35.45	16.2	9.5	51.6	48	23.65	33.7	37.35	18	8.7	26.5	15.6	53.55
BAIAP3	50.45	34.2	20.6	60.65	148.05	124.75	144.4	37.75	111.2	155.45	71.665	224.05	224.05	101.15	184.75	51.3	134.15	14	233.65	80.1	75.95	27.2	131.9	66.7	28.6	124.5
BAK1	349.7	337.6	231.3	389.3	346.8	368.9	208.5	181	311.6	279.3	150.6	367.4	370.9	456.9	381.1	447.3	766.6	458.2	481.6	665.9	492.4	389.3	448	473.5	316.2	472.6
BAMBI	131.1	71.7	102	39	68.7	147.9	145.8	78.9	139.6	37.1	17.24	81.3	149.9	27.4	68.9	64.1	175.9	111.7	83.6	12.4	71.7	92	40.9	75.7	89.2	87.8
BANCR	41.6	5.5	12.5	35.4	5.4	33.8	4.8	20	45.7	12.3	26.53	6	82.9	41.4	7.1	14.5	49	9.8	52.9	4.8	12.3	14.1	16.7	55.7	15.1	10.2
BANF1	3533.7	4084.1	3414.8	3447.7	3381.8	4259.1	3294	3660.1	4682.6	3866.5	1016.1	2764.4	3521.5	5638	3844.3	3192.1	3647	3082.5	3328.5	4035.4	4003.9	2934	3042.6	2900.1	3061.3	2358.7
BANF2	69.5	136.2	73	2.7	57.1	80.4	7.4	79.1	96.4	39.1	15.96	6.3	79.6	42.3	130.8	36.3	79.7	87.2	70.9	95.4	34.2	71.3	8.6	81.2	17.3	74.7
BANK1	2369.633333	1455.433333	937.9333333	1845.233333	2459.466667	2198.966667	1223.533333	2420.033333	1953.233333	1463.5	225.6433333	2999.433333	943.7666667	925.6666667	2235.533333	877.9	2356.266667	1296.6	3173.866667	805.9	1654.433333	1489.866667	2026.233333	1806.633333	550.2666667	2117.2
BANP	1753.033333	1829.4	1614.5	1448.2	1338.9	1391.433333	1478.566667	1293.8	1700.666667	1839.533333	397.35	1459.966667	1603.1	1559.266667	1367.566667	1378.933333	1407.3	1539.766667	1257.6	1565.466667	1663.733333	1250.833333	1462.266667	1378.266667	1288.8	1263.066667
BAP1	583.35	385.3	357.05	392.55	367.45	460.4	334.35	530.95	487.55	738.05	238.24	554.8	908.05	810.95	861.1	820.35	657.2	966.9	645.75	880.4	629.5	657.1	567	523.6	746.1	552.3
BARD1	194.9333333	147.2	211.3	200.0666667	270.3333333	155.2666667	217.9666667	121.9333333	219.5	315.3666667	93.04	265.9	302.1	207.3	229.7333333	283.5333333	313.5666667	174.7666667	262.9	397.9	240.2666667	194.8666667	269.8666667	318.7	227	407.2
BARHL1	106	24	142.7	87.2	28.3	28.9	18.8	24.5	87	17.9	79.68	24.1	52.3	114.4	138.4	69.4	174.1	44.6	52.1	29.8	25.6	42.2	59.3	55.1	25	22.1
BARX1	10.4	11.1	33.4	5.7	36.1	44.2	48.9	53.2	9	49.2	19.17	65.7	12.6	92.1	20.3	22.4	36.8	4.3	63.6	12.7	3.2	44.4	43.9	66.4	61.1	12.4
BARX1-AS1	5.6	19.9	82.5	13	47.1	15.5	11.1	10.2	43	45.5	27.96	19.2	43.6	50.3	16.3	12.2	42.7	8.8	10.1	12.1	8.8	13	7.4	22.6	8.8	12.8
BARX2	8.8	19	18	11.1	26.2	31.2	12.5	17	137.1	20.1	20.42	5.7	23.4	20.7	49.9	11	21.5	12.4	21.8	20.2	12.5	11.9	20.5	25.8	19.9	13.3
BASP1	1871.05	1266.25	954.75	1679.25	1332.95	2166.65	1138.55	2122.9	1510.2	1731.25	182.07	1007.8	1299.25	1634.65	1566.95	1536.65	1288	3237.85	2085.35	1497.4	2064.7	1183.4	1085.5	1211.15	1547.75	1082.55
BATF	1214.3	1097.4	826.9	951.5	742.1	909.8	951.5	911.7	1108.6	833.8	512.66	802.1	1063.4	1168	896.6	798.8	1243	1368.2	871.4	997.6	899.5	910.9	964	847.1	692.6	848.7
BATF2	158.6	159.2	158.2	133.9	47.7	166	96.4	79.8	138.3	153.4	27.93	116.1	203.7	215.7	97.4	153.9	190.5	174.3	52.4	179.5	138.4	119.1	170	143.3	376.3	151.7
BATF3	307.3	294	409.4	344	382.5	486.5	443.4	386.8	326.6	517.3	120.14	228.6	310.6	310.8	456.8	419.3	208.3	186.8	218.9	538.1	289.3	262.7	323.8	448.6	485.1	199.2
BAX	427.45	1245.75	1166.15	857.4	761.5	789.35	610.35	721.5	745.1	351.65	240.02	749.45	868.1	1382.1	901.6	949.9	792.4	907.15	788	1072.7	616.6	751	710.25	708.5	1041.85	610.25
BAZ1A	2304.45	2320.45	2289.1	2472.55	2579.8	2365.15	2782.75	2498.05	2329.7	3150.15	1053.85	3609.4	3072.3	2759.95	2687.05	2470.1	2062.35	2659.5	2363.95	2711.2	2826.55	2351.75	2863.75	2520.5	2344.1	2485.4
BAZ1B	211.075	226.025	220.35	235.3	209.325	176.425	225.5	242.625	240.325	268.15	138.1875	324.6	403.05	342.85	366.35	330.325	385.1	292.1	229.075	408.375	358.325	243.1	282.525	347.725	188.875	322.325
BAZ2A	434.175	253.325	407.625	295.575	376.875	286.5	356.2	450.775	574.9	774.35	304.4725	728.8	783.075	689.175	756.8	634	713.025	700.425	638.675	665.2	492.85	536.45	510.075	653.75	732.15	645.725
BAZ2B	762.7	1044.3	1002.7	689.6	748.9	737.5	1250.8	790.6	1482.2	1269	386.43	1032.5	1353.7	965.3	815.8	1093.1	816.8	1424.9	1149.7	1682.3	1288.8	1170.7	1260.8	780.5	584.7	838.2
BBC3 /// MIR3190 /// MIR3191	240.7	221.3	312.2	394.8	417.6	229.9	352.9	355.2	225.7	211.6	126.83	400.5	421.9	413.8	560.4	411	328.2	446.1	367.1	475.2	455.1	325	360.7	282.8	468.3	465.4
BBIP1	1855.6	1264.6	1462.4	1782.25	1908.925	1675.425	1431.575	1427.8	1160.9	1218.425	430.2325	1696.5	1054.225	807.3	940.25	963.275	897.125	608.275	1008.85	804.05	1112.3	1029.6	1267.375	1189.75	786.9	1263.45
BBIP1 /// LOC100130175	213.6	195.6	278.2	143.5	215.05	102	192.5	120.1	207.1	169.3	80.485	194.45	230.55	117.1	189.15	91.35	109.3	140.95	146.85	128	99.55	183.8	199.5	142.8	111.85	192.85
BBOX1	23.6	18.3	8.9	30.2	2	7.2	20.8	1.7	51.8	12.4	10.57	19.4	8.9	14.1	37.5	10.3	42.4	10.8	2.6	2.7	2.9	20.3	12.1	40.1	35	9.7
BBS1	197.0333333	206.6666667	222.2666667	236.8333333	220.3666667	280.2333333	221.4666667	184.8333333	257.6666667	168.0666667	82.49	208.4333333	194.4666667	181.9333333	290.8666667	192.3333333	238.2333333	160.7666667	277.9333333	200.5333333	188.5666667	209.6666667	208.0333333	193.1666667	157.7666667	203.7333333
BBS10	272.3	264.4	151.3	142.3	107.8	214.3	336.3	165.4	149.6	235.6	33.39	299.9	314	299.2	173.8	224.3	204	109.4	154	226.5	284.9	224.6	274.6	324.4	47.6	138.1
BBS12	88.7	103.5	38.9	91.3	45.7	77.7	113.7	81.6	70.6	28.9	16.88	53	144.6	71	4.6	64.9	42.7	49	97.9	139.5	148	61.4	165.6	71.1	34	112.9
BBS2	1298.7	830	690.6	756	1071.5	848.7	1249.7	961.3	982.3	1542.9	364.11	1575.7	1343.5	896.4	1221.9	847.9	845.9	666.5	1030	1138.8	957.2	1067.7	962.1	1403.6	769.7	888.5
BBS4	451.05	353.3	332.45	375.9	438.5	272	398.75	315.95	490.1	401.85	148.75	691.4	346.15	349.35	406.85	312	435.4	349.35	402.9	427.65	343.85	291.95	378.7	413.55	321.3	390.05
BBS5	29.9	16.3	10.8	31.2	55.6	84.6	64	10	13.1	9.2	11.74	83.1	94.1	15.6	13.2	32.9	9.5	6.2	41.4	14.1	16.3	15.9	50.6	8.1	8.1	23.3
BBS7	161.2	158.1	149.4	157.45	182.05	163.9	185.15	119.05	144.65	148.05	28.005	149.95	153.05	123.75	139.05	115.35	98.5	152.45	125.95	123.8	101.05	125.05	161.8	129.4	88.3	142.65
BBS9	148.74	134.52	111.66	143.46	142.78	152.66	141.54	157.54	104.14	104.48	32.06	175.5	156.28	89.92	136.5	127.46	129.44	112.1	113.46	99.34	172.36	154.5	172.1	140.32	131.74	150.02
BBX	1464.614286	1328.514286	1638.885714	1434.042857	1581.828571	1012.328571	1455.414286	1368.642857	1483.471429	1825.142857	567.0871429	2156.785714	1399.3	1505.3	1633.028571	1226.4	1381.471429	1195.242857	1318.757143	1178.5	1378.428571	1258.414286	1428.514286	1628.7	1444.457143	1728.314286
BC005081 /// RP11-284F21.10	4.7	9.75	8.15	10.65	4.65	8.1	11.3	6.35	8.05	35.9	18.365	9.55	7.8	9.4	10.75	6.75	9.2	4.7	6.1	4.3	3.75	24.05	8.75	10.65	10.65	15
BC010186	193.5	91.8	123.5	76.5	159.1	136.7	191.9	93.4	187	110.7	42.6	183.4	129	150.3	162.9	216.3	200.4	150.7	209.3	204.9	134	236.8	199.7	100.4	204	250.6
BC012193	92	117.5	93.1	197.9	131	181.4	237.6	119.1	140.2	161.4	27.3	236.1	287.1	222.9	164	124.1	59.1	54	122.6	155.1	124.1	106.4	167.5	246.6	75.5	132
BC015159	35.4	4.1	3.6	8.1	8.6	2.3	17	24.6	32.4	30.7	14.34	102.9	1.7	77.6	4.1	40.4	66.9	77	24.5	4.7	5.5	45.8	12.8	3	5.7	19.1
BC015774 /// SEPT7P2	177.75	112.3	191.1	109.3	144.1	116.3	151.5	142.3	285.4	132.6	47.03	133.8	122.2	96.9	257.85	116.45	216.55	120.05	111.75	134.65	139	113.75	133.45	130.55	119.95	117.05
BC016361	44.1	6.2	21.4	61.3	5.5	56.2	41.7	43.3	63.7	2.6	12.84	7.5	39	3	54.8	36	7.7	8.6	6.2	6.5	47	10.6	4.1	11	2.9	2.9
BC016656 /// RP11-168O16.1	41.15	68.2	77.2	67.5	46.7	61.6	16.15	41.45	52.55	62.55	17.56	19.1	31.8	84.8	92.1	64.5	39.2	26.85	90.6	35.8	39.3	108.55	55.6	55.75	72.5	45.9
BC016972 /// RP11-443B7.1	3.3	7.2	11.4	97.2	13	6.8	71.2	69.8	6.3	6.5	15.97	63.1	12.8	6.3	11.6	41.4	45.8	2.2	66.5	47.5	70.2	80.9	39.6	16.7	58	40.9
BC017209	5.1	20	11	3.2	8.8	5.2	2.5	13.3	5	10.1	9.14	15.8	9.6	17.6	13.6	8.5	18.5	4.6	11.5	6	11.9	6.3	8.1	6.5	5.7	16.2
BC017398 /// CTD-2314B22.3 /// DQ786293 /// DUXAP10 /// LL22NC03-N64E9.1	98.3	7.1	123.1	71.5	2.3	29.5	47.8	3	25.9	140.9	9.96	97.2	65.1	52.9	75	80.9	7.1	20.5	6.5	1.7	28	29.5	2.4	46.9	4	62.9
BC017988 /// RP11-308N19.1	42.5	3	10.6	42.1	51.6	3.1	60	68.8	7.1	18.5	11.83	17	23	22.9	19.3	23	27.5	63.2	3.2	2	15.7	62	5.3	34.1	66.1	24.9
BC019672 /// USP32P2	11.3	9.9	12	4.2	7.2	16.2	13.2	9.7	55.3	7.4	23.22	26.7	16	50.8	9.5	5.5	14.8	5.8	12.3	9.9	8	6.6	49.8	11.8	60.8	63.6
BC021061	4.4	30	7.3	29.9	6.7	21.7	47.2	16.2	6	22.3	11.87	77.4	7.2	50.8	55.7	25.6	6.6	18.6	3.4	2.5	2.1	40.4	33.3	40.7	69.1	3.7
BC022047	730.9	636.7	566.1	902.2	691.5	811	637.9	618.2	886.2	704.5	302.74	1173.1	745.9	637.2	857.8	685.3	535.1	485.6	642.4	528.5	759.7	781.8	710	719.6	729.9	875.1
BC022568 /// CTC-265F19.1	60.3	22.8	35.2	19	139.7	18.2	71.4	36.3	120.1	92.3	34.12	323	214.3	92.2	101.5	56.7	213.4	59.7	333.5	58.7	6.2	92.2	74.5	66.7	17.3	117
BC022892	179.7	93.7	143.4	140	241.2	119.3	320.6	112.1	209.1	176.7	34.54	168.5	91.9	157.5	145.4	70.7	88.2	89.4	176.8	101.7	51.2	64	102	121.9	160.5	77.5
BC023201	66.5	51.9	60.5	10.4	34.5	68.4	30.9	80	20	9.7	21.51	20.2	4.7	13.7	22.1	11.8	10.8	13.9	20	4.3	9.5	66.8	8.8	9.4	10.1	38.6
BC024027 /// RP11-268G12.1	6.1	85.4	12	106.5	5.6	6.5	53.1	11.6	8.9	9.7	13.11	46.6	7.7	16.8	89.7	38.1	15.1	46.1	75.4	11	16.3	46.7	12.6	20.4	15.8	9.5
BC024169	27.8	27.4	38.3	56.3	42.2	58.5	20.6	17.7	29.5	2.5	12.38	4	77	119.6	9.5	32.1	18.9	57.7	2	32	2.7	33.8	5.5	11.3	80.3	34.1
BC027448	75.4	91.25	94.7	87.85	84.6	22.8	70.6	63.2	89.85	90.45	16.515	72.5	44.75	123.35	128.35	55.35	52.9	71.3	60.5	83.2	54.1	95.5	124.4	90.7	84	99.75
BC027619 /// RP11-236J17.3	62.4	13.2	34.4	14.5	31.8	12.2	53.7	19	62.3	88.3	33.27	24.9	27.2	31.8	213.8	73.1	118.4	49.3	11.3	15.4	77.9	49.9	146.5	19.4	68.9	26
BC028044	22.1	61.7	70.6	56	7.9	34	2	67.2	13.8	82.3	10.01	50.3	67.3	65	44.8	67.5	10.8	65.7	56.1	7	79.3	43.4	55.2	4	43.1	30.3
BC028670	65.8	7.3	8.3	8.2	19.5	17	11.2	51.9	70.3	9.5	15.38	37	6.3	83	15.3	7.1	59.7	46.3	60.3	12.9	33.3	15.3	112.1	40.1	7.3	11.2
BC030116 /// RP11-716O23.1	27.9	40.1	32.2	21.1	3.9	5.7	26.9	1.7	6.2	3.2	9.47	55.8	8.2	53	39.1	6	64.5	3.8	3.9	58	4.9	21.9	42.5	54.7	7.4	12.9
BC030152	297.1	177.1	224.5	179.3	226.7	321.1	258.4	236.2	265.6	223.9	49.99	177.3	182.8	244.8	211.8	245.6	239.7	278.8	226.2	255.7	295.7	243.9	266.2	219.5	202.2	295.1
BC031255 /// RP11-260O18.1	15.3	14.1	5	52.6	61	6.8	14.9	7.3	29.7	25.8	16.41	6.5	29.7	6.6	21.9	47.8	11.3	3.4	3.2	4.6	9.7	8.3	7.5	40.7	40.1	22.8
BC031864 /// LOC100507330 /// RP11-588H23.3	91.4	52.6	107.2	23.2	51.5	66.7	51.1	73.5	71.4	46.7	18.88	55.4	88.7	77.6	29	102.2	17	37.9	84.1	104.6	18.4	53.4	86.5	10.7	92.3	116.1
BC031952 /// RP11-540O11.1	22.3	98.7	10.7	7.2	50.7	117	68.1	10.2	65.2	34.4	9.95	9.8	36.2	21.7	39.1	41.5	12.8	25.2	21.2	8.1	43.8	3.9	14.5	69.8	10.2	2.9
BC032026 /// RP11-526I2.1	75.4	36.5	65.2	7.2	13.2	15.1	87.1	3.3	6.5	51.2	15.66	14.4	30.8	62.9	19.3	4.2	93	9.9	12.2	11.9	6.1	13.3	18.4	58.4	51.9	109
BC032415	69.4	27.35	108.2	55.3	83.4	15.05	139.5	88.55	118.65	365.45	72.325	318.7	773.3	658.6	368.1	224.1	357.1	334.4	255.6	348.15	79.3	219.35	126.4	137.45	204.35	150.25
BC032899 /// RP11-396C23.2	6.05	47.65	41.5	56.65	38.3	87.9	10.5	20.1	50.3	42.65	16.23	45	21.5	25	58.3	47.8	44.05	49.8	36.5	33.65	26.5	46.7	51.15	36.3	11.15	61.05
BC032916 /// RP11-400D2.2	5.5	4.1	2.2	5.1	3.7	10	68.7	5	4	1.3	9.2	5.2	5.4	3.6	18.7	12.8	10.4	7.4	5.7	6.7	2.7	12.5	8.7	12.3	5.5	3.4
BC033164	25.4	154	127.6	59.2	115.7	127.8	78.6	157.8	136	171.4	48.22	187.2	286.4	278.5	225.2	172.8	178.6	109.1	90.5	183.4	108.6	150.4	140.2	165.8	164.8	43.7
BC033241	2.8	3.3	2.3	28.1	23.1	5.6	27.7	4.4	9.1	6.1	8.36	33.9	35	30.2	32.9	50	53.9	3.7	10.8	44.3	26.6	6.7	32.9	29.2	4.4	37.9
BC033323 /// CEP290	65.5	8.1	10.4	25.6	30.7	8.4	38.6	5.2	5.3	8.3	15.16	142.7	76.8	72.2	79.2	73.3	9.2	40.7	57.3	19.4	32.3	4.9	8.3	59.4	15.6	4.8
BC033528 /// U73166.2	215.3	236.6	205.8	185.9	378	277.6	193.8	196.3	338.5	149.9	115.79	234.4	258.9	654.1	174.7	313.5	383.5	122.1	286.3	418.2	209.8	320.4	268.7	307.2	226.3	281.6
BC034319 /// RP11-11N9.4	315.9	350.7	246.9	322.7	202.2	240.7	183.5	186.6	160.3	151.5	28.22	118.9	224.2	211.4	168.6	260.3	78.8	281.9	142.3	216.2	251.5	202.4	150.6	322	201.9	184.6
BC034416	62.3	11.1	6.3	20.2	12.6	17.2	7.1	7	9.2	29.3	8.53	13.6	69.3	6	10.6	14.2	14.6	40.4	31.6	30.4	63.4	14.4	71.6	8.3	8.6	6.6
BC034423 /// RP11-966I7.2	2	13	22.8	7.9	3.5	10.2	4.5	64.4	31.5	11.4	11.56	5.9	4.8	2.8	46.8	2.3	13.3	24.3	10	3.1	4.6	4.4	5.5	4.5	33.8	10.4
BC034444	5.2	7	30.5	31	4	2.2	46.1	36.6	24.6	34.5	14.86	74.9	37.6	37.6	4.6	6.1	69.4	51.2	71.4	43.5	37.4	50.4	5.9	71.1	90.6	15.5
BC034456 /// RP11-229P13.25	13	27.5	78.8	63.9	66.6	7.7	79.2	10.5	21.3	13.3	10.34	22.3	49.2	57.9	78.7	5.3	19.1	31.9	6.2	52.4	17.6	70.3	6.7	63.1	24.1	11.8
BC034578 /// RP11-411B10.2	14.4	23.6	45.6	20.7	2.2	6.4	5.7	16.6	29.3	2.8	11.74	7.3	2	5.2	10.2	11.3	70.3	27.1	14.4	8.9	5.3	7.2	14.5	7.9	7.9	9.7
BC034636 /// CTB-113P19.4	2.4	71.8	2.7	46.1	36.6	15.2	16.6	8.1	8.3	3.7	10.92	3.8	2.9	9.3	34.9	20.5	51.1	49.4	92.2	11.4	4.9	7.5	5.4	67.9	7.5	36.2
BC034788	4.1	73.8	34.3	35.4	13.2	10.9	51	3.7	62.9	5.8	13.27	5.4	22.2	2.8	47.1	48.2	53.7	5.1	42.3	7.7	2.2	40.1	51.4	52.4	9.5	26.5
BC035096 /// RP11-433J8.1	6.5	17.4	5.3	46.6	64.9	71.5	7.3	4.4	35.3	104.4	12.14	86.8	116	61.7	4	13.4	6.7	5.3	15.4	19.9	16.5	9.3	9	78.2	11.2	12.5
BC035247 /// RP11-18H7.1	1.6	23.1	2.3	1.1	3.3	1.1	33.7	4.2	45.5	6.3	9.87	22.4	56.6	2.3	5.4	25.5	46.4	47.2	5.3	7.1	6.1	3.2	2.4	3.8	18.2	78.6
BC035400	8.5	44.9	69.9	53.4	7.6	62.6	41.1	89.8	41.8	58.8	11.51	114.4	69.3	68.5	78.7	41.9	24.6	35.7	37.7	13.1	15.6	39.9	52.5	6.6	58.8	37.7
BC036055 /// PREX2	34.9	26.3	14.7	37.8	22.3	10.4	19	14.4	29.1	30	8.55	21.9	18.5	75.9	4.6	47.6	40.8	9.3	22.7	2	4.7	20.6	23.5	0.7	30.7	2.8
BC036209	4.4	19.2	3.5	4.8	51	60.8	2.3	8	4.6	22.8	8.78	4.9	5.3	2.1	2.7	60.8	22.1	4.7	8.3	17.3	3.8	5.4	11.8	3.8	5.2	3.9
BC036261 /// GS1-18A18.2	19.2	13.3	57.6	37.3	9.1	95.5	4.5	39.7	8.9	75.3	13.4	65.8	50	35.7	123.6	6.1	96.6	34.6	100.9	24.7	4.8	43.3	29.4	3.2	32.6	47.5
BC036308 /// RP1-117O3.2	3.8	33.5	2.8	8.4	2.1	4.8	2.8	4.3	6.5	8.6	7.59	6.9	10.2	54.1	11.2	4.4	3.3	12.1	78.6	3.7	3.9	29.7	7.3	3.4	9.9	2.4
BC036309 /// RP11-298H24.1	2.2	1.8	28.2	30.8	26.1	1	7.7	3.1	2	5.1	8.32	2.6	8	1.8	2.2	5.2	27.1	4.4	2.6	20.9	4	1.7	6.7	4.1	9.3	26.2
BC036311	1.7	6	6.9	29.6	43.3	5.9	20.9	37.3	5.8	16.9	8.74	4.7	29.6	2.5	1.9	11.3	13.9	7.3	5	23.1	8.2	15.4	5.2	6.7	6.4	3.3
BC036778 /// NCOA3	31.3	5.3	65.5	2.4	7.1	2.2	18.9	20.1	4.6	39	12.04	9.2	45	28.4	46.5	5.5	34.5	7.6	34.8	10.2	16.8	30	11.9	4.6	2.1	53.6
BC036830 /// OVAAL /// RP11-522D2.1	3.8	6.8	15.4	4.2	7	10.1	9.2	11.4	49.9	25.5	29.46	22.6	21.2	52.3	21.8	14.7	8	4.1	7.2	4.2	39.4	5.1	7.8	7.4	8.5	8.6
BC037214 /// RP11-58G13.1	22.4	5.8	7.3	6.6	13.7	9.1	7.3	5.3	7.2	82.1	12.37	11.2	22.5	136.6	16.6	4	9.1	3.7	12	6.7	24.7	8.3	26.8	7.9	3.9	48.2
BC037833 /// RP11-492E3.2	113.9	98.4	91.9	198.1	131	373.8	96.6	62.1	21.3	111.8	85.4	92.7	68.4	141	166.8	162.3	28.4	21.5	136.6	173.6	19.7	44.9	197.9	209.3	197.1	117.8
BC037861 /// CTD-2036P10.3	92.2	49.1	63.5	76	28.3	89.3	82.9	24.2	41.9	2.2	17.16	2.5	60.6	101	9.1	20.8	58.6	51.7	48.9	31.4	79.7	69.2	42.3	44.7	24.7	111.8
BC037892 /// RP11-1129I3.1	8.2	5.5	15.3	2.7	6	2	1.8	1.8	3.6	62	8.72	8.7	18	4	8.1	11.7	32.7	1.7	6.8	2.8	1.2	1.9	1.4	3.6	2.9	1.6
BC037970 /// RP11-94M14.2	35.9	4.3	54.3	4.9	2.7	1.8	2.8	70.4	39.6	12.8	7.41	55.5	27.3	89.6	13.4	30.3	44.3	14.8	35.8	11.6	8.8	4.5	25.7	40.2	13.6	73.3
BC038194 /// RP11-550P17.5	61.1	28.7	23.1	9.7	61.2	53.6	38.3	37.3	60.7	36.6	14.48	40	52.5	19.1	21.6	27.3	22.9	28.1	7.3	10.3	42	44.4	15.9	37.8	36.1	45.7
BC038205	14	8.2	3.4	56.8	8.8	60.3	21.8	46.5	29.2	33.2	10.65	29.3	95.7	23.5	43.4	87.9	24.6	25.6	3.5	8.7	3.7	87.1	28.5	38.4	24.1	53.6
BC038731 /// CTD-2284J15.1	81.4	57.5	92.6	42.7	122.6	99.7	115.4	69.3	100	114.8	15.96	136.8	69.7	113	113.2	74.6	154.4	63.3	123.9	42.8	81.5	132.7	143.1	172.6	95.9	218.8
BC038755 /// PRKRIRP5 /// PRKRIRP5	62.1	2.6	2.5	6.1	7.6	12.2	32.3	1.6	19.3	7.8	8.06	2.9	14.1	9.3	60.3	1	5	7	4.6	6	3	2.9	3.8	3.2	1.8	2.6
BC039122	38.7	70.8	10	70.5	20.1	86.2	79.4	64.7	40.9	66.2	16.35	7.6	89	40.3	86.2	80.3	48.5	77	41.4	43	32.1	87.3	36.2	43.6	26.6	56.2
BC039319	29.3	48.4	26.9	55.6	18.6	12.7	5.7	20.2	1.9	11.4	8.84	32.4	30.1	65.8	67.4	13.1	49.6	43.1	66.1	31.6	45.7	28.2	85.7	24.5	2.7	45.6
BC039357 /// RP11-661G16.2	27.2	10.7	15.9	22.8	15.7	12.4	9.1	28.6	13.3	25.5	17.79	23.6	16.4	7.5	9.6	54.2	16.9	13.9	18.5	5.9	50.2	16.4	8	7.6	15.5	28.2
BC039485 /// LOC284930	2.3	32	110	84.8	102.1	128.7	102	47.9	81.7	145.7	18.44	117.6	144.2	150.3	108.8	63.7	106.3	7.4	40.7	109.3	47.2	88.1	148.9	15.5	109.6	116.8
BC039487	3.1	19.9	45	22.7	29.9	1.7	46.5	19.7	2.4	38.7	10.19	21.3	12.3	36.2	24.9	36.5	12.4	38.4	8	6.4	8.8	68.4	34.6	29.1	14.8	22.8
BC039537 /// RP11-30L15.6	30.35	69.5	104.75	44.25	74.4	122.9	122.4	23.35	125.5	98.15	15.105	135.5	107.25	130.85	100.25	70.5	126.3	60	87.4	82.05	45.65	80.35	69.3	72.35	45.15	69
BC039545 /// RP11-1008C21.1	113.6	129.9	87.1	112.1	123.2	103.1	107.3	82.4	127	124.1	12.33	82.7	169.4	215.1	162	119.4	121.1	59.7	130.4	180.6	114	109.7	98.8	64.5	100.2	74
BC039673	4.9	31	32.3	2.9	76.7	6.1	30	6.6	49	53.7	13.52	76.7	9.8	11.4	94.7	2.6	47.2	16.4	20	21.6	1.3	11.1	60.9	3.8	7.3	4.6
BC039681 /// RP5-1157M23.2	167.4	163.7	195.2	245.6	168.3	94.7	64.9	159.2	51.2	181.1	86.34	288.9	159.1	204	320.6	201.2	135.9	106.2	237.8	132.1	180.8	277.4	304.4	280.5	224.8	283.2
BC039686	78.7	71.6	133.6	134.2	49.5	137.2	119.7	134.5	172	118.9	23.51	83.8	84.9	104.2	121.7	76.4	122.3	111	134.7	73.5	84	84.1	97.4	95.3	65.7	122.2
BC040311	7.8	2.4	25.9	3.4	21.6	26.7	17.2	2.1	49.3	5	8.94	67.5	34.4	43.5	45.1	45.1	2.1	10.8	31.2	64.7	26.7	12.3	3.8	1.5	3.3	5.4
BC040412 /// CTC-400I9.1	100.2	230.8	117.6	114.3	114.4	154.3	78.6	169	17.7	112.5	22.38	176.3	111.4	110.2	171.9	102.6	29.5	93	18.8	13.7	68.9	67	94.5	71.6	21.8	104.3
BC040577 /// RP11-10K16.1	12.2	50.6	36.5	98.6	38.6	95	73.3	5.1	180.8	98.5	17.44	50.8	76.4	90	161.4	70.5	76.4	86.1	24.7	47.2	62.2	42.1	89	53.5	105.2	136.5
BC040624 /// FOXP1-AS1 /// FOXP1-AS1	69	26.7	134.1	98.3	108.7	106.8	75.1	88.7	23.8	15.2	20.65	76.9	9.7	116.7	121.5	123.1	142.7	46.2	160.2	15.7	25.7	53.9	123.5	73.5	70.7	115
BC040646 /// RP11-732A21.2	2.2	7.4	9.2	9.7	8.6	11.3	7.6	10.2	8.5	8.9	9.82	39.1	50	11.8	7.8	5.7	10.3	21.6	5.6	4.7	9.8	7.5	6.6	8.3	4.2	7.6
BC040734	25.3	17.7	54.3	11.2	8.3	44.9	4.6	5.6	36.6	54	10.77	17.4	3.6	6.2	70.4	5.3	3.8	58.3	7.6	1.6	3.5	1.9	5.5	15.5	10.9	8.5
BC040833	41.2	18.1	8	42.8	91	56.1	69.8	16	73.5	25.7	15.13	13	61.3	9.6	119.3	5.2	12.7	13.1	31.3	58	3.9	31.2	3.1	2.8	3.4	4.1
BC040886 /// RP11-804F13.1	6.35	10.55	8.4	7.4	15.8	12.75	5.5	11.45	10.35	2.2	9.66	17.4	8.3	14	16.5	18.4	13.05	13.25	19	2.9	17.1	14.9	17.7	15.3	7.2	12.85
BC040898 /// RP11-244K5.6	19.2	57.5	47.5	16.7	9.4	30.4	28.3	47	67.2	20.4	17.35	108.2	34.8	10.5	30.3	2.5	5.1	20.1	19	16.9	15.6	9.9	19.1	20	13.1	39.3
BC040901 /// CTC-241N9.1 /// LOC100996419	32.65	55.55	53.45	70.75	51	50.05	67.25	51.3	23.4	51.3	9.39	57.25	45.4	44.5	71.75	54.95	35.15	34.45	6.65	40.95	48.85	53.05	30.65	37.3	6.95	62
BC041003 /// RP11-495P10.3	2.3	3.9	36.8	6.3	13.9	39.5	5.6	43.1	6.1	57.2	10.46	19.3	55	4.4	45.5	1.8	34.8	10.3	3.7	3.3	17.5	4.3	34.3	4.3	47.5	41.2
BC041025	464.9	327.6	622.7	343.6	588.6	388.7	558.4	466.3	517	1286.3	584.08	2822.5	1400	2102.1	1065.3	692.2	1019.8	515.3	2406.2	1600.4	450.1	845.9	870.6	766.8	515	650.9
BC041347 /// FLNB-AS1 /// FLNB-AS1	111.1	25.5	13.7	21.7	10.1	18.8	20.2	8.4	92.4	45	20.9	25.2	5.8	20.9	9.6	46.5	37.3	74.8	18.8	21.5	90.8	29	19.2	70.3	28.7	44
BC041363	55.1	13.6	46.4	36	19.3	59.7	37.2	27	3.9	83.8	12.23	53.4	4.8	73.5	41.5	58.1	4.2	43.4	14.1	36.3	33.5	13.9	20.6	57.4	14.5	57.7
BC041448 /// RP11-422J15.1	3.4	4.1	3.3	1.8	20.5	2.1	3.6	3.4	19.9	1.4	8.25	46.9	2	26.3	3.5	2.9	9.8	0.9	9.9	1.8	20.9	1.2	39.2	1.4	3.1	1.6
BC041451 /// RP1-206D15.3	56.7	49.1	7.3	69.3	35.5	23.9	5.3	41.6	91.7	75.9	8.46	31.1	13.5	56.3	72.6	12.7	11.9	9.7	8.3	12.9	31.5	0.9	55.8	16.2	73.6	17.7
BC041484 /// RP11-90K6.1	4.7	13	16.5	2.5	2.7	15.7	0.9	1.6	12.8	2.4	6.83	50.9	1.1	0.5	1.4	21.9	14.3	1.1	2.1	11.7	13.8	15.5	1.1	3.2	2.1	2.6
BC041947 /// RP4-630C24.3	60.6	48.5	8.3	34.1	35.9	61.3	19.3	27.7	53.6	3.1	9.95	8.4	75.7	9.9	3.3	36.9	4.7	56.3	16.5	47.2	4.4	32.6	54.4	23.6	41.3	37.4
BC041998	26	19.4	34.3	28	4.1	23.9	8.4	59.6	8.6	50	11.39	10.9	3.5	55.9	12.2	33.7	62.6	47.3	4.1	32.1	24.7	66.1	29.5	35.2	35.7	58.6
BC042022 /// LOC100506331	36.6	8	21.7	4.8	33.5	9.1	62.2	52.8	3	6.4	10.84	23.6	4.8	56.7	55.6	9.6	10.6	13	79.9	35.1	5.7	10.1	53.4	66.4	12.2	19.4
BC042029	9.7	14	70.4	6.6	43	16.8	56.4	5.8	62.4	7	11	67.9	62.4	9.2	62.7	12.1	3	15.5	4.2	3	1.6	4.4	2.4	62	6.5	11.6
BC042091 /// RP11-752D24.2	36.2	12.4	6.35	11.6	27.35	44.6	46.7	9.35	68.3	43.8	10.645	27.5	48.95	30.6	80.95	26.2	35.65	4.4	16.8	49.5	34.9	20.95	9.6	34.7	39.8	33.3
BC042366	4.5	2.1	1.8	5.6	6.4	7.7	19	38.1	2.5	4.6	8.63	4.5	2.8	7.6	3.6	19.3	4.1	5	25.8	18.1	2	32.4	67.2	3.5	16	6.4
BC042372 /// RP11-45P15.4	89.9	28.5	22.5	54.8	3.6	52.6	40.9	46.8	22.7	48.3	10.59	52.1	54.6	37.4	52	36.2	34	23.9	19.1	42.6	53.9	13.6	60	39.4	40.4	57.9
BC042374	3.1	10.1	10.5	40.6	7.9	37.3	9.3	38.8	71.4	33.8	11.26	45.6	40.5	49.5	27.7	23.4	12.7	17.3	34.4	42	27.8	25.9	11.4	1.6	5.4	46.5
BC042382 /// RP11-408H20.3	9.5	33.15	39.65	5.75	11.8	6.5	11.3	6.85	4.55	6.5	11.15	22.25	5.95	5.65	13	26.9	9.7	25.55	14	34.6	3.45	7.5	7.55	6	39.75	22.7
BC042590	172.1	77.3	255.4	118.4	130.5	54.9	112.1	102.8	215.1	260.1	17.41	144.5	258.4	223.7	251.6	104.5	149.6	159.2	141.4	223.9	79.1	154.1	128.6	111.3	222.7	148.8
BC042811 /// RP11-340I6.8	62.1	97.1	61.9	99.7	69.6	52	67.5	44	7.4	134.6	19.92	86.6	21.7	102.8	65.6	12	101.6	44	74	50.7	77.9	13.9	57.6	142.9	115.4	71.7
BC042825 /// RP1-179N16.6	14.4	23.8	32.5	1.7	4.5	23.7	1.8	37.4	50.3	21	8.61	21.8	38.3	5.4	64.3	1.8	4.3	1	12	0.8	1.8	3.1	13.6	4.4	6.9	32.3
BC042855 /// RPS11P6 /// RPS11P6	92.4	139.6	111.2	102.9	109	163.5	128.1	88.2	120.1	134.2	32.68	66.9	118.4	106.2	159.5	102.2	84.9	30.3	55.3	9.6	121.9	108.7	154.3	64.9	63.7	42.6
BC043223 /// RP1-274L7.1	14	10.3	55.5	4.5	30.8	4.9	39.3	25.7	50.4	50.1	14.87	57.8	91.6	25.2	18	5.9	12.7	5.6	52.3	31.3	22.8	62.2	8.2	11.6	54.8	54.6
BC043227	28	2.3	54.8	40.8	12	6.6	0.7	3.4	2.2	5.5	9.76	32	52.3	31.8	2.3	3.2	19	2.7	10.5	33	42.3	4.4	24.3	34.6	2.8	2.9
BC043266 /// RP4-568F9.6	20.8	10.85	45.65	35.75	4.8	22.05	30.7	2.95	5.6	17.15	11.72	6.5	21.4	24.8	30.25	13.65	28.45	9.4	41.25	9.65	22.35	8.65	10.3	21.45	23.4	22.05
BC043291	13.3	19.9	25	43.1	13	19.3	5.3	31	6.8	6.7	10.68	96.9	4.5	21	98.4	29	6.9	14.5	68.9	37.5	17.8	48.6	37	22.4	8	55.4
BC043355 /// RP11-481J13.1	58	162.3	34.1	36.8	72.9	100.9	72.4	82.7	205.3	41.3	21	175.3	163.1	61.1	160.5	89.1	128.6	121.7	72.9	167.9	67.6	182.2	76.6	141.7	59	67.3
BC043356	35.3	154.9	122.8	79.1	190.8	108.6	235.7	56.4	185.5	232.8	20.43	52.1	194.9	262.4	229.4	225.1	29	165.8	190.4	191.8	101.5	199.9	276.4	137.4	105.7	87.7
BC043400 /// RP11-875O11.1	160.7	218.2	80.1	241.2	166.7	132.7	129.8	158.6	72.7	134	49.72	230.1	260.7	236.3	156	89.7	162.2	141.3	46.2	126.8	88.6	58.5	154.4	122.1	93	185.6
BC043540	51	74.35	22.8	81.15	35.5	38.95	65.85	52.05	53.9	33.55	25.865	45.15	17.5	46.2	82.75	44.5	38.55	55.5	15.5	24.45	55.6	18.2	29.65	13.8	13.8	41.55
BC044596	264.3	542.9	750	915.1	1497.7	584.6	1000.1	783	626.6	596.8	157.87	546.4	705.2	1182.5	471.6	619.5	379.8	430.2	889.3	331.2	157.3	624.1	444.2	532.1	533.3	588.7
BC044611 /// RP13-539F13.3	1.9	6.9	5.1	3	2.1	3.4	2.5	18.1	3	1.9	12.38	2.9	6.2	64.2	8.1	6.9	6.5	42	4.7	2.9	4.4	3	5.9	46	3.4	8.1
BC044614	20.9	15.4	19.4	2.2	35.5	24.1	15	41.4	11.8	2.9	8.55	34.7	2.4	4	20.6	30.8	5.3	3.4	3	38.3	3.1	7.7	24.6	42.5	44.5	24.7
BC044765 /// RP11-96B5.4	10.8	62.3	40.7	32.2	8.9	39.9	12.9	25.2	5.8	31.5	10.37	85.4	16.2	5.6	17.3	2.2	26.7	32.6	10.7	12	2.4	14.1	7.9	64.4	23.8	21.8
BC045559	32.4	11.2	16	37.9	12.9	26.4	28.1	33.8	36.8	35.2	8.28	1.5	5.9	1.8	75.1	30.7	5.7	32.6	26.5	42.2	1	2.7	16.7	18.2	21.6	14.1
BC045560	43	46.2	72.4	54.7	107.2	67.6	77.4	65.8	108.6	70.6	16.16	72.3	11.9	57.3	132.6	51.7	23.6	5.6	74.2	52.6	2.6	53	29.9	67.7	62.9	73.8
BC045779	22.6	42.8	6.3	7.3	9.5	10.8	52.2	22.6	84.4	54.5	16.87	59.8	121.7	89.9	25.7	22.9	118.3	83.9	9.6	8.2	25.3	65.1	39.8	24.3	74.5	23.7
BC045784	47.8	113.2	125.2	48.4	143.4	90.7	202.3	104.2	132.7	114.8	20.06	187.4	145.4	186.9	232.4	63.7	187.5	139.5	195.3	107.4	7.3	104.3	121.9	84.9	49.5	85.4
BC045788	40.3	73.4	5.7	5.1	3.1	4.2	48.1	14.6	9	1.5	9.51	10.9	105.2	5.6	6.3	46.4	8.7	6.3	15.7	42.9	2.8	8.8	47.8	26.8	28.6	10.2
BC045789	96.3	98	107.4	109.6	155.1	44.6	136.6	148.8	254.7	349.9	32.66	95.1	172.3	356.2	180	79.7	59.5	196.6	189.8	52.3	15.4	105.7	105.3	89.7	65.7	71.1
BC045791	25.5	34.1	6.3	43.4	24.8	2.7	6.8	21.3	37.1	31.5	8.91	61.8	13.3	23.3	2.4	28.9	40.6	4.2	10.4	13.6	45	38	29.2	2.7	4	20.2
BC045805	8.1	13.6	17.6	4.9	55.3	3.2	61.5	6.8	10.3	6.6	17.86	9.2	8.3	14.4	30.5	18.2	65.7	55	69.2	62.1	37.8	6.7	16	30.9	21	19.9
BC045810 /// RP11-38F22.1	3.5	7.1	2	7.8	4.5	1.3	29	18.1	1.4	2.2	8.96	4.1	33	52.1	3.9	2.9	4.1	12.1	3.2	9.6	11.4	3.4	3	4.1	18.3	4.7
BC047364	52.2	8.8	90.4	9.7	10.8	24.8	94.7	36.2	72.9	34.3	13.57	64.3	59.7	67.4	127.6	49.2	61	13.2	39.1	24.2	21.3	44.5	42.4	48	27.6	27.8
BC047484	699.8	700.7	621.3	887.5	912.9	894.5	706.2	798.7	493.2	744.6	269.83	713.1	537.9	601.1	503.9	578.3	629.4	727.2	587.9	665.3	688.6	1007.2	926.4	800.6	508	827.7
BC047615	21.3	46.4	25.5	9.1	5.6	3.9	46	2.9	4	5.8	9.09	39.1	5.5	16.8	36.4	16.2	8.5	5.8	11.7	5.5	0.9	14	3	48.3	56	11.8
BC047626	12.4	24.4	35.8	91.5	7.3	63.4	71	21.8	59.8	89.7	14.34	61.4	22.7	78.2	20	34.2	19.8	31.2	76.4	25.9	48.3	40	25.3	55.6	13.4	75.9
BC047644	126.4	155.6	99.9	105.5	15.5	137.4	147.7	97.1	23.9	74.4	35.51	161.2	176	99.3	169	147.2	151.4	84.1	139.2	7.2	104.9	129.1	106.2	135.9	31.6	107.5
BC047651	98.7	65.8	120.1	64.9	119	124	87.9	81.6	112.6	83.8	18.02	101.2	115.3	155.4	81.2	32.8	66.7	62.2	43.3	51.3	25.2	98.8	75.1	50	116.7	94.3
BC047942 /// RP11-122K13.14	32.5	11.3	12.8	10	15.3	93.1	23.7	17.7	28.3	58.3	16.88	9.8	14.7	24.4	89.7	20.7	35.8	14.9	18.7	15.3	11.5	22.3	15.2	16.8	25.4	69.2
BC048103 /// CSGALNACT1	180.5	302.4	401.4	311.8	530.4	214.7	403.2	266.3	437.2	350.7	85.56	482.3	398.8	434.4	415.2	211.3	648.7	505.9	493	431.3	176.4	470.2	266.5	489.8	220.8	437.3
BC048132	48.2	52.8	16.2	57.9	78.7	27.5	29.2	55	20	65.5	9.49	5.9	59.9	3.8	16.4	27.3	3.1	14.3	56.1	53.4	21.2	67	55.9	29.1	21.4	43.4
BC048141	46	123.2	80.9	108.6	68.4	55.9	64.4	75	141.7	59.2	23.9	112	63.1	66.6	19.6	56.4	95.6	53	89.1	94.9	38.3	69.7	104.6	91	94.4	96.8
BC048420	6.1	1.5	2.6	28.4	2.1	8.6	3	24	7.9	1.7	8.59	2.2	4.2	4.4	1.3	2.4	37	1.6	3.2	7.2	4.2	4.6	34.5	1.2	29.4	33.1
BC048982 /// RP11-1102P16.1	47.4	95.3	5.3	8.1	47.8	44.5	32.1	11.9	30.6	5.3	12.29	24.2	48.2	6.4	19.7	3.8	4.4	38.9	32.7	58	54.9	67.3	63.4	29.2	64.8	53.5
BC048997	19.9	4.9	5.2	1.8	17.5	5.7	5.6	8.1	25.6	23.5	10.61	8.4	40.9	6	47.9	6.6	13	34.1	10.8	5.4	8.3	5.6	4	12.2	55.6	10.1
BC052578 /// RP11-398G24.2	126	275	223.9	184.8	203	145.1	211.1	101.3	320.2	163.7	31.97	345.3	204.9	257	414.5	180.6	199.7	213.9	217.7	87.7	111.5	172.6	209.6	258.5	149.3	110.5
BC052775 /// FNTB	136.7	147.9	252.4	216	272.5	124.2	241.7	192.7	263.4	333.2	61.26	413.9	381.6	258.2	235.6	220.5	192.5	240.4	317.6	288.4	117.2	295.2	238	228.7	126.1	253.9
BC053951	25.1	79.3	3.8	49.7	34.9	3.3	59.4	32.7	68.5	43.4	14.27	14.6	89.8	33.8	31.8	6	77.4	69.3	48.6	11.6	8.6	8.4	75.1	69.1	84	35.7
BC062753	829.6	606.8	574.7	601.9	737	672.5	694.8	693.4	717.2	752.3	177.69	880.1	899.7	869.5	717.1	674.6	746.7	635.7	729.8	667.3	776.5	702.8	848.1	729.9	518	878.4
BC062763	154.5	120.6	61.7	127	144	112.9	92.8	64.3	28.7	85.5	13.99	69.7	53.9	41.5	61.3	87.8	23.7	53	153.2	130.7	81	61	86.7	27.8	61.6	67.8
BC063675 /// CTD-3138B18.5	127.1	20.6	92.9	33.6	142.1	98	68.6	15.1	25.9	138	34.81	158.9	30.9	107.1	154.7	16.5	22.8	21.4	10	42.5	51.6	67	21.5	71.1	27.4	17
BC065766 /// MALSU1	137.4	161.7	242.8	121.8	172	92	194.1	166.3	184.4	271.2	36.78	195.2	237.9	184	236.4	171.7	207.3	222.3	243.1	185.7	139.1	212.3	158	187	243.9	253.2
BC069004	155.2	159.4	34.8	86.1	101.1	166.9	163.5	92.8	151.9	66.7	21.76	97.9	121.8	229.9	112.3	68.7	183.2	88.5	107.9	93.4	74.5	174.1	158.7	121.8	75.2	128.9
BC069739	49.1	34.1	39.7	55	43.7	48.1	35.5	25.2	88	56.6	9.13	46.2	41.1	14.6	2.6	49.6	6.6	37.6	5	22.1	36.9	27.6	5.9	7.7	32.4	14.4
BC069756	67.4	66.6	28.3	114.2	49.7	24.3	66.7	9.4	49.1	41.5	10.3	31.5	28.5	4.2	106.3	58.3	23.7	25.2	91	61.8	3.4	62.2	57.7	49.6	40.1	29.6
BC069776	120.6	80.6	70.8	115.1	67.3	153.4	103.8	97.8	108.4	50.7	14.86	106.5	103.4	31.1	171.3	25.6	83.8	11	94	81	49.1	100	72.3	184.8	13	43.5
BC069782 /// STAMBPL1	13.2	99.9	58.5	63.2	55.5	71.5	49.8	52.8	12.1	86.9	13.22	77.2	57.7	3.8	40.1	55	59.7	66.5	67.9	48.4	4.3	34.4	73.1	3.6	44	47.5
BC069804 /// SMAD1	73.8	47.4	77.1	44.2	52.7	30.9	161.1	53.2	143	155.9	14.07	184.3	124.2	106.4	106	99.5	30.4	92	81.1	56.8	77.5	43.8	78.1	40.8	62.9	50.9
BC070118	49.6	30.7	89.6	60.9	75.4	137	17.4	17.2	103.2	103.5	20.43	87.6	56.9	23.1	17.6	25.5	111.3	24	25.8	60.3	9.2	26.7	32.3	33.9	26.9	109.1
BC070363 /// RP11-108M9.4	5104.2	5014.6	2866.4	5385	4768.2	6392	2865.2	6566.8	2946	4623.3	542.1	1820.1	3343.7	2945.9	3095.6	2476.6	2680.6	2269.9	3271.5	2698.9	5190.7	3479	1828.7	3617.8	1709	3098.4
BC070490	50.1	67.2	9.8	32.1	39.6	3	53.2	84.4	119.2	46.8	8.8	8	65.2	12.6	77.4	92.2	53.5	30.3	65.8	50.4	91.7	64.1	28.2	37.6	48.7	90.2
BC079832	5	8.5	8.5	7.2	12.1	14.5	5.3	7.9	10.9	15.4	23.47	10.4	9.4	13.2	16.9	17.9	9	9.6	16.8	7.5	6.4	6.8	15.6	4.9	9.4	7
BC089413 /// IGLVI-70 /// IGLVI-70	10.4	112.6	7.5	6.8	5.7	13	54.6	7.2	87.1	6.4	15.6	15.2	8.7	15.9	10.2	11.6	20.3	60.7	39.9	24.7	12.7	22.2	16.9	17.7	7.7	64.7
BC113958	121.8	16.2	140.9	61.3	198.1	49.7	211.3	78.1	252.9	195	66.37	287.9	291.5	143.8	200.6	263.8	358.6	228.1	271.5	243.2	91.6	294.5	154.9	392	258.2	123.3
BC127192 /// SHANK2	12.4	4.6	7.8	14.7	3.6	10.1	11.5	7.2	7.9	5.3	16.13	3.5	13.6	70.3	4.3	3.6	6.3	9.4	3.2	31	5.6	3.3	8.7	5.2	9.6	11.3
BC130595	57.3	55.1	99.3	94.9	29.6	78.2	85.3	69.1	63.5	16.2	38.41	15.4	68.4	11.8	118.4	111.2	54.6	16.8	55.8	125.5	52.3	67.4	69.1	120.6	95.7	145.1
BC150507 /// SCAMP5	7.9	9.6	7.5	10.4	8.6	15.9	7.3	11.9	19.3	37.3	38.03	66.1	8.1	27	15.9	15	16.5	25	14.5	37.5	11.6	10.3	15.7	16.8	10.6	14
BCAM	15.1	51.1	81.6	18.25	20.85	62.45	17.45	35.2	52.65	53.15	48.01	39.4	64.75	28.3	82.65	61.4	27.85	56	73.25	18.15	11.15	43.5	18.05	20.25	55.05	77.35
BCAN	63.125	118.65	43.9	17.475	63.05	90.45	74.325	81	111.25	98.4	56.595	117.225	123.975	86.8	174.425	64.95	59.925	72.175	62.575	42.5	64.925	68	31.85	56.475	42.55	47.075
BCAP29	445.55	456.5166667	468.3833333	445.85	454.45	532.2833333	437.4	449.4166667	341.55	398.3666667	89.35833333	341.0166667	328.7833333	321.2	353.4	362.6833333	367.2333333	350.1666667	352.6166667	339.8833333	377.9	359.45	410.2	396.8833333	338.35	349.3
BCAP31	3760.7	3493.9	3304.3	3478.4	3086.5	3705	2916.6	3511.7	3090.5	2059.3	1129.84	3160.6	3381.3	4595.2	3066.6	4048	3036.6	3930	3450.4	3421.5	4534.3	3626.5	3665.7	3859.9	4087.7	4032.8
BCAR1	55.4	24.65	35.15	17.95	40.95	25.3	76.05	16.75	26.25	27.75	40.54	22.65	38.15	65.65	124.35	19.15	29.5	12.15	14.85	25.4	23.45	50.2	66.2	22.55	10	12.15
BCAR3	81.1	115.4	65	58.9	116.5	104.7	58.2	54.6	37.5	19.4	16.58	158.1	87.1	76	12.7	21	81.9	47.9	70.4	115.4	42.9	61.4	72.6	30.4	58.4	72.1
BCAR4	21.5	31.7	34.5	9.4	71.8	7.4	5.6	9.2	38.7	28.5	14.89	10.4	107.4	69.5	91.5	90.4	19.9	41.8	136.4	10.7	45.1	47.7	65.5	75.1	43.6	27.7
BCAS1	12.4	12.2	42.8	147.5	105.8	18.1	61.2	47.9	6.7	62.5	28.96	58.9	26.3	72.9	52.3	49.3	79.5	30.6	69.2	118.7	33.2	73.2	61.5	111.4	74.2	91.4
BCAS2	2688.5	1874.9	2097.2	2425.7	2416.1	2379.9	2006.1	2267.8	1548.2	1233.1	434.65	1314.6	1466.2	1130	1178.4	1816.6	1592.2	1095.9	1637.1	1470	2111.8	1741	1981.3	1918.4	2036.9	1985.8
BCAS3	251.5	326.8	266.3	434.2	223.2	294.8	203.7	312.9	214.4	116.1	78.28	183.7	202.2	226.2	265.1	353.1	324.2	272.6	329.2	419.4	303.8	285.1	290.3	310.9	316.4	373.5
BCAS4	237.42	253.34	158.64	257.24	268.82	207.2	244.48	195.38	235.9	202	71.326	518.32	159.84	180.8	231.72	129.78	175.36	118.34	154.82	110.36	244.58	182.84	188.96	233.82	146.06	288.84
BCAT1	231.675	260.525	465	333.075	301.25	235.5	211.875	429.275	591.1	310.65	121.6675	112.9	631.775	368.5	496.95	324.7	198.85	827.4	293.625	582.1	609.65	161.95	342.175	296.975	307.375	184.8
BCAT2	355.65	445.8	257.5	322.25	373.25	265.7	299.1	323.45	264.65	311.45	97.265	325.45	281.55	359.05	368.15	372.9	345.1	224.1	361.3	285	378.25	396.1	350.6	303.35	312.5	358.25
BCCIP	1023.6	778.7	948.3666667	967.9333333	979.4	947.8666667	868.0666667	984.3	669.5666667	915.7333333	226.5866667	951.2	673.4333333	678.6666667	650.6333333	820.3333333	660.3	639.3333333	700.8333333	690	805.1333333	813.0666667	830.6666667	850.5666667	993.4	844.9
BCDIN3D	315.5	351.1	106.8	53.1	140.8	170.5	277.1	126.3	223.5	101.3	81.99	239.8	244.6	235.1	165.3	240.5	179.8	130.2	180	227.6	363.7	312.3	269.4	217.6	96.8	187.9
BCDIN3D-AS1	28.75	26.75	59.4	35.45	45.1	85	45.4	33.35	95.3	38	16.955	65.65	61.55	37.65	59.95	53.6	55.9	33.8	15.3	41.9	33.65	37.35	37.95	57.45	37.5	59.5
BCHE	30.9	30.4	5.5	30.2	3	24.1	46.8	5.7	3.3	4.8	8.5	48.3	1.9	2.3	6.5	1.1	4.4	2.5	5.6	5.2	3.2	1.2	4.1	2.7	7.3	24.6
BCKDHA	1073.4	1015.4	1382.2	1184.1	956.8	1255.1	954.8	1192.2	931.1	503	246.64	499.5	716.7	753.5	874.6	1253.4	1548.9	1212.3	1485.9	1886.3	1675.4	1576.3	1405.6	1355.1	1643.9	1090.6
BCKDHB	227.15	246.45	258.75	268.55	291.55	193.9	207.4	144.9	192.45	75.85	58.135	105.35	35.45	52.75	212.65	180.9	138.15	69.2	215.8	186.95	290	294.4	229.95	238.6	209.7	245.55
BCKDK	431.3	507.3	562.5	571.7	458.4	819.4	548.3	719.5	591.5	540.2	117.18	460	689.1	1086.3	683.6	997.1	887.4	1353.5	795.7	977.3	979.5	643.1	713.3	802.1	925.8	655.9
BCL10	682.5333333	891.5	630.6666667	611.2	581.8666667	622.5333333	563.4666667	473.7	511.9	437.1666667	90.61	392.7333333	765.9666667	574.8333333	505.3666667	571.2	532.1666667	620.0666667	641.6333333	581.5333333	865.5	748.2	522.9666667	584.7333333	800.3	617.1666667
BCL11A	1277.55	1286.2	1742.175	742	1139.1	1017.525	1171.975	1096.4	1720.8	1920.5	188.88	1850.5	925.5	1228.1	1176.05	924.575	1171.2	610.05	1544.225	1300.425	1044.575	1326.875	1069.8	1159.275	587.2	1000.25
BCL11B	3514.733333	2431.633333	2879.966667	3773.1	3453.066667	1998.933333	3024.033333	2727.566667	2283.2	3072.966667	1922.85	7250.3	4437.133333	3075.5	4306.766667	2611.566667	2671.966667	1630.266667	2028.7	3736.033333	3763.7	3767.466667	4266.333333	4840.866667	3002.6	6128.866667
BCL2	621.525	544.325	651.8	881.65	634.275	688.625	713.325	870.675	542.575	509.05	280.5525	1084.175	707.95	741.675	878.35	725.2	457.45	356.05	658.3	528.25	687.675	698.45	912.55	796.45	566.9	1013.375
BCL2A1	3188.2	2473.5	3549.1	3659.7	1987.8	2189.6	2083.8	2931.7	2233.7	2103.2	732.27	1066.1	2072.5	1629.5	1702.8	3170.4	1637.4	7166.1	2316.6	2520.9	2110.8	1881	1398.5	2819.3	7947	1254.8
BCL2L1	219.2	266.6	185.525	260.375	166.875	309.575	221.575	324.4	214.35	142.875	120.135	188.025	358.2	242.45	319.025	490.475	374.225	447.775	340.875	291.4	228.3	371.225	350.975	279.2	375.15	316.175
BCL2L10	5.15	50.45	12	22.05	33.45	24.2	17.1	48.15	106.75	17.45	25.595	73.35	41.5	67.95	56.25	38	103.75	55.8	48.6	13.1	24.6	38.85	8.65	16.95	17	20.45
BCL2L11	560.8857143	810.1714286	904.5571429	775.5714286	685.9571429	740.3714286	699.8142857	780.9	606.4571429	595.6857143	134.83	422.3857143	483.0571429	525.3714286	607.7571429	702.6	633.2857143	1239.9	786.2428571	678.9285714	667.2285714	680.2285714	734.2714286	614.2714286	830.7142857	761.4714286
BCL2L12	209.5	246.9	152.2	194.1	286.4	115.5	271.4	213.2	223.1	171.5	63.04	323.4	169.6	266.9	320.6	273.4	310.5	269.5	311	457	403	378.6	408.4	324.8	303	385.5
BCL2L13	439.74	591.54	420.84	621.16	476.24	508.24	454.92	423.92	438.42	313.88	79.038	307.02	385.9	300.84	422.44	400.76	438.88	444.76	463.86	396.16	488.24	446.94	497.4	447.4	546.56	490.54
BCL2L14	13.41666667	22.2	25.23333333	16.83333333	10.23333333	29.88333333	43.05	14.85	24.4	24.21666667	14.35333333	11.81666667	45.08333333	22.65	34.13333333	29.4	35.88333333	21.48333333	29.6	18.03333333	14.61666667	23.91666667	15.61666667	31.3	9.266666667	40.7
BCL2L15	48.53333333	73.36666667	52.63333333	87.06666667	94.06666667	31.76666667	59.3	77.1	137.7666667	99.96666667	30.04666667	130.2333333	81.66666667	94.63333333	85	69.3	75.53333333	48.56666667	72.93333333	62.83333333	51.66666667	95.43333333	116.4	67.36666667	100.8	136.6
BCL2L2	255.25	276.8	231.9	166.9	226.85	330.35	199.95	209.6	192.05	281	51.515	149.25	419.1	391.4	371.25	313.5	201.5	406.95	256.8	297.45	201.8	251.95	215.45	187.05	293.1	187.9
BCL2L2 /// BCL2L2-PABPN1 /// PABPN1	6701.7	6664.5	8251.6	7436.8	7858.1	7623.7	6614.3	7517.2	6248.3	13760.7	2672.62	8016.4	8394.5	10142	9979.8	6709.3	8107	7694	6901.1	7239.7	6495.7	6711.3	6575.7	6328.8	7523.7	6774.1
BCL2L2-PABPN1 /// PABPN1	633	801	904.2	714.1	644.1	614.3	725.6	683.7	876	1694	449.59	1453.9	2712	3220.4	2302.6	1387.9	1283.3	1095.7	861.1	1202.7	970.3	1012.1	951.2	832.4	934.4	870.1
BCL3 /// MIR8085	567.4	370.5	442.2	441.45	410.45	616.2	338.5	498.45	471.7	675.05	79.89	124.5	641	401.5	474.6	477.45	631.3	1296.95	554.55	401.8	383.95	368.75	335.5	406.1	1056.85	371.2
BCL6	1975.9	1722.9	1941.666667	1652	1367.1	1450.8	1324	1844.6	2007.966667	2847.6	339.4266667	1217.533333	4721.433333	3657.666667	2854.4	2824.733333	1529.1	6355.766667	2877.633333	2469.333333	1789.2	2021.266667	1513.033333	1798	3870.2	1105.033333
[truncated: 21,508 more rows]
