# Supplementary material for: Bioinformatic analysis identifies the immunological profile of turner syndrome with different X chromosome origins
Source: Front Endocrinol (Lausanne). 2023 Jan 17;14:1024244. doi: 10.3389/fendo.2023.1024244 (PMC9887020; doi:10.3389/fendo.2023.1024244)
Supplement: Supplementary file 1 [file DataSheet_1.zip › raw data sheets and R script/LM22.txt]

GENE	B cells naive	B cells memory	Plasma cells	T cells CD8	T cells CD4 naive	T cells CD4 memory resting	T cells CD4 memory activated	T cells follicular helper	T cells regulatory (Tregs)	T cells gamma delta	NK cells resting	NK cells activated	Monocytes	Macrophages M0	Macrophages M1	Macrophages M2	Dendritic cells resting	Dendritic cells activated	Mast cells resting	Mast cells activated	Eosinophils	Neutrophils
ABCB4	555.71	10.74	7.23	4.31	4.61	7.41	8.04	6.47	7.83	9.31	13.68	4.56	6.20	7.95	27.56	121.43	114.64	4.87	4.73	34.11	15.03	14.91
ABCB9	15.60	22.09	653.39	24.22	35.67	30.05	38.46	17.60	46.07	19.72	21.86	16.40	20.31	56.25	29.38	40.39	123.99	23.38	53.47	23.62	29.79	33.68
ACAP1	215.31	321.62	38.62	1055.61	1790.10	922.15	340.88	1107.80	1995.48	280.08	512.64	387.58	190.88	48.97	30.97	23.06	61.39	26.41	104.20	73.61	696.44	596.03
ACHE	15.12	16.65	22.12	13.43	27.19	18.44	13.44	14.81	24.65	33.66	16.65	13.44	16.38	13.69	1373.07	48.59	16.72	193.16	13.95	20.50	40.41	22.77
ACP5	605.90	1935.20	1120.10	306.31	744.66	557.82	248.55	711.95	958.92	493.97	340.82	239.28	512.93	13644.17	1062.48	7633.96	13825.05	3989.87	263.50	323.38	860.56	307.14
ADAM28	1943.74	1148.12	324.78	22.69	40.06	21.23	15.21	24.28	74.77	24.37	193.61	94.41	58.31	54.97	274.64	360.68	37.29	53.22	137.85	116.88	546.01	128.69
ADAMDEC1	371.03	318.48	127.97	44.62	80.96	47.43	30.55	68.74	156.71	231.83	68.28	48.40	106.30	4464.26	8524.02	5004.97	164.84	1784.61	730.19	1569.76	175.17	185.51
ADAMTS3	146.20	106.05	74.34	42.39	79.24	57.39	53.41	35.41	76.28	65.27	31.44	50.82	54.80	45.56	32.34	33.35	48.70	44.23	650.18	406.23	100.74	124.36
ADRB2	486.34	510.08	289.80	899.65	77.15	595.21	142.83	97.17	217.06	2378.45	1957.54	2360.47	664.88	143.02	787.62	363.19	175.63	82.91	4628.68	2887.87	1969.03	735.66
AIF1	24.07	20.32	21.97	742.82	718.61	35.17	39.51	19.08	29.37	1086.96	105.73	23.17	8655.68	1841.27	1611.23	11610.29	3285.64	26.92	1851.12	1672.63	51.18	6260.64
AIM2	327.96	4538.99	1429.67	294.48	57.08	250.30	3311.98	1115.68	315.65	407.59	87.23	134.50	536.11	181.96	2965.89	148.28	176.96	907.04	93.47	62.13	117.51	794.21
ALOX15	12.23	13.75	9.07	9.77	18.56	12.01	5.24	13.15	22.38	14.45	30.18	9.78	9.80	6.62	5.41	430.34	2907.33	30.34	11.14	10.65	355.25	30.07
ALOX5	1799.68	2425.68	190.33	78.68	74.93	132.01	59.09	35.00	143.01	441.56	157.04	122.00	1979.30	788.54	83.30	248.37	118.48	73.11	641.14	590.93	1460.76	2917.27
AMPD1	263.75	217.76	3012.77	66.11	68.66	85.32	68.46	53.96	79.26	114.05	59.14	60.68	98.23	76.54	62.40	59.95	89.21	60.64	56.21	75.44	118.50	173.78
ANGPT4	23.12	21.31	230.68	44.68	22.06	44.48	99.59	101.45	29.47	29.26	9.38	26.18	16.92	39.33	21.22	11.81	17.89	12.02	33.41	31.33	14.81	34.72
ANKRD55	284.41	218.92	117.20	141.70	1853.34	436.42	79.77	1077.33	123.88	176.24	83.39	88.46	126.11	123.60	96.20	48.55	108.03	133.56	153.23	104.30	1068.30	415.24
APOBEC3A	102.43	89.60	99.59	64.36	107.24	52.74	57.78	71.38	36.39	723.14	253.31	132.22	2415.20	85.24	4501.14	148.80	107.91	2637.28	71.92	33.35	1137.48	5584.33
APOBEC3G	1283.45	1135.29	2034.56	2090.85	336.65	2340.67	1540.77	386.05	979.72	5415.05	6314.77	8895.30	865.74	278.77	1036.99	258.30	203.45	1393.36	627.13	327.19	306.31	464.44
APOL3	222.63	530.40	754.87	1209.12	950.79	1615.03	1119.49	351.13	993.46	1173.27	1172.69	1002.84	1000.83	238.60	11009.29	437.53	219.60	861.46	264.68	98.22	107.81	106.42
APOL6	17.31	11.61	7.83	8.45	11.96	8.44	57.52	7.18	13.37	9.72	12.86	370.40	11.82	13.11	967.65	7.78	9.14	159.53	23.13	8.20	5.95	19.07
AQP9	21.34	15.11	15.66	13.68	14.19	14.89	13.12	18.67	64.26	188.87	93.47	12.58	2044.03	4583.50	4309.34	399.47	1132.65	1454.90	576.55	1876.27	128.82	13705.69
ARHGAP22	34.64	48.31	23.83	45.01	71.86	22.63	15.45	25.41	32.57	12.49	82.43	27.40	54.81	175.46	351.59	272.99	319.77	2985.73	46.75	52.55	81.64	20.41
ARRB1	15.93	15.20	18.99	19.09	18.71	25.18	23.06	18.44	7.90	15.11	57.40	138.99	440.24	333.40	946.01	395.56	43.11	32.66	44.47	31.29	26.07	32.75
ASGR1	40.87	42.50	42.61	12.19	10.83	13.27	8.20	5.12	19.56	304.79	10.82	15.25	976.71	108.72	25.24	155.49	76.18	33.72	55.02	65.88	40.39	75.07
ASGR2	30.26	33.91	33.91	29.78	36.87	41.82	34.46	31.38	113.23	167.10	29.55	29.87	1484.96	36.12	26.37	760.73	48.76	23.50	23.99	20.53	51.18	49.90
ATHL1	367.96	535.78	782.07	806.10	5333.94	794.95	231.18	1765.55	250.52	216.98	570.55	277.08	183.28	52.26	167.50	132.63	31.12	26.36	72.35	60.49	329.50	1241.01
ATP8B4	123.61	86.81	83.73	69.79	59.89	51.01	77.35	29.05	58.63	106.47	612.76	1035.86	219.34	106.07	33.35	1163.25	641.21	109.36	1798.04	2105.05	386.19	95.70
ATXN8OS	19.03	17.58	131.45	12.11	11.61	12.66	12.99	12.42	16.78	24.89	10.35	9.40	10.42	11.00	13.34	11.40	10.35	12.37	22.21	8.57	19.44	15.56
AZU1	26.08	37.32	54.51	75.49	10.00	45.14	20.30	12.10	11.81	32.59	411.65	118.87	96.50	51.60	163.90	315.83	63.67	58.98	600.00	1034.59	114.30	82.37
BACH2	4442.15	1237.16	145.92	716.58	1423.66	449.18	442.48	245.06	444.69	597.15	478.10	511.12	52.11	60.73	78.33	56.28	58.86	82.81	78.95	68.30	187.93	132.76
BANK1	7633.96	9177.36	108.77	27.09	39.56	35.51	4.93	18.99	33.47	55.76	33.00	37.19	86.59	7.01	16.02	29.19	49.23	19.41	79.82	92.54	993.03	39.19
BARX2	16.26	22.63	15.03	14.68	13.90	10.90	17.90	19.74	400.09	134.59	19.02	26.10	18.16	17.14	15.57	28.07	22.65	21.76	48.18	26.33	65.61	61.56
BCL11B	166.58	133.71	149.82	4183.74	7177.23	4962.94	842.21	3186.54	2748.11	2581.69	818.21	512.28	88.03	78.01	68.04	51.08	95.82	76.46	53.86	52.16	306.99	166.89
BCL2A1	112.64	314.02	76.39	575.04	452.91	755.86	1206.51	698.65	171.06	431.97	539.96	526.58	2261.39	5560.46	7038.54	195.96	135.59	5551.25	869.15	3291.23	13257.93	8790.33
BCL7A	1097.31	437.91	201.81	119.27	118.18	78.52	52.26	70.54	182.58	53.79	31.50	60.23	53.34	55.80	131.35	185.74	281.32	211.80	156.32	190.53	79.75	121.29
BEND5	571.20	267.74	197.85	159.68	219.57	64.98	51.47	54.25	28.02	56.18	74.64	37.22	57.98	67.05	57.11	51.61	66.09	79.34	54.24	63.18	82.17	102.16
BFSP1	8.62	12.09	9.83	19.66	130.38	8.91	12.09	59.33	14.53	111.39	34.61	19.45	21.38	15.68	36.95	30.80	19.40	12.20	34.02	49.68	13.22	19.09
BHLHE41	227.28	379.25	981.11	45.27	17.68	26.71	66.18	22.22	114.52	88.63	51.53	51.59	42.85	5455.34	143.87	325.13	328.12	552.05	257.35	252.50	54.16	77.68
BIRC3	1762.32	1072.24	363.82	370.93	677.98	1121.42	2888.71	402.56	2449.37	238.92	283.69	1173.96	159.95	230.77	1971.11	237.50	442.73	10553.58	71.26	1951.56	1582.23	132.85
BLK	1788.42	3284.24	42.04	136.39	68.00	19.17	10.42	89.86	9.58	20.71	10.06	12.26	34.13	15.52	11.82	14.42	15.29	16.74	10.56	8.16	38.70	9.86
BMP2K	282.31	216.43	104.85	117.77	109.31	42.07	146.68	224.31	77.32	118.82	107.04	117.20	350.59	323.59	655.43	971.80	427.68	620.46	2822.78	2472.96	900.24	588.90
BPI	10.47	14.03	15.25	64.14	41.30	12.51	6.38	15.20	10.78	19.44	837.20	166.06	280.00	15.02	16.53	25.96	13.48	14.91	973.60	829.76	390.59	60.80
BRAF	2571.80	974.31	492.07	178.69	101.03	155.55	178.35	102.13	593.32	441.03	298.72	257.18	264.88	312.93	369.77	191.01	230.09	360.06	153.48	301.84	925.52	721.28
BRSK2	10.45	4.46	34.32	10.46	7.92	16.19	40.50	54.73	14.76	61.62	18.27	17.22	11.76	9.85	10.53	8.89	7.50	28.81	46.24	15.48	8.25	11.86
BST1	65.22	67.59	33.77	68.86	129.37	67.70	71.82	62.29	44.30	322.46	151.41	86.14	1567.22	390.54	73.77	209.46	154.28	113.98	427.50	444.17	10.16	1750.23
BTNL8	15.22	13.27	9.87	13.50	23.17	17.47	21.22	16.64	35.15	44.09	11.55	13.72	20.11	25.72	18.64	10.71	16.44	18.98	13.13	16.68	99.58	1062.58
C11orf80	531.85	393.77	2192.71	162.58	91.49	158.51	138.99	136.96	92.03	149.35	100.49	141.01	85.67	99.33	34.49	88.34	103.76	141.87	147.60	142.90	157.07	101.66
C1orf54	41.71	44.31	113.10	244.03	292.56	288.26	109.84	87.20	51.32	125.68	162.66	73.11	395.02	1418.00	1157.75	2036.48	4773.90	1134.91	277.28	305.21	422.55	49.31
C3AR1	131.10	97.68	235.87	218.07	100.57	198.34	109.09	110.40	521.30	667.74	753.72	473.17	1337.37	799.64	4247.95	2754.46	879.09	259.28	4587.55	4865.33	9437.29	746.04
C5AR1	92.39	64.88	25.37	71.30	39.18	24.57	23.80	27.36	42.31	422.40	335.17	170.96	4237.56	4990.00	262.80	1920.67	1195.95	889.96	536.89	756.90	2647.73	12587.17
C5AR2	8.03	16.67	15.11	5.51	50.37	6.82	16.35	8.18	46.59	21.24	35.45	28.87	56.84	41.55	16.70	59.05	24.61	18.85	3.57	40.87	286.02	383.27
CA8	18.00	18.54	16.87	13.32	19.54	16.42	15.33	200.62	43.54	62.32	14.16	14.47	14.01	12.52	31.47	13.25	11.51	32.22	72.22	144.63	15.51	25.59
CAMP	32.25	29.67	52.13	76.15	148.57	101.74	32.63	121.34	33.09	40.19	1655.27	130.33	126.18	187.36	81.66	105.44	94.82	41.53	223.23	175.15	529.46	1507.37
CASP5	16.23	25.41	7.49	20.72	11.62	9.07	7.44	44.67	117.85	13.79	35.16	57.15	120.18	50.41	518.08	31.73	21.43	52.52	9.13	70.37	59.20	483.50
CCDC102B	7.52	6.17	6.18	17.72	9.25	13.31	1.76	6.13	5.82	17.09	21.31	3.26	5.67	207.12	1.54	2.56	146.68	8.57	36.94	6.50	30.76	6.42
CCL1	9.15	10.42	10.06	10.78	22.58	9.67	15.97	12.62	9.10	11.25	11.53	29.61	11.12	12.31	13.39	10.21	10.50	366.17	7.26	1266.59	9.88	9.41
CCL13	195.35	171.43	101.36	120.95	41.66	118.40	66.05	12.71	75.51	72.34	95.02	96.67	87.09	166.93	182.28	6581.43	3717.50	5513.79	101.03	675.87	121.98	105.32
CCL14	70.02	58.92	153.55	71.06	31.21	91.77	77.61	33.09	152.04	152.99	67.54	72.99	105.07	166.02	1233.17	2459.10	283.01	172.67	98.30	149.32	119.01	248.32
CCL17	42.22	59.00	82.15	78.50	19.48	30.30	170.34	38.03	393.93	59.77	75.01	38.77	67.76	114.84	55.41	620.21	2541.41	6414.91	26.62	45.95	91.93	34.29
CCL18	19.94	21.69	56.61	35.32	24.35	12.83	81.20	31.28	20.57	109.49	39.14	79.51	40.68	2820.02	1252.53	12334.37	1697.96	1749.79	423.11	930.78	47.82	49.53
CCL19	78.52	139.74	258.10	77.62	36.87	60.93	89.78	48.99	34.99	21.18	109.92	146.46	115.55	114.37	32553.88	137.07	170.85	3048.87	38.05	19.15	152.80	117.26
CCL20	39.51	26.99	13.72	61.54	13.08	29.40	1562.14	188.68	12.37	18.13	18.44	20.32	18.85	11.31	724.61	12.80	14.52	1509.78	13.97	5473.44	31.13	22.44
CCL22	46.07	31.33	19.85	24.04	39.43	27.88	28.17	24.33	560.18	23.02	26.92	76.97	33.12	2604.47	464.97	880.20	4123.09	30950.33	24.52	113.92	94.52	59.93
CCL23	19.74	16.59	53.41	15.32	19.70	27.66	5.97	13.44	70.66	22.99	64.62	43.88	37.99	244.48	615.57	5505.22	321.78	377.54	662.70	545.13	534.20	58.69
CCL4	1661.46	817.48	307.81	2564.29	270.87	442.48	11191.41	356.47	481.28	8310.15	11202.81	38944.02	3000.89	1968.54	11885.11	3139.01	2072.16	4282.93	1133.50	35339.69	6568.92	2680.05
CCL5	19.57	88.24	30.33	11434.95	189.49	3143.97	1850.01	69.76	171.00	19080.91	17238.66	11744.54	102.84	100.23	16862.17	250.75	59.29	6507.21	46.19	660.09	300.44	133.36
CCL7	80.55	45.95	58.11	54.30	48.24	38.51	22.96	53.35	55.47	74.50	33.54	21.33	36.21	651.36	241.07	85.75	24.24	72.95	137.74	956.44	108.07	97.34
CCL8	229.34	97.03	105.74	35.05	31.43	64.22	82.99	40.64	77.90	105.87	49.62	49.05	126.77	152.32	4535.52	2829.09	85.44	1523.49	59.52	1333.11	24.19	94.61
CCND2	299.04	447.61	677.71	682.21	363.70	1162.57	2369.16	460.63	1118.95	330.80	1065.42	6016.73	196.78	378.81	81.43	108.19	428.17	308.39	337.10	466.69	449.45	314.07
CCR10	52.99	92.32	773.82	130.74	64.30	282.92	67.60	100.73	54.44	50.76	81.82	50.06	68.91	63.13	57.58	73.73	54.79	76.24	50.87	73.11	139.36	97.54
CCR2	420.04	360.02	1710.33	312.62	64.95	756.55	297.14	95.48	258.90	1151.15	92.12	97.01	2908.73	122.77	80.96	74.52	115.75	117.14	115.01	63.83	213.99	243.23
CCR3	135.02	31.15	52.48	51.22	12.08	88.58	53.99	20.48	260.97	37.50	128.20	81.08	83.40	79.25	59.89	39.09	83.69	66.10	33.18	72.43	6575.50	1435.21
CCR5	98.76	93.01	46.82	992.04	75.40	462.15	423.40	530.49	503.02	2444.18	578.48	1425.77	489.99	2191.94	1493.35	787.30	1515.60	624.57	149.37	260.55	130.09	85.86
CCR6	327.50	331.08	40.64	173.09	69.04	486.34	155.67	151.09	101.99	262.86	46.44	122.94	29.59	17.97	25.59	29.92	30.03	42.19	27.62	31.70	34.98	45.63
CCR7	3811.33	1939.05	202.93	5074.20	8788.60	2693.56	2885.12	1858.53	6339.95	490.81	672.47	482.44	165.24	328.19	17366.91	123.75	290.53	14223.16	66.66	81.25	647.96	376.16
CD160	446.13	281.83	129.56	1145.35	114.97	125.32	159.18	73.66	249.12	3283.21	2499.53	688.50	93.86	89.41	68.00	36.95	71.96	78.86	64.10	95.58	170.01	231.94
CD180	1502.17	2247.89	1123.32	78.78	23.15	37.96	83.10	48.86	179.22	131.40	37.05	30.95	576.45	201.36	120.08	2787.64	108.51	93.27	64.16	52.74	108.19	110.54
CD19	7315.69	5295.94	1743.47	132.24	128.20	55.61	93.43	148.86	217.55	147.79	90.49	98.40	164.90	98.84	106.44	146.62	123.00	161.33	121.14	130.64	393.17	257.90
CD1A	1294.17	818.78	504.00	208.39	135.37	191.41	139.72	156.48	511.82	265.30	152.54	145.92	312.02	224.99	160.95	156.94	14772.23	1315.23	110.82	174.71	260.61	419.79
CD1B	1351.16	338.33	343.69	55.68	22.29	192.55	45.50	21.53	52.94	252.42	152.91	109.58	198.28	165.95	76.08	132.22	15969.53	2349.60	124.04	158.89	118.10	356.88
CD1C	1349.23	2899.13	31.30	44.14	77.23	204.51	33.58	40.92	16.85	50.88	36.32	30.68	526.83	29.85	22.86	167.50	9523.26	1002.72	32.85	34.93	24.64	258.21
CD1D	243.57	416.30	201.53	16.92	30.20	10.79	6.36	48.62	52.42	288.63	16.25	17.38	2785.25	49.36	373.06	39.51	90.83	51.31	69.98	23.92	51.54	136.92
CD1E	53.25	49.96	49.27	52.56	80.74	55.88	33.11	61.99	75.83	32.87	53.71	34.08	91.11	48.57	40.48	112.61	8828.21	1421.61	49.95	51.77	49.64	41.45
CD2	419.44	409.58	377.87	8182.95	8002.72	9578.94	7866.43	14057.43	11226.70	5897.39	6247.91	3097.47	222.36	149.91	112.61	188.19	187.61	146.97	332.62	138.59	614.91	576.83
CD209	68.81	26.73	23.37	21.61	99.59	16.53	21.61	24.14	154.82	116.69	42.60	31.87	84.17	315.22	190.95	2758.30	2461.15	228.39	66.98	173.32	91.62	130.88
CD22	3293.63	1803.15	19.03	37.47	53.38	54.37	40.70	45.41	127.57	80.61	41.94	32.52	31.15	153.70	62.36	221.73	154.82	36.80	287.73	205.92	104.76	72.32
CD244	59.71	38.51	28.83	623.69	174.44	69.11	23.26	123.38	85.18	1115.51	1823.54	1702.77	828.43	22.32	46.76	96.28	23.85	18.39	105.30	38.34	2465.48	51.87
CD247	23.67	53.69	65.55	5508.53	7038.54	5318.71	2156.37	5302.66	9743.99	9129.43	16099.48	15108.27	35.27	23.93	26.93	81.84	43.68	32.49	128.47	105.41	459.13	59.84
CD27	388.82	4138.59	7350.59	5506.31	4042.38	4188.18	1125.96	5710.98	6979.73	2288.25	196.47	127.33	136.41	90.85	137.44	136.44	125.16	111.99	123.91	89.47	468.50	300.10
CD28	170.65	183.93	145.76	527.40	463.00	961.77	2294.87	1326.71	1614.20	524.15	77.96	71.78	79.15	62.23	64.48	207.26	87.37	66.04	62.43	75.17	89.18	177.54
CD300A	30.70	77.95	103.71	738.03	193.30	414.37	54.41	46.82	84.10	2268.61	5340.89	4668.36	2187.81	691.30	211.10	1737.24	59.49	26.19	777.73	1075.46	2406.93	4130.86
CD33	25.37	16.72	29.48	21.34	17.84	11.69	10.49	16.01	55.45	146.46	13.33	14.20	1494.40	388.04	241.85	562.12	731.70	15.48	811.35	870.84	36.39	36.74
CD37	13247.62	11610.29	802.22	4472.43	2997.96	4287.54	865.42	3602.32	4831.81	1823.24	2090.50	1604.57	4508.11	1453.50	340.02	2337.80	408.06	99.31	783.71	1104.72	1908.23	3204.57
CD38	588.26	659.95	12117.95	318.88	296.30	205.31	492.63	1145.36	696.51	224.01	1418.27	867.22	237.70	90.85	12009.36	642.61	65.78	3371.63	814.67	1366.95	298.70	400.49
CD3D	103.22	174.40	88.38	14396.86	14916.80	12009.36	7456.75	18921.48	12721.07	11894.35	250.87	243.85	79.18	74.31	26.01	12.22	106.20	132.55	40.78	13.21	795.03	251.00
CD3E	1233.17	756.80	1163.25	5787.18	3554.44	6370.19	2850.80	2993.59	5302.45	1748.88	461.71	342.12	225.28	188.38	172.54	175.32	195.45	276.21	144.40	129.59	425.86	809.11
CD3G	55.98	87.61	31.36	3348.56	2859.41	3066.25	1149.98	2416.24	1298.02	1121.52	252.92	117.44	31.97	31.47	22.58	15.49	29.84	38.22	19.63	17.90	114.99	160.09
CD4	138.46	118.35	351.02	164.95	2495.27	3710.38	1725.41	4363.02	5524.68	399.54	81.08	75.97	3343.91	552.31	1574.34	10105.35	1340.75	701.10	213.87	287.78	163.64	364.56
CD40	1493.35	1328.27	838.39	203.06	119.81	168.96	169.31	129.51	338.66	269.40	164.16	204.81	298.57	1146.59	12966.61	643.64	1598.41	4943.30	111.70	416.06	204.06	275.59
CD40LG	65.37	51.83	34.66	186.49	464.18	852.17	660.74	809.45	31.05	449.77	29.30	52.26	24.75	29.86	26.39	32.07	20.16	16.89	15.73	21.43	36.43	51.30
CD5	482.77	212.20	459.33	947.66	1101.08	1734.37	918.97	1464.69	3513.78	508.25	283.26	201.67	312.93	259.24	285.09	188.26	270.57	259.62	182.07	219.53	296.94	223.73
CD6	75.86	91.35	295.07	1720.14	738.23	3148.85	2732.00	1835.58	2092.36	342.40	623.80	348.42	90.97	94.72	137.13	88.93	96.81	90.20	41.96	41.72	329.73	155.63
CD68	3.29	8.41	9.18	51.11	21.16	15.77	30.91	26.97	23.84	97.23	93.83	13.92	806.30	1705.46	748.60	2770.91	1137.83	687.76	172.45	226.11	45.60	36.20
CD69	8246.96	5037.06	131.15	3798.41	4397.04	5489.20	1071.89	6081.16	539.39	4572.32	1781.27	5471.70	66.10	31.65	59.02	28.81	39.31	69.46	440.40	1484.63	6363.15	436.42
CD7	15.63	17.28	18.02	2234.71	2032.40	1507.77	1271.83	2132.54	7917.98	415.83	1666.68	2106.84	20.48	16.01	13.37	80.62	27.07	22.01	12.17	20.05	48.57	25.19
CD70	294.66	647.92	528.13	247.62	116.55	266.30	388.27	214.24	1999.95	301.43	226.64	186.47	189.66	162.09	365.35	116.84	163.52	705.60	205.99	115.09	280.44	309.34
CD72	1434.00	194.06	8.36	18.81	43.05	8.20	15.73	10.23	37.65	11.48	67.34	21.03	9.10	9.48	9.59	123.95	24.27	8.06	6.67	15.55	13.38	9.27
CD79A	12117.95	9835.92	3860.54	425.45	183.38	161.60	97.85	437.05	424.12	196.77	149.49	139.20	174.97	124.57	108.82	63.58	138.91	189.64	61.92	118.78	511.41	261.96
CD79B	5975.19	4719.84	900.57	229.23	284.13	341.39	192.02	425.11	863.47	277.81	364.26	254.48	158.80	68.05	64.08	79.32	61.60	72.15	38.50	61.72	209.74	232.56
CD80	131.26	345.17	367.15	73.53	102.09	92.39	195.42	109.71	392.75	196.60	163.19	139.26	148.43	350.48	3650.81	160.48	596.43	4526.24	120.79	177.19	109.74	132.64
CD86	354.74	599.86	309.42	108.89	35.15	95.48	90.30	29.58	176.42	341.35	110.14	87.77	1398.40	764.48	1444.50	2791.66	1729.21	4490.95	161.77	203.62	107.88	161.51
CD8A	564.48	348.11	44.21	9990.74	41.08	147.17	161.18	172.47	80.70	1127.95	959.60	1190.40	203.58	135.98	45.89	63.48	176.67	163.44	87.09	102.83	176.35	623.23
CD8B	21.53	18.56	22.19	3697.96	143.58	16.55	12.46	118.45	12.44	108.70	20.09	16.68	14.49	14.78	9.31	9.97	14.20	13.50	9.97	10.95	33.01	31.43
CD96	140.07	182.42	83.88	1718.97	1432.95	1571.92	253.74	473.01	2933.32	3005.01	1629.78	2127.77	35.70	37.23	64.30	32.95	50.26	56.79	103.37	42.59	433.03	90.84
CDA	7.45	8.28	18.84	10.07	9.68	14.73	10.16	10.55	11.58	167.18	98.14	8.15	1040.42	347.00	8.82	28.81	343.41	36.04	88.05	82.12	346.48	3592.43
CDC25A	14.44	13.22	18.50	9.90	13.45	9.04	226.96	31.43	29.62	25.28	13.27	142.29	14.75	18.97	22.04	14.74	14.80	12.77	27.84	74.24	14.87	17.78
CDH12	10.63	18.15	6.99	7.91	7.29	8.59	20.54	9.73	130.56	197.45	27.08	9.73	9.44	12.71	12.52	9.09	33.17	23.21	84.74	38.35	62.33	24.73
CDHR1	15.70	21.36	8.22	32.70	86.84	12.73	27.50	22.14	7.93	130.62	237.10	29.50	10.50	9.75	9.29	23.85	6.79	8.71	19.22	11.06	8.51	27.60
CDK6	30.70	23.05	15.94	65.14	25.78	99.99	45.35	24.22	69.54	24.46	27.06	289.58	21.07	23.50	16.71	12.83	75.85	67.41	47.97	14.11	64.39	19.41
CEACAM3	68.46	61.80	104.89	69.09	59.64	55.45	46.70	65.12	133.40	120.64	189.91	109.58	242.10	156.08	123.61	113.84	147.50	210.18	186.29	166.52	132.06	2096.53
CEACAM8	77.92	86.89	22.74	143.83	7.29	73.73	35.29	4.77	39.36	15.78	956.07	162.10	6.65	5.09	14.11	11.66	14.19	19.05	2385.03	1835.21	235.27	149.87
CEMP1	28.85	26.06	5.78	9.52	44.88	8.25	8.75	66.93	210.08	135.66	24.79	47.38	12.42	13.43	19.11	44.65	6.05	7.79	11.22	40.31	54.49	30.29
CFP	4.57	4.65	5.38	14.39	371.83	50.46	5.78	13.95	47.26	471.13	33.99	6.98	3702.50	27.13	219.19	1971.11	7.55	451.25	47.83	214.91	14.58	2060.18
CHI3L1	9.04	10.11	10.08	13.16	12.38	7.29	12.94	9.95	19.89	16.32	344.72	59.68	12.17	8959.87	3395.66	2050.82	89.88	473.92	477.05	636.79	89.33	3791.33
CHI3L2	574.73	445.13	320.51	362.88	662.91	312.19	166.18	4770.06	515.35	404.14	322.04	170.22	200.99	181.81	1765.55	175.38	184.11	210.57	148.96	171.13	317.47	356.91
CHST15	375.06	380.45	2248.88	37.37	56.31	41.69	34.13	41.66	82.84	339.13	43.30	21.64	3334.89	1452.25	103.49	1051.69	317.75	99.79	1121.27	895.21	1106.19	4602.16
CHST7	15.30	17.08	105.35	26.29	70.20	367.40	234.00	401.84	78.75	56.03	29.83	23.04	291.06	314.65	350.89	421.23	193.25	3085.84	152.22	368.05	27.24	793.15
CLC	317.01	263.81	158.27	91.39	21.55	110.25	184.58	91.98	38.52	337.91	509.92	237.93	86.57	69.27	226.71	172.41	98.81	102.23	3917.55	3098.63	26617.24	4605.25
CLCA3P	17.21	25.26	11.95	10.28	11.32	2.31	0.97	4.37	10.45	25.68	4.29	1.76	2.69	2.02	0.25	9.03	2.31	0.76	5.99	5.42	18.89	6.91
CLEC10A	110.25	95.49	67.39	80.05	56.97	77.31	36.93	66.47	123.35	154.09	56.09	61.70	481.43	159.60	69.40	5770.13	5129.99	145.48	107.21	150.30	35.23	145.63
CLEC2D	1012.82	595.04	134.55	1510.85	1443.46	1711.87	1875.95	1689.60	2808.69	332.24	979.22	344.41	93.13	78.64	1465.74	187.99	66.49	2002.18	45.52	41.11	92.59	68.78
CLEC4A	270.68	105.22	19.48	43.67	94.87	20.00	35.57	67.39	75.55	326.22	66.20	39.07	2802.25	1137.94	51.68	6742.94	4209.63	558.99	321.22	548.58	234.91	2814.38
CLEC7A	148.86	142.01	58.64	86.04	106.67	89.98	50.52	936.38	94.17	628.34	143.15	89.37	6165.95	3760.31	283.20	3071.45	5359.77	1178.50	634.45	1330.09	159.53	5247.49
CLIC2	8.20	7.67	116.24	6.34	11.07	4.80	7.66	5.41	6.36	14.63	24.69	30.39	103.56	437.05	1393.38	2233.16	2244.05	5239.88	8.03	36.79	8.45	10.42
CMA1	77.96	68.11	75.64	25.23	42.10	46.64	76.32	29.75	40.09	77.40	57.33	53.02	58.77	46.37	65.76	64.12	44.78	53.12	1378.88	1622.20	164.68	48.26
COL8A2	135.22	73.45	23.49	60.53	79.43	61.77	55.34	62.18	122.18	76.60	88.03	68.46	275.87	1233.72	33.84	151.56	129.26	109.20	70.08	59.73	90.00	186.42
COLQ	28.85	27.40	23.55	152.77	66.85	135.33	36.19	48.33	163.75	410.26	406.57	351.02	33.83	24.84	86.18	128.16	31.60	20.19	51.67	36.89	27.51	40.46
CPA3	786.60	653.57	431.89	147.70	25.20	243.30	226.71	148.18	145.53	271.51	458.14	308.13	135.15	139.39	247.68	206.91	132.50	149.42	28290.31	22328.97	1091.42	522.60
CR2	1471.27	559.63	139.91	245.27	285.70	67.25	17.89	25.50	25.46	22.26	25.27	64.41	35.16	27.25	55.68	39.48	16.28	51.36	16.71	16.33	122.08	33.06
CREB5	30.97	24.56	32.02	12.41	43.40	7.37	10.98	9.56	9.37	15.69	13.04	14.42	360.91	22.86	11.76	59.22	227.55	257.45	23.96	23.34	15.16	1385.32
CRISP3	27.38	16.55	6.51	3.24	4.20	7.58	10.21	5.21	647.79	34.45	164.03	41.74	5.03	11.30	10.66	5.56	5.95	5.36	140.21	33.51	75.79	15.94
CRTAM	54.89	66.11	54.06	1443.48	308.56	114.06	661.28	42.15	47.77	829.67	261.16	652.86	212.04	761.03	38.22	85.71	128.64	153.96	15.55	106.16	78.33	83.96
CRYBB1	8.51	9.16	16.77	8.79	20.23	10.64	8.28	10.18	10.55	7.62	9.40	7.97	9.40	9.71	12.13	166.96	9.02	8.80	38.38	16.79	9.50	9.88
CSF1	22.11	21.82	14.63	22.99	21.94	32.27	235.56	24.18	159.73	39.12	21.72	24.49	24.57	687.88	35.29	23.12	112.58	93.53	28.22	61.84	73.59	22.53
CSF2	24.25	18.24	43.37	24.42	40.95	25.87	1283.45	22.76	16.26	62.27	47.28	741.31	27.09	28.53	18.82	16.29	34.06	38.03	29.74	1722.89	20.96	19.60
CSF3R	99.77	29.61	22.73	24.39	107.07	36.17	25.66	38.93	85.44	338.84	115.64	45.23	2331.95	214.34	860.34	737.86	92.48	67.25	186.10	212.26	248.40	9175.36
CST7	29.71	21.33	14.02	5181.60	197.85	1470.06	746.27	322.06	1323.23	12102.64	11514.68	10179.78	63.67	254.88	186.81	292.56	1490.44	4059.44	2285.36	2487.60	616.21	2347.73
CTLA4	19.39	12.05	12.40	19.09	282.31	606.10	1865.80	2019.94	4077.45	22.98	11.01	18.71	18.62	14.32	8.58	18.04	16.48	12.49	18.08	14.80	62.02	38.69
CTSG	247.77	204.70	205.38	113.40	134.50	81.24	73.69	38.09	224.97	156.87	309.08	105.31	88.13	65.32	88.66	141.07	69.98	42.00	5638.07	5475.91	137.18	185.01
CTSW	16.66	14.11	16.32	4894.22	487.07	963.28	23.09	14.64	12.83	4144.00	6980.78	10811.41	16.94	15.95	13.08	26.76	16.24	15.87	119.47	272.47	41.79	20.49
CXCL10	761.39	395.64	246.24	157.23	120.50	152.98	529.51	127.92	256.62	488.55	201.11	1510.91	500.93	163.20	31273.68	278.34	163.72	11302.39	112.81	313.92	332.72	486.97
CXCL11	90.26	71.79	44.79	22.77	6.63	14.33	52.01	23.49	42.51	42.35	28.54	183.31	38.42	16.91	9059.84	29.36	21.12	3956.50	27.85	33.77	33.87	74.22
CXCL13	50.18	22.77	17.25	22.36	6.02	8.96	280.53	9578.94	13.50	7.58	10.03	16.13	10.32	11.75	627.93	16.76	12.71	20.93	25.71	10.95	11.11	29.79
CXCL3	73.07	28.31	56.45	26.71	17.02	30.03	26.84	27.70	136.62	45.91	17.38	30.22	175.88	1496.82	271.25	233.33	81.04	157.02	149.96	7936.43	44.00	75.77
CXCL5	94.16	83.05	43.37	18.42	7.76	41.22	24.94	18.94	73.86	78.89	25.08	29.07	32.93	5315.27	91.98	46.38	37.39	387.40	49.57	621.75	29.26	69.61
CXCL9	597.58	438.21	268.40	125.84	77.46	151.50	259.46	143.58	159.22	220.91	186.92	590.36	265.08	168.50	38944.02	199.44	179.98	2918.82	123.56	99.76	193.92	403.05
CXCR1	260.58	187.06	146.68	214.68	320.96	253.82	76.35	71.49	216.89	691.73	515.92	417.19	82.78	72.01	61.27	53.22	65.53	64.12	263.79	267.97	239.48	5613.08
CXCR2	26.76	12.65	20.85	73.62	5.11	20.88	7.64	11.16	62.58	341.36	963.17	280.00	408.35	115.55	174.12	64.08	176.84	48.43	126.09	56.93	442.76	17610.41
CXCR5	368.78	298.69	10.15	32.71	29.79	181.82	207.13	2508.08	32.49	31.94	16.03	15.13	14.61	17.36	212.28	14.43	17.54	26.91	13.73	18.89	55.86	19.29
CXCR6	143.97	137.92	129.42	239.58	92.28	190.12	1140.29	187.52	914.31	1037.80	175.29	139.15	89.88	60.50	68.56	56.08	61.55	93.76	58.17	53.15	86.73	166.60
CXorf57	39.27	19.44	10.63	102.17	236.76	111.24	152.51	14.24	12.50	284.27	54.61	77.39	8.02	11.30	6.69	10.45	7.43	5.42	7.40	6.60	73.87	12.16
CYP27A1	28.17	29.93	40.81	35.12	57.08	18.92	20.99	60.30	55.90	88.20	36.92	30.41	761.60	9212.24	72.62	75.71	807.58	1970.12	731.43	853.00	71.58	52.97
CYP27B1	839.57	393.12	544.74	123.39	89.22	112.61	253.10	62.72	451.16	198.92	95.81	117.91	96.65	1182.19	6662.56	145.70	203.45	2253.08	88.74	231.54	179.38	291.09
DACH1	8.11	6.61	7.02	6.07	26.65	6.33	3.99	4.93	16.75	14.25	34.42	18.56	63.04	7.18	4.27	8.23	5.42	6.02	30.55	11.70	232.94	80.62
DAPK2	50.49	52.66	24.63	36.78	35.94	53.09	21.07	20.20	71.83	55.81	75.19	65.98	50.37	36.30	35.15	76.66	50.65	57.83	260.26	126.57	1104.77	494.76
DCSTAMP	38.70	19.46	134.08	45.95	33.84	19.29	61.87	68.53	60.50	77.67	39.23	85.32	100.40	3167.90	171.56	278.81	919.95	632.48	126.02	250.47	145.25	90.66
DEFA4	364.83	262.81	213.24	580.41	61.91	252.19	165.64	89.90	42.81	290.23	3153.50	224.78	108.49	59.81	76.12	88.38	79.53	104.17	246.91	174.09	885.32	453.71
DENND5B	47.96	82.50	338.59	4.94	5.35	6.17	8.64	2.14	35.50	5.93	28.76	4.93	5.02	14.59	7.81	36.72	12.88	28.45	6.11	12.89	9.44	11.07
DEPDC5	23.00	33.45	30.01	42.11	192.02	41.85	38.53	136.49	91.69	53.65	74.53	143.26	40.18	96.62	168.28	190.19	106.05	38.18	110.33	32.02	572.55	27.34
DGKA	426.97	460.01	200.62	2223.02	3066.25	2690.02	845.85	3860.54	2953.65	550.27	393.43	301.11	300.95	170.09	169.02	215.90	198.33	236.27	148.51	129.29	429.60	314.18
DHRS11	53.99	69.55	70.17	88.62	123.95	27.72	149.37	72.38	59.33	34.77	61.62	85.55	46.96	266.50	18.60	242.69	1090.34	299.29	69.87	69.60	27.38	54.33
DHX58	13.86	16.88	12.84	67.98	298.29	31.00	14.48	86.57	85.15	19.02	126.71	29.65	66.43	21.96	1394.31	233.58	34.01	1538.10	27.39	21.85	18.06	20.10
DPEP2	695.46	459.37	11.18	469.03	1220.28	631.28	9.03	327.61	341.72	496.45	636.07	22.16	1471.48	116.27	16.22	2410.19	502.91	37.70	158.06	131.44	4131.56	4347.72
DPP4	19.45	16.57	15.78	686.99	689.95	1042.23	892.32	22.53	866.60	383.71	43.07	391.96	19.66	17.53	175.70	32.81	11.80	138.21	68.77	25.77	18.57	19.58
DSC1	82.26	48.03	44.79	408.66	788.02	15.60	10.22	7.63	23.33	82.60	21.22	23.82	18.85	14.94	11.67	6.71	45.60	14.71	34.51	35.71	71.07	42.13
DUSP2	13.30	139.27	32.34	4083.94	318.02	2005.43	2312.35	2300.26	319.74	4596.06	494.21	307.92	404.90	490.42	567.66	261.49	292.32	536.69	39.90	758.67	1013.32	88.77
EAF2	3181.18	2020.34	4989.76	219.02	240.99	138.14	265.18	197.16	208.08	181.16	198.02	184.10	683.96	281.01	284.13	281.42	230.82	468.07	401.73	399.88	742.53	240.85
EBI3	10.50	16.94	8.90	12.21	15.06	11.53	119.10	11.63	164.02	8.37	10.01	16.86	12.49	13.19	20437.69	311.21	16.82	6496.24	8.96	134.97	9.50	11.63
EFNA5	5.43	9.12	8.93	12.03	116.92	24.30	13.96	76.66	240.34	77.73	29.85	43.80	16.87	14.68	64.27	56.81	19.85	35.53	59.94	12.07	81.94	38.59
EGR2	122.34	98.24	54.47	35.40	35.24	36.24	2100.11	1667.33	131.12	151.24	155.24	1331.91	466.59	3919.37	23.09	2175.76	4531.29	1121.59	293.46	1906.73	1430.72	198.08
ELANE	11.05	8.91	9.33	103.49	12.73	12.44	6.91	9.86	16.20	18.50	734.30	167.92	28.96	15.09	103.35	206.32	12.69	13.02	4503.04	4464.67	119.94	31.88
EMR1	499.01	383.06	194.39	195.90	428.06	312.81	400.22	182.94	335.84	447.97	348.08	188.52	1815.51	203.31	3528.21	404.39	178.68	237.42	287.38	248.17	16330.71	1253.61
EMR2	145.98	106.05	67.17	43.06	56.19	83.26	72.54	21.25	96.27	165.10	174.23	87.44	1319.42	1045.04	1516.79	363.82	863.00	357.60	829.24	1558.48	3871.76	3956.25
EMR3	55.17	124.34	135.33	104.17	89.37	63.20	89.54	139.76	112.60	136.76	63.87	64.88	379.62	38.88	13.54	5.69	17.83	19.32	185.98	322.17	4792.73	3015.99
EPB41	21.98	67.01	15.21	235.34	12.29	385.63	240.81	89.94	45.48	9.64	104.95	97.80	25.10	51.92	7.17	25.56	17.91	73.21	9.71	7.16	104.63	16.47
EPHA1	47.03	46.77	52.03	400.05	763.40	292.88	35.77	57.88	43.93	61.83	155.78	99.21	63.80	58.12	45.62	38.90	60.85	58.65	39.16	38.69	56.74	71.42
EPN2	46.91	42.22	109.43	31.51	64.62	96.20	50.12	55.41	17.85	62.36	31.98	27.98	32.44	32.22	30.74	22.48	59.14	31.57	43.97	70.26	554.81	51.26
ETS1	988.87	792.25	410.32	613.49	287.83	1902.19	1261.52	701.54	1031.18	99.67	759.72	696.27	85.67	96.63	130.12	75.40	120.62	115.70	147.13	156.30	230.76	243.61
ETV3	37.99	36.85	103.10	49.08	20.65	455.21	21.48	32.16	21.62	14.31	33.21	38.01	40.96	24.47	90.34	33.77	40.53	2091.70	17.83	22.50	60.82	40.76
FAIM3	11191.41	8362.29	254.09	5723.98	8841.00	5134.62	1145.36	7380.97	4680.73	1866.75	2548.90	478.42	117.87	315.02	53.70	157.41	147.28	49.08	58.68	45.15	488.45	735.04
FAM124B	21.67	15.41	18.92	14.05	17.18	20.50	16.27	16.07	13.18	10.76	20.03	18.19	29.16	19.33	9.13	22.79	16.62	11.26	473.09	126.88	96.55	19.73
FAM174B	117.72	92.47	82.29	94.17	137.02	104.09	92.91	163.12	160.62	69.87	40.34	37.78	39.85	53.41	57.85	68.60	42.80	40.87	866.81	390.25	73.79	103.01
FAM198B	9.80	16.44	9.14	4.53	30.53	8.45	5.60	13.63	20.58	54.28	23.76	10.27	515.25	519.51	36.64	398.23	563.73	45.53	34.91	48.36	58.16	8.88
FAM212B	49.97	48.45	115.15	23.01	12.56	25.24	70.72	17.60	98.45	31.96	13.79	20.48	95.87	44.39	15.82	15.45	19.31	12.50	52.83	87.81	113.71	569.93
FAM65B	4719.70	5267.74	237.59	3376.09	4454.49	2808.16	256.54	665.21	910.89	2376.66	1586.72	696.53	2428.86	92.83	193.03	86.88	136.21	126.29	187.47	170.82	2755.05	8329.20
FASLG	342.84	274.61	188.94	169.22	144.08	140.85	478.99	126.74	171.50	600.26	1537.72	2218.05	108.38	101.15	80.51	85.78	70.65	101.07	128.36	147.27	115.71	250.19
FBXL8	7.71	3.52	15.06	91.19	53.47	313.06	66.29	53.28	99.56	47.43	12.81	32.61	43.11	14.50	148.23	114.73	67.36	55.65	7.77	6.32	4.60	8.58
FCER1A	106.14	81.00	88.82	111.30	70.33	129.67	64.12	29.85	73.23	286.90	168.92	98.19	622.21	45.66	56.55	801.89	2215.37	88.29	4443.12	4222.61	2525.84	106.90
FCER2	990.31	210.19	26.37	8.63	19.38	10.15	17.85	10.38	30.97	9.77	12.55	13.37	12.67	212.75	10.53	352.93	1104.17	98.26	13.54	16.26	31.53	11.25
FCGR2B	3389.86	4533.91	2656.04	65.97	8.26	30.70	59.92	108.56	127.11	121.01	119.95	181.48	287.64	991.97	311.31	1548.94	1529.23	137.20	626.96	1610.40	645.93	1302.13
FCGR3B	434.69	191.94	121.11	178.20	61.47	133.74	106.50	64.12	203.85	446.25	494.76	369.66	402.45	256.32	154.08	155.67	158.62	125.10	290.47	123.61	321.05	27546.97
FCN1	160.55	92.91	109.93	130.08	144.59	98.72	63.37	116.60	122.27	5094.71	465.23	121.81	29800.42	1401.08	306.83	593.10	121.72	120.96	483.48	562.68	168.36	5370.36
FCRL2	4384.74	3466.95	714.64	73.72	34.17	55.78	79.24	46.91	24.53	157.28	54.33	49.01	47.66	36.19	30.95	17.76	61.15	38.41	42.55	30.87	82.34	116.18
FES	8.54	8.68	10.34	9.52	8.03	6.02	7.84	7.26	8.50	97.10	211.84	258.84	826.54	41.66	20.94	982.20	345.42	10.72	121.96	76.90	389.55	534.58
FFAR2	12.84	15.54	20.16	11.78	11.93	15.89	16.94	14.98	28.27	24.46	73.97	13.44	101.06	31.01	454.55	87.82	17.74	16.52	76.34	89.37	1048.09	4025.76
FLJ13197	129.51	51.64	16.11	167.32	260.39	110.12	19.89	41.76	30.51	30.26	147.07	36.95	15.25	7.58	15.20	10.89	10.09	8.55	22.40	16.54	76.46	11.66
FLT3LG	26.23	56.34	33.24	1267.03	2489.21	1471.27	234.49	309.77	644.61	222.02	226.78	367.40	69.28	18.86	18.19	60.37	18.33	62.75	22.88	47.49	156.40	26.36
FLVCR2	69.18	86.59	45.35	83.37	90.15	145.87	242.02	256.92	217.18	144.81	140.25	88.34	566.97	1142.35	1989.42	951.22	2317.02	1056.89	266.92	198.76	75.81	108.46
FOSB	200.01	243.41	2911.32	41.65	401.56	59.71	32.16	5833.25	24.99	37.54	32.23	31.75	3422.45	29.34	23.17	22.50	28.83	45.83	92.83	644.56	7325.61	80.15
FOXP3	135.98	93.54	41.25	65.15	129.51	190.19	478.81	146.84	2001.92	103.97	31.99	56.58	76.15	62.17	171.73	63.79	63.28	64.03	69.50	23.27	140.80	164.67
FPR1	361.32	387.26	343.92	210.20	161.98	240.31	161.24	248.21	222.46	911.95	397.26	303.37	9800.63	880.92	801.89	408.54	281.07	222.40	660.86	717.00	3809.53	27644.59
FPR2	227.45	162.92	101.11	54.92	60.78	57.01	24.32	56.45	97.93	168.84	88.16	69.04	964.24	182.32	274.94	95.44	62.80	48.60	195.17	344.42	150.79	3797.40
FPR3	325.67	243.66	84.16	105.81	97.30	116.60	99.99	128.48	153.05	196.94	112.66	94.70	203.42	3004.45	608.27	2357.54	5751.15	4194.21	200.08	328.05	211.11	277.41
FRK	138.30	125.36	59.60	26.39	11.25	5.64	6.17	3.21	6.59	57.57	3.66	6.69	7.43	10.88	3.76	3.13	13.42	18.06	2.43	5.78	6.42	61.17
FRMD4A	57.82	73.56	17.18	49.32	24.04	71.89	48.33	211.25	38.99	23.15	46.14	43.22	52.74	161.86	256.17	1094.10	229.18	57.28	43.96	57.91	76.09	21.62
FRMD8	197.37	150.74	80.20	28.97	14.61	141.12	249.30	228.19	1019.52	70.75	249.18	162.81	247.25	125.82	271.95	170.77	241.43	290.69	31.15	134.49	132.15	172.26
FZD2	40.20	10.77	25.20	13.87	23.75	6.48	10.90	9.46	14.55	68.18	21.52	11.61	455.29	98.02	409.56	777.42	831.75	236.35	210.02	171.53	40.47	16.40
FZD3	121.57	138.35	181.16	50.27	96.62	39.04	136.54	449.18	63.61	59.01	29.44	38.83	39.71	31.34	32.63	195.35	77.88	24.31	58.85	68.24	28.00	73.01
GAL3ST4	69.55	72.93	48.68	335.59	942.32	238.01	123.38	256.27	169.49	50.31	35.66	36.42	44.10	84.22	40.45	141.07	141.23	57.36	198.81	98.80	310.53	77.37
GALR1	2.66	4.35	5.90	3.91	41.02	6.21	3.85	6.99	4.84	18.64	4.23	3.70	4.18	2.44	4.90	8.97	2.49	3.48	4.22	18.25	15.44	6.07
GFI1	27.64	25.20	40.29	293.64	48.08	132.97	700.66	561.18	587.51	337.37	508.78	394.32	19.38	29.03	24.67	26.61	34.31	53.27	1114.64	628.84	40.28	41.44
GGT5	11.50	9.10	16.63	13.00	24.54	9.26	11.58	10.14	6.91	14.80	16.95	13.68	11.13	10.60	290.22	407.79	21.97	12.63	15.15	52.38	99.70	16.79
GIPR	8.25	8.70	5.57	10.91	20.29	5.20	9.25	30.91	32.75	67.58	13.45	11.73	8.51	7.25	31.73	23.65	8.59	11.27	17.06	25.51	110.91	10.05
GNG7	768.01	1494.31	2218.05	133.55	99.42	104.26	75.97	63.65	214.28	51.82	60.45	53.09	112.45	82.41	94.49	243.49	187.51	70.79	170.25	115.35	197.77	455.41
GNLY	9.02	14.52	19.25	3732.54	134.92	1198.38	233.42	12.66	24.37	8201.57	21760.60	23235.35	19.95	16.58	20.41	15.74	22.37	21.45	26.17	18.37	24.53	118.26
GPC4	126.69	73.41	105.52	43.02	59.40	77.96	53.76	60.06	60.96	92.10	77.49	42.58	56.14	1153.72	129.32	145.87	161.26	86.47	72.23	79.65	31.55	111.27
GPR1	3.13	4.80	2.49	1.56	44.36	1.24	0.45	17.15	52.08	15.00	17.25	1.86	5.25	1.06	0.97	0.45	1.03	2.98	37.48	12.28	1.87	4.06
GPR171	33.51	22.98	13.87	924.37	899.28	969.24	2693.56	227.86	6933.01	4853.06	443.08	1041.13	14.68	12.07	25.52	54.79	19.23	560.40	84.12	46.42	1086.27	30.67
GPR18	3056.84	1822.01	15.29	1037.07	1241.79	678.26	431.41	1521.53	215.75	840.84	1204.17	2025.83	109.67	23.12	51.61	54.63	21.83	33.95	52.30	39.90	266.00	156.31
GPR183	275.83	2308.15	296.61	630.53	854.08	3012.77	2265.10	965.21	454.37	475.94	216.24	201.60	196.98	437.17	1631.80	2474.43	437.85	1945.43	303.56	795.55	5121.17	144.07
GPR19	27.03	36.08	78.07	40.61	73.33	71.86	373.06	336.97	397.86	29.77	42.35	65.66	19.81	19.67	10.56	11.00	19.86	14.75	17.36	16.01	237.97	49.99
GPR25	4.29	29.43	141.07	28.72	10.78	138.19	12.75	21.83	41.74	10.93	11.17	21.44	14.05	8.49	27.36	14.42	11.76	4.70	22.82	15.84	18.26	16.91
GPR65	507.57	490.27	162.81	1518.57	572.31	1499.93	850.21	252.28	608.45	2511.23	2138.33	2137.24	1473.16	702.03	263.75	993.55	607.49	155.08	1700.98	1507.87	8034.40	2530.20
GPR97	154.41	141.43	207.65	104.94	57.15	138.46	94.41	39.81	136.01	96.94	295.16	418.12	71.26	98.37	137.55	92.19	119.26	138.67	261.46	460.88	4581.70	2246.98
GRAP2	12.63	15.00	11.63	280.92	318.91	269.22	151.96	201.27	189.81	166.77	200.76	307.26	11.83	9.44	15.99	20.13	7.97	10.12	234.89	140.13	13.68	10.86
GSTT1	6.96	12.49	12.11	18.64	43.10	14.99	14.10	83.68	24.67	14.73	15.93	15.77	17.31	51.04	82.53	520.57	634.23	64.66	349.37	391.85	40.41	23.00
GUSBP11	8048.07	10388.03	30254.07	521.34	587.57	151.27	9.07	447.76	268.27	15.07	311.65	98.44	43.52	6.40	14.61	286.72	9.05	9.61	51.75	22.89	371.58	277.76
GYPE	38.72	61.40	35.67	26.88	8.01	3.70	4.83	6.91	75.99	61.89	15.91	24.75	6.63	7.19	7.07	13.09	5.37	8.39	9.24	3.75	8.02	14.24
GZMA	204.96	217.19	91.85	6301.84	440.95	4034.52	1173.96	130.74	318.19	14188.10	13660.48	22380.29	132.04	95.38	109.71	68.04	93.29	128.70	50.07	68.27	150.59	334.87
GZMB	102.26	68.32	62.72	2080.70	85.36	58.92	21960.80	64.04	53.65	6018.58	15276.85	23235.35	61.72	136.87	159.30	111.03	30.68	82.18	947.08	5600.55	226.97	154.33
GZMH	21.36	33.96	41.25	8555.82	198.93	630.77	896.71	26.30	79.31	10428.45	11889.01	7419.83	36.90	24.82	15.89	14.88	17.76	26.35	17.98	19.61	52.48	41.86
GZMK	184.04	278.18	100.81	8814.39	1423.66	3724.33	187.72	119.85	51.85	15903.70	1967.19	233.67	67.14	69.54	107.07	24.67	79.46	81.99	38.20	76.14	151.25	421.21
GZMM	6.31	16.46	12.31	1048.99	1215.53	884.01	529.13	1030.22	644.04	893.78	3771.29	2616.39	13.21	17.50	29.38	10.33	10.31	20.75	10.51	32.00	137.53	65.83
HAL	380.23	308.50	108.91	84.18	61.60	75.48	78.63	548.12	79.74	191.50	99.60	96.12	877.18	102.78	90.96	76.24	74.78	54.12	130.32	91.46	192.07	3105.10
HCK	273.57	489.34	130.58	106.46	107.29	80.32	81.80	43.77	75.09	737.41	391.70	184.17	7368.00	3576.18	8146.59	4811.76	4370.59	3772.37	616.14	834.93	3730.86	7443.16
HDC	147.97	177.85	310.12	123.86	18.24	118.96	82.71	23.22	91.91	90.33	200.35	150.81	129.55	114.26	200.98	172.29	149.37	109.82	9299.38	9389.50	1119.90	150.61
HESX1	6.87	5.81	9.07	7.05	8.17	5.97	7.37	8.37	37.85	7.64	8.44	9.20	8.37	7.29	2324.30	100.31	12.06	1074.50	6.47	11.37	10.40	7.28
HHEX	4489.49	2773.84	93.43	139.04	83.41	105.02	88.62	78.89	55.91	263.62	245.89	202.85	1914.14	489.31	66.51	566.32	929.30	94.44	1317.40	636.74	999.37	946.26
HIC1	5.09	4.09	6.80	8.16	18.80	5.97	7.06	6.63	88.09	11.45	15.68	41.82	7.02	6.43	12.58	6.22	7.59	12.16	8.94	8.05	12.83	7.48
HIST1H2AE	35.27	21.82	277.72	29.91	30.35	45.65	11.25	110.49	64.89	15.85	14.85	6.20	8.28	6.63	6.33	9.27	17.90	41.34	16.94	29.36	79.29	22.12
HIST1H2BG	17.44	42.30	689.65	78.32	138.88	190.05	52.48	182.15	117.01	72.05	68.38	11.21	23.39	11.49	10.14	8.74	38.37	137.83	49.45	29.78	62.63	45.19
HK3	12.94	9.45	13.30	21.81	25.37	12.82	21.89	15.37	19.81	140.70	222.51	32.41	3103.14	3713.56	31.98	159.12	1093.67	294.17	37.91	234.23	1199.69	1255.81
HLA-DOB	6607.33	4832.78	4287.54	212.28	54.34	47.96	44.00	118.27	117.05	44.16	230.42	188.32	102.18	49.67	1573.19	41.58	37.28	2006.95	63.50	48.72	227.84	96.89
HLA-DQA1	942.77	1379.12	161.72	173.41	122.69	106.93	167.07	89.18	621.25	356.73	219.21	214.93	275.35	874.23	4169.72	5225.87	7712.25	6417.32	190.29	390.01	68.23	218.21
HMGB3P30	30.97	30.89	36.51	42.80	3.55	52.32	40.81	5.82	359.74	101.61	38.72	62.15	27.20	39.39	55.10	37.55	46.97	53.61	36.03	16.65	69.90	76.91
HNMT	61.74	55.48	28.55	19.62	10.97	11.07	31.71	8.99	24.60	79.57	26.91	13.58	815.43	774.93	161.30	948.84	636.17	279.11	131.76	122.49	25.91	29.96
HOXA1	12.91	10.23	9.66	12.86	13.26	6.92	11.05	18.89	11.40	14.52	11.77	9.61	10.69	12.92	6.87	9.89	11.53	8.31	760.29	450.39	8.71	17.62
HPGDS	203.79	224.55	125.95	83.72	88.14	182.15	92.79	56.71	219.69	118.98	177.68	148.34	36.75	239.78	64.88	138.67	195.44	125.12	21760.60	17743.46	256.52	219.13
HPSE	30.80	29.58	32.75	55.35	132.33	207.26	494.25	234.92	157.55	302.93	29.97	54.89	1285.83	61.94	841.09	894.53	27.69	30.84	164.70	103.90	39.28	973.40
HRH1	206.54	165.46	161.48	75.97	26.48	101.15	284.82	78.29	108.96	212.43	54.08	42.47	72.17	217.66	145.28	2195.07	202.53	128.27	119.11	116.67	81.42	227.87
HSPA6	70.65	148.29	17.75	106.72	89.65	21.31	20.35	259.19	358.15	78.70	184.84	284.03	641.21	22.41	139.86	207.50	65.31	20.58	69.23	129.02	727.07	3303.08
HTR2B	6.17	13.11	26.41	22.71	11.31	5.82	4.61	9.32	26.44	77.04	30.97	6.96	13.85	6.90	31.87	216.05	19.65	382.92	52.69	4.89	8.28	7.45
ICA1	191.41	115.33	209.39	134.25	149.65	289.27	160.78	2419.17	216.27	194.64	133.72	135.28	183.26	198.86	192.89	157.92	204.00	190.57	218.85	198.99	165.69	309.38
ICOS	6.46	8.41	6.15	194.19	1018.14	786.60	1804.93	7744.02	738.97	36.42	12.55	22.53	5.36	4.49	18.59	5.07	6.70	6.16	5.20	5.26	14.00	6.20
IDO1	241.07	312.45	345.56	241.33	192.09	248.91	201.74	241.49	91.28	183.59	667.20	671.63	269.47	338.90	26473.42	91.37	131.57	20536.86	207.89	164.85	1389.42	527.41
IFI44L	24.57	37.31	52.99	84.26	147.44	127.39	18.32	132.63	3323.90	492.79	302.40	311.31	307.85	12.59	6016.73	984.73	11.03	4019.78	81.34	95.99	165.21	74.98
IFNA10	63.51	158.42	31.21	12.57	14.26	14.00	9.37	15.27	155.24	10.46	8.57	13.16	13.10	10.55	8.49	8.00	21.86	8.55	31.32	22.45	11.35	20.78
IFNG	233.25	168.08	137.39	249.08	107.33	142.18	6344.88	208.34	174.27	269.39	247.35	3575.24	108.15	105.05	96.36	71.15	75.84	92.79	109.18	70.32	157.02	187.16
IGHD	10811.41	2526.48	21173.53	62.35	125.47	26.14	21.20	135.57	28.37	27.11	32.58	21.69	50.43	44.70	97.73	106.40	78.43	56.64	32.60	30.04	257.51	79.26
IGHE	18.17	73.92	4949.62	15.63	46.82	54.28	23.04	51.75	18.58	28.08	19.37	15.53	25.29	23.51	11.93	16.10	36.24	14.95	67.39	25.53	62.79	45.89
IGHM	21960.80	14250.21	31273.68	361.74	46.94	156.94	260.58	2116.01	593.86	226.08	162.31	134.86	127.04	32.11	32.68	26.52	44.42	41.26	70.03	41.65	834.00	98.13
IGKC	27164.52	30254.07	36524.44	3097.47	489.18	40.36	67.89	329.60	351.68	2059.74	324.36	121.61	318.07	78.08	235.95	170.84	64.19	223.33	100.71	162.92	1108.47	120.00
IGLL3P	6633.54	8962.42	42851.28	217.47	18.01	41.52	96.41	50.27	551.70	36.19	33.45	62.79	70.04	45.94	157.76	102.13	159.03	142.30	37.37	56.06	80.28	83.43
IGSF6	46.07	70.40	65.02	27.10	40.18	48.71	35.64	27.94	56.76	137.80	100.29	74.41	2662.14	6076.58	295.07	1626.55	3679.74	1231.56	156.33	366.64	246.69	4222.73
IL12B	105.28	89.60	56.97	41.94	28.45	59.26	77.92	42.10	43.48	84.12	85.58	56.90	42.43	43.56	513.08	18.65	73.48	2407.55	38.08	72.41	68.62	127.55
IL12RB2	13.44	18.34	13.07	95.12	33.86	106.89	726.45	117.53	219.44	386.71	594.05	1531.02	20.50	19.79	14.53	43.65	14.03	10.65	39.55	31.27	11.69	14.17
IL17A	24.11	31.67	13.20	7.02	6.55	6.56	294.03	69.22	11.19	18.33	9.51	8.09	7.93	7.62	11.84	5.80	7.65	8.56	12.07	20.20	8.06	39.55
IL18R1	32.75	56.22	34.90	197.57	73.22	243.85	400.36	119.24	512.49	1022.47	829.45	1084.44	19.50	19.54	7.98	32.56	22.94	21.81	1442.75	2220.30	1494.97	516.09
IL18RAP	63.17	45.39	22.92	541.61	83.76	275.23	367.96	101.48	113.07	4488.26	6172.26	5732.17	92.02	93.75	24.98	38.64	88.08	89.10	239.27	362.48	1797.70	2653.49
IL1A	207.81	114.03	101.48	65.82	98.02	89.41	147.65	52.93	47.71	104.00	81.80	75.93	61.11	627.61	90.02	27.05	107.47	387.97	140.51	2906.37	2009.80	204.89
IL1B	508.14	364.92	198.79	144.22	136.96	251.10	200.42	204.29	284.09	352.16	250.04	241.59	1257.18	1273.46	675.12	291.82	437.07	2781.90	3282.43	17770.61	1137.89	3099.35
IL1RL1	161.24	100.37	109.84	34.56	19.32	70.13	95.88	69.00	60.41	98.28	65.35	125.08	37.42	98.09	93.26	76.12	100.32	44.28	730.48	1305.54	971.17	102.91
IL21	346.04	299.77	161.72	59.42	21.34	81.58	333.19	1466.93	42.06	88.00	38.68	68.04	103.57	83.59	59.64	42.67	78.12	62.52	96.13	60.02	93.39	201.10
IL26	6.12	7.62	26.27	7.41	7.90	9.53	273.57	116.60	20.82	10.74	7.69	5.14	3.42	2.49	4.33	4.37	4.36	4.53	3.03	38.02	4.78	4.56
IL2RA	151.27	216.02	79.81	85.82	87.16	360.45	4978.13	184.44	3823.56	31.18	42.04	628.16	25.41	33.99	3963.77	146.46	44.95	2221.90	193.26	310.01	133.81	31.22
IL2RB	2118.46	1945.52	848.69	4000.22	818.79	2988.61	7562.49	7279.25	12662.48	10958.77	18026.39	19190.62	321.96	294.55	221.98	172.97	246.88	366.14	341.97	442.60	381.19	1044.85
IL3	20.13	12.59	13.81	9.16	9.49	8.60	1689.60	15.87	37.29	5.98	13.59	28.81	11.53	9.76	10.05	7.31	9.89	12.94	8.37	411.28	112.54	12.25
IL4	10.08	28.84	39.12	13.17	10.45	10.78	232.71	118.00	31.87	32.63	12.25	9.62	8.87	7.66	8.67	7.43	9.55	9.28	7.28	10.15	52.57	34.59
IL4R	11009.29	1883.67	291.13	884.66	2125.33	1148.81	864.20	414.23	3102.32	913.59	851.30	1609.90	1192.22	1054.29	3007.59	846.61	1093.75	2410.48	3106.48	4652.79	1117.61	2809.10
IL5	6.62	11.61	9.69	18.71	11.37	35.07	159.96	28.07	86.17	34.70	8.17	13.81	11.48	11.33	48.59	18.84	15.96	22.54	12.57	317.69	22.82	13.26
IL5RA	122.29	101.54	197.23	42.95	26.59	63.93	43.62	32.20	103.20	118.43	45.68	44.27	41.02	36.14	43.74	22.04	51.58	55.87	154.52	105.69	713.16	256.06
IL7	250.92	611.45	40.09	41.58	34.71	69.25	30.33	68.39	43.16	27.39	24.76	26.23	51.39	93.50	133.49	79.20	68.88	143.51	55.59	25.03	18.13	14.89
IL7R	277.72	454.55	126.10	15195.17	19513.31	18085.94	1965.11	3066.25	507.16	2118.83	1159.34	341.63	163.31	5078.29	2163.37	85.59	2156.18	7799.65	36.56	325.73	358.08	742.67
IL9	60.06	42.71	16.74	43.07	31.36	89.90	6525.44	46.35	15.37	47.46	45.82	31.83	15.75	22.75	28.83	10.07	31.51	34.56	4.13	15.59	56.79	24.33
IRF8	9506.39	7886.09	218.31	350.35	279.69	45.41	487.57	610.55	196.62	992.36	1625.38	2594.87	2458.71	1929.66	12117.95	3495.42	1652.36	2798.26	363.73	798.94	519.99	281.07
ITK	469.00	409.76	192.22	6471.89	9578.94	7704.63	3954.85	9006.84	7176.36	5787.06	3056.94	3981.74	124.10	115.02	90.22	71.27	102.08	166.18	1344.48	1083.59	654.70	380.47
KCNA3	306.28	411.39	1214.68	573.91	465.48	975.65	324.10	263.92	74.99	440.65	411.39	577.17	143.55	102.94	129.91	20.62	23.54	24.00	13.82	18.00	120.51	65.04
KCNG2	12.53	21.62	203.72	18.15	7.92	12.08	12.53	13.09	7.93	7.28	17.88	15.87	18.84	21.29	32.65	15.93	16.36	15.52	18.17	21.56	26.70	11.71
KIAA0226L	7209.22	5267.69	147.38	41.70	82.79	64.88	50.37	26.53	87.29	97.05	54.34	30.36	176.40	104.60	210.47	711.67	61.81	43.43	108.41	90.22	435.45	2046.30
KIAA0754	9.87	7.17	4.82	23.12	80.96	7.88	4.37	76.12	56.17	60.23	151.05	150.26	44.79	7.82	414.81	157.76	7.95	4.65	7.69	54.64	85.40	7.87
KIR2DL1	7.41	5.16	4.49	8.02	12.79	6.33	4.13	6.20	24.55	24.18	281.98	532.25	5.12	4.75	8.60	8.52	4.53	7.02	30.90	25.65	7.45	12.34
KIR2DL4	331.78	242.60	326.57	122.22	125.32	79.01	62.54	71.00	119.61	247.04	602.97	1692.52	128.82	99.74	300.01	75.08	110.77	151.83	97.22	116.99	187.15	282.81
KIR2DS4	621.70	437.15	512.46	280.16	113.61	120.50	87.82	129.46	189.83	544.82	1172.83	3017.55	129.08	114.12	136.09	62.96	137.39	106.76	147.35	135.06	121.45	344.85
KIR3DL2	12.25	10.58	7.60	22.06	14.17	9.25	13.16	9.93	30.03	214.49	511.29	1163.92	11.39	9.61	28.02	13.77	10.64	9.64	17.20	14.72	13.64	20.02
KIRREL	15.53	13.71	28.13	34.23	26.78	9.69	12.96	23.95	171.47	30.43	18.21	12.14	13.64	10.88	22.74	37.96	14.31	11.31	42.12	19.79	34.10	15.74
KLRB1	119.57	241.33	39.37	8818.27	317.57	10026.24	500.69	4477.73	1260.00	12634.61	12957.39	5576.72	90.25	26.69	33.40	13.51	94.80	37.00	37.49	72.14	276.44	322.62
KLRC3	13.84	44.62	9.10	724.78	13.19	32.02	12.41	5.44	47.21	586.94	1485.99	662.14	12.59	6.25	14.44	9.75	18.68	9.45	8.28	15.21	34.50	8.77
KLRC4	68.25	85.08	24.47	218.18	48.80	17.68	22.21	9.62	33.76	124.80	205.18	119.99	20.05	24.93	17.06	6.46	10.41	5.36	14.15	12.25	4.90	44.46
KLRD1	204.01	170.21	244.55	1670.27	75.78	207.88	155.96	149.03	60.00	3580.07	7278.15	6195.93	81.02	53.17	62.89	75.64	88.95	61.79	69.98	47.96	58.50	195.37
KLRF1	153.15	198.61	112.86	851.19	21.91	127.24	37.06	13.02	8.54	4962.36	10475.79	5911.21	100.11	41.29	76.16	182.54	75.15	65.03	69.58	59.60	107.03	121.91
KLRG1	1351.16	1076.36	482.77	3859.15	467.47	1939.94	275.52	283.20	373.32	4631.81	1700.86	912.27	305.45	270.20	253.10	148.57	250.08	224.20	1310.19	1313.33	448.57	605.39
KLRK1	670.27	280.47	77.84	8228.46	353.85	276.25	69.14	105.15	44.32	5199.52	8790.50	5454.73	78.92	44.15	38.56	62.47	71.21	47.26	88.02	77.99	441.42	246.44
KRT18P50	23.97	28.15	87.82	23.81	44.12	22.87	18.71	30.47	73.21	162.09	23.75	16.92	58.21	20.18	56.97	20.17	10.06	51.63	14.98	18.09	163.04	68.39
KYNU	296.30	573.26	97.42	45.95	41.36	39.21	27.38	22.74	128.33	117.09	70.07	66.71	858.75	3089.35	6316.57	1059.12	1973.60	7308.58	132.06	327.69	62.48	100.11
LAG3	36.30	8.73	10.15	521.32	6.26	175.19	999.69	1296.73	656.82	884.94	139.85	23.50	7.92	6.76	1427.70	97.68	20.86	215.17	12.76	22.33	5.07	8.17
LAIR2	424.48	238.18	166.96	1078.39	212.52	371.03	81.43	234.35	3022.38	1320.82	1596.84	1637.52	103.00	85.55	207.88	88.74	96.23	78.26	85.28	114.87	376.25	260.85
LAMP3	47.28	46.67	128.43	134.78	120.93	160.30	368.63	165.58	264.04	132.20	210.83	418.71	38.76	316.78	17116.20	113.14	1014.14	23356.31	81.95	130.06	540.57	320.92
LAT	157.41	133.15	111.42	3224.98	5669.61	3282.26	1447.74	8480.62	3200.70	2738.32	1722.58	1262.25	239.58	603.69	162.81	181.95	205.27	218.75	3738.76	2477.47	405.70	209.65
LCK	337.44	327.11	40.81	8763.86	8948.35	7786.12	4042.38	9578.94	6736.74	4299.61	3604.57	2808.16	80.76	64.46	26.00	22.86	43.79	57.62	33.90	20.85	245.23	186.87
LEF1	30.91	28.49	56.48	1204.84	2704.72	1154.22	412.93	495.87	364.87	144.34	115.19	115.85	12.54	11.52	11.83	15.81	11.61	16.85	20.33	18.49	107.15	31.28
LHCGR	154.69	195.38	59.40	9.90	24.47	8.26	5.60	9.42	139.09	126.93	21.71	26.07	11.47	31.76	23.04	22.03	20.64	21.32	31.75	22.24	51.25	82.92
LILRA2	20.88	19.97	13.24	20.16	27.40	18.02	13.57	14.64	11.59	151.85	101.40	38.77	1764.82	852.08	317.69	220.18	135.31	67.57	133.88	107.11	283.33	2439.78
LILRA3	7.15	6.79	5.58	9.02	28.11	6.05	7.38	5.63	40.72	19.25	20.38	12.10	880.46	53.46	973.17	154.52	27.06	394.95	37.58	18.25	81.14	117.46
LILRA4	33.02	111.71	65.09	24.78	17.46	57.85	18.43	9.67	500.19	40.02	19.50	18.12	65.69	44.42	92.50	38.59	34.16	31.18	15.20	8.33	15.63	63.11
LILRB2	30.89	28.11	15.57	25.57	6.65	10.00	9.09	12.44	61.90	357.62	201.72	36.09	3344.12	541.41	4796.50	1185.83	250.19	291.79	334.36	328.45	1013.35	2905.94
LIME1	23.92	43.82	1021.39	1287.73	995.05	1225.60	171.91	801.89	383.17	666.81	181.48	47.46	78.16	41.83	34.54	50.34	42.43	48.51	45.04	104.29	52.57	79.54
LINC00597	15.98	18.33	7.21	6.84	60.44	3.68	3.72	33.96	12.93	65.42	128.01	72.73	23.19	11.37	87.56	126.35	7.57	6.37	68.98	313.74	142.38	20.71
LINC00921	675.12	227.59	145.60	132.81	40.64	146.14	22.79	103.31	71.62	70.88	116.25	70.47	69.04	21.49	43.47	70.80	21.81	30.69	24.93	87.95	427.59	287.71
LOC100130100	19.85	28.75	7525.22	23.05	19.12	16.10	15.87	17.17	12.24	17.14	10.35	14.71	16.14	13.76	15.93	14.61	16.11	15.36	18.81	13.06	15.57	17.23
LOC126987	135.57	103.54	195.69	72.45	106.31	91.28	101.20	23.60	749.80	23.77	86.38	76.62	68.19	49.25	120.13	101.41	85.35	91.90	52.82	25.02	72.26	91.27
LRMP	2106.84	2947.59	1042.75	631.91	861.66	327.50	185.19	2003.33	135.97	613.08	1245.63	436.58	1048.68	155.30	38.80	773.49	535.91	114.67	727.18	621.28	6331.43	3231.63
LST1	29.98	20.94	39.95	520.38	264.60	332.37	131.10	36.87	71.30	1394.20	672.96	291.32	5975.19	2191.48	2243.55	2286.08	3691.09	946.60	1225.00	1641.97	4186.04	9953.02
LTA	11.68	12.02	12.60	21.17	258.39	27.70	2867.61	524.48	138.30	13.28	24.19	2880.86	12.52	12.53	114.10	14.98	14.60	12.82	12.96	17.79	26.32	16.84
LTB	10351.64	12117.95	106.63	9829.72	13247.62	12009.36	5257.45	9725.14	17485.21	3372.61	1009.91	16862.17	321.36	127.32	116.29	161.00	184.55	112.06	222.26	400.91	2136.99	5458.25
LTC4S	61.13	25.94	66.33	132.36	77.12	78.41	50.09	112.51	13.49	117.93	162.86	97.98	91.88	110.10	145.92	581.67	224.33	67.02	1156.12	1035.92	595.92	114.19
LY86	6947.98	7763.97	815.01	382.95	398.87	198.55	176.74	208.50	379.34	1584.31	243.12	224.08	5218.06	1832.78	1246.62	6395.57	1997.21	601.10	297.42	221.12	654.47	691.79
LY9	289.07	607.83	552.03	1310.96	1851.72	1298.43	51.05	979.01	199.26	1132.32	271.97	28.51	30.00	34.01	28.29	252.28	74.18	32.80	53.63	25.98	71.61	59.94
MAGEA11	22.00	32.73	33.70	20.73	9.27	46.82	31.49	14.27	78.55	84.09	19.88	10.01	5.93	8.17	6.88	5.47	12.44	7.15	5.97	28.69	54.72	18.06
MAK	20.11	20.29	15.06	8.15	13.44	9.82	40.92	13.84	9.96	22.08	11.47	14.96	24.81	11.77	40.72	106.23	13.83	54.01	27.91	58.26	356.32	1120.13
MAN1A1	293.53	262.02	4141.04	239.42	96.36	219.42	337.68	280.63	242.05	294.36	381.99	308.66	205.53	541.54	493.87	534.81	366.55	444.63	641.75	519.60	169.35	662.11
MANEA	3.44	17.60	658.34	52.69	48.36	63.62	343.20	85.75	33.24	24.98	72.17	132.97	67.10	120.27	81.69	117.01	111.35	130.22	87.13	34.13	4.45	3.05
MAP3K13	5.15	4.89	10.46	7.38	8.89	6.38	7.50	4.95	9.24	6.50	7.18	6.29	7.05	7.24	37.08	7.84	7.96	195.75	5.55	6.10	7.77	7.99
MAP4K1	48.65	923.46	201.46	1721.22	2431.50	1387.56	1231.70	4278.45	2031.18	1550.10	747.31	451.45	317.97	25.61	31.10	367.27	58.98	23.11	361.74	310.30	272.97	35.18
MAP4K2	10.65	12.63	8.43	17.71	144.70	20.01	85.19	16.98	32.12	10.78	11.13	10.43	12.04	15.05	9.05	11.60	11.28	11.23	8.81	10.13	10.83	12.24
MAP9	10.30	13.08	8.29	93.40	96.16	25.31	55.75	64.48	22.31	3.35	37.64	43.71	1.42	2.14	2.39	3.79	2.57	2.77	2.78	2.82	8.74	2.74
MARCH3	611.98	264.94	286.09	78.88	110.90	78.60	79.74	183.64	205.26	85.77	190.57	194.26	103.57	175.88	328.07	56.55	138.06	125.25	1744.53	2814.29	1152.38	205.08
MARCO	9.03	10.74	14.47	14.46	38.56	10.71	14.49	24.01	27.26	12.82	16.12	13.73	236.74	2418.05	48.77	117.15	17.52	15.15	14.23	26.62	21.06	14.64
MAST1	9.25	14.91	845.85	6.64	10.18	8.22	11.15	19.18	18.85	8.10	10.71	7.64	8.49	7.33	9.15	8.53	7.34	7.65	28.77	20.85	15.60	23.99
MBL2	59.05	96.13	15.69	2.66	21.37	6.17	3.59	3.74	133.63	38.14	14.15	6.33	4.94	9.46	5.40	9.20	8.24	23.81	4.87	5.58	2.33	21.75
MEFV	27.28	27.23	14.24	10.30	7.23	12.67	8.23	11.66	14.74	44.28	19.76	14.77	552.71	12.50	10.08	9.17	11.07	10.86	18.06	16.28	21.02	871.82
MEP1A	939.63	391.20	222.39	54.18	22.43	141.23	43.13	54.92	169.55	136.17	85.63	89.41	98.26	171.93	25.48	66.47	186.62	321.88	25.30	96.70	257.50	165.37
MGAM	8.04	5.31	5.17	3.96	4.93	6.16	5.09	5.78	9.15	48.51	314.54	47.88	159.71	14.13	5.17	5.67	8.88	6.63	234.35	137.72	609.18	5009.47
MICAL3	328.98	319.77	89.30	100.60	19.31	126.69	131.45	93.59	14.43	38.76	40.05	117.91	15.57	19.85	25.36	17.81	21.72	22.59	150.53	127.63	47.68	10.64
MMP12	746.93	488.89	163.90	79.27	52.71	114.87	105.15	81.69	265.14	233.26	98.16	84.95	95.85	243.06	399.19	221.57	15992.47	3929.35	207.79	2823.79	241.24	296.41
MMP25	136.29	125.53	196.23	211.53	232.46	168.15	115.67	162.76	370.10	134.73	149.94	457.33	446.48	119.31	1099.92	583.94	563.31	1130.61	147.12	181.15	1253.63	4281.64
MMP9	338.94	388.11	357.97	286.91	359.62	395.42	258.48	424.48	396.89	338.89	688.25	284.13	335.43	38944.02	2727.98	16386.06	3188.62	2899.73	1191.48	12655.48	635.09	6429.78
MNDA	29.50	276.08	5.02	50.82	9.22	8.75	4.53	13.50	38.29	2157.23	790.37	301.32	11447.56	2609.87	4016.52	1867.62	4559.64	2133.56	2154.02	1279.19	3154.58	22598.07
MROH7	23.06	26.76	330.05	28.67	29.61	31.49	27.56	33.16	19.72	52.91	19.11	24.83	31.93	30.49	26.72	24.02	27.39	29.82	39.09	67.89	37.30	35.65
MS4A1	18085.94	17478.15	396.39	343.92	52.23	220.86	125.47	112.29	272.70	505.16	193.33	177.39	128.63	31.98	94.49	64.19	64.57	122.19	80.29	52.09	704.40	274.66
MS4A2	151.20	187.59	119.20	108.62	99.14	111.38	94.92	79.20	67.68	124.42	93.28	69.18	52.18	70.50	67.70	68.77	73.06	95.08	4441.18	2673.25	321.66	126.26
MS4A3	121.29	62.75	61.00	80.86	8.75	40.42	20.88	35.12	36.54	105.02	592.62	191.13	23.55	7.82	20.78	38.22	15.87	21.23	1963.69	893.55	1384.10	174.69
MS4A6A	1102.97	616.10	326.35	221.20	167.86	216.37	177.72	149.25	453.08	2149.72	222.71	191.82	8814.80	268.51	402.56	16167.18	3743.67	167.44	704.44	501.77	408.74	1136.62
MSC	28.93	44.52	115.15	78.79	42.41	85.71	243.57	31.96	172.58	132.07	60.98	42.30	47.47	631.85	1562.14	101.48	573.37	1844.92	63.76	148.36	75.28	111.48
MXD1	22.78	22.41	25.96	67.18	255.89	110.94	65.29	148.91	94.34	100.62	201.82	62.75	250.02	83.19	135.73	26.57	18.24	247.66	27.88	51.88	1552.58	2389.81
MYB	365.48	297.35	123.90	648.00	590.59	269.62	838.00	1793.19	735.50	250.06	615.52	235.71	300.76	95.31	78.10	118.91	97.45	366.99	4336.14	5021.57	3653.92	505.08
MZB1	46.82	122.26	20117.66	42.84	70.24	9.91	21.78	18.16	65.47	62.52	21.76	26.16	24.86	22.27	30.43	33.82	23.21	22.41	30.79	29.49	52.53	29.80
NAALADL1	11.62	15.79	10.56	70.98	207.96	147.33	20.45	150.75	48.57	62.47	344.96	228.02	31.52	14.38	8.29	10.29	7.32	17.66	8.87	11.21	15.87	15.89
NCF2	153.50	345.14	194.19	62.34	225.03	88.18	60.48	68.81	425.69	1620.91	483.39	168.84	12280.86	15650.12	762.04	11487.89	11149.65	3147.59	956.17	1619.08	20110.63	17226.82
NCR3	152.01	792.85	42.58	1756.08	250.10	411.61	407.22	201.40	669.22	1859.56	1482.73	3218.19	56.95	30.83	106.00	55.95	86.34	33.10	96.48	83.52	146.73	223.27
NFE2	6.09	6.77	11.87	107.36	48.99	33.47	7.62	56.38	67.68	79.05	134.36	82.87	1517.64	30.55	32.43	110.08	12.41	11.96	233.72	148.20	272.89	2938.87
NIPSNAP3B	1577.98	744.77	349.55	128.04	41.71	137.61	86.06	79.24	106.13	497.43	152.77	105.19	89.57	79.70	105.24	106.93	69.48	124.34	207.15	142.55	153.99	331.76
NKG7	6.99	10.34	7.73	8640.63	106.54	679.69	947.37	7.58	18.51	10086.42	13911.18	14574.73	34.65	4.93	217.22	6.55	4.96	6.56	429.35	573.00	24.26	13.32
NLRP3	22.14	20.53	15.38	15.31	18.46	48.05	14.18	11.66	28.04	51.59	44.60	88.90	636.63	32.51	37.68	322.06	310.28	19.69	26.85	423.07	68.37	478.88
NMBR	507.38	573.65	242.53	45.64	8.77	31.06	93.00	20.04	117.85	183.17	29.16	48.05	77.86	49.45	16.42	35.17	81.80	17.43	11.20	24.64	103.95	201.75
NME8	4.03	3.93	3.87	4.66	6.42	3.21	3.70	3.74	11.92	34.05	253.55	13.42	14.83	5.97	97.09	422.96	24.14	7.98	58.48	23.34	117.61	10.36
NOD2	6.93	10.19	224.31	8.40	8.57	124.14	147.97	116.11	42.79	146.63	178.26	166.06	1302.13	91.56	2182.91	811.25	31.53	249.21	31.69	7.94	617.72	689.38
NOX3	12.01	6.68	6.67	7.38	8.62	9.11	7.49	8.53	5.49	66.25	7.48	7.11	11.17	7.88	9.71	8.99	6.58	7.14	133.31	215.58	6.27	15.13
NPAS1	18.23	16.20	27.90	24.54	10.25	20.72	8.31	8.59	159.76	12.09	12.18	12.96	14.38	15.36	12.50	17.39	15.61	15.19	22.05	13.79	19.27	23.08
NPIPB15	1624.15	2800.24	1335.66	315.44	11.10	753.24	217.62	262.15	1476.41	908.38	288.97	230.68	176.78	212.56	282.22	370.16	246.27	154.04	82.56	173.88	399.88	1079.51
NPL	18.59	15.43	51.44	84.14	16.80	77.76	115.44	26.32	67.98	151.16	98.03	113.51	856.41	1653.08	501.96	4287.54	2046.53	469.32	552.92	434.40	1095.72	2221.13
NR4A3	136.96	146.70	133.94	83.37	117.49	96.80	315.27	165.58	462.39	158.62	81.37	142.73	91.30	198.74	448.71	100.49	479.80	2205.78	126.34	1237.55	4000.43	289.60
NTN3	6.56	15.17	21.48	8.67	23.29	11.49	28.15	7.67	180.39	39.58	5.96	6.67	8.73	6.39	11.62	15.72	5.55	7.93	3.85	5.97	12.90	14.63
NTRK1	13.57	13.74	28.05	10.62	22.84	15.02	21.08	9.83	11.27	17.71	9.51	13.61	11.91	8.12	8.77	8.96	14.87	8.22	353.89	1165.77	24.84	16.06
ORC1	23.68	41.01	30.47	48.79	40.53	49.69	571.85	149.82	27.67	17.57	28.17	199.52	42.27	50.28	21.53	49.34	43.52	20.25	138.28	141.32	139.66	15.70
OSM	2.05	2.71	2.05	3.82	2.31	4.82	45.02	12.94	142.65	20.55	2.26	172.72	4.07	3.54	3.13	6.32	10.91	3.54	13.95	8.41	1657.87	188.24
P2RX1	161.72	37.91	36.61	180.80	168.41	119.89	110.77	142.89	70.45	184.55	133.77	137.76	686.86	198.68	134.65	356.21	162.16	57.63	2865.60	2193.46	1302.72	1169.40
P2RX5	9725.14	9116.67	2524.75	784.99	670.83	770.02	524.86	2876.60	725.34	1108.13	507.75	492.82	175.54	33.05	21.69	20.01	37.21	35.54	174.37	298.99	355.90	35.46
P2RY10	436.58	348.90	408.38	319.11	340.88	516.37	293.21	313.29	931.71	107.44	236.99	207.50	20.96	11.37	20.48	16.64	5.34	142.71	27.33	59.54	1812.07	350.02
P2RY13	9.20	35.60	8.02	7.47	7.36	6.47	7.27	6.98	10.20	233.21	76.93	13.81	2786.28	120.65	473.33	2965.89	25.79	8.19	43.79	60.88	1447.84	4885.26
P2RY14	1638.86	196.05	30.70	154.86	63.20	75.40	76.78	33.74	102.95	512.62	214.64	215.23	51.71	7.68	21.36	852.56	214.75	24.73	2202.53	1476.44	9767.66	1604.24
P2RY2	11.66	13.60	9.90	14.97	11.67	11.42	13.36	20.63	10.12	12.42	14.83	11.91	172.18	86.58	11.44	9.46	10.69	14.59	14.46	89.77	944.41	20.46
PADI4	10.86	14.72	16.99	54.81	22.06	15.94	24.61	19.92	9.86	140.67	117.71	26.44	765.87	15.82	17.76	12.53	21.14	36.58	110.35	145.70	609.72	834.18
PAQR5	23.55	20.53	15.54	14.18	25.80	15.96	14.88	13.06	36.94	28.62	16.93	12.70	14.23	301.51	18.28	17.47	19.08	15.77	367.64	291.66	16.34	21.35
PASK	513.87	628.04	674.84	1441.39	1036.99	2312.35	982.67	7489.42	1422.86	232.67	194.69	256.27	146.71	114.19	240.99	221.42	159.76	188.64	189.83	170.80	412.54	260.13
PAX7	67.60	81.27	281.52	23.31	25.73	42.55	34.32	37.99	107.20	47.58	14.00	21.91	38.04	20.55	24.25	19.33	32.21	32.69	22.89	40.26	82.86	43.89
PBXIP1	399.91	918.02	803.59	1520.32	1070.73	3186.54	192.09	1612.60	3045.59	570.96	527.87	195.08	253.47	80.10	197.58	410.87	290.73	562.84	173.23	203.17	835.09	980.02
PCDHA5	5.12	7.93	11.43	15.44	25.92	33.86	7.74	11.02	107.68	43.81	10.21	11.39	10.29	10.56	85.94	8.26	13.64	6.05	10.74	6.11	10.27	12.68
PDCD1	103.87	124.69	105.44	153.86	130.70	149.03	234.77	2598.76	263.95	208.09	128.53	122.45	153.26	114.24	134.59	133.07	111.80	122.19	130.33	95.28	223.74	277.60
PDCD1LG2	17.25	11.82	12.21	12.80	15.11	11.03	14.42	8.15	75.96	15.67	22.01	12.92	14.02	55.05	448.87	343.44	116.37	813.79	9.98	18.44	72.11	22.63
PDE6C	0.97	3.75	1.48	1.93	21.42	6.21	1.66	6.61	1.65	6.32	14.90	2.39	4.56	3.19	2.99	3.51	1.99	10.57	8.28	1.12	46.47	2.18
PDK1	32.81	24.87	1399.42	231.29	518.45	121.15	170.90	117.30	486.75	23.37	32.93	37.96	25.63	126.87	131.26	121.94	96.84	22.47	23.68	30.16	571.52	43.65
PGLYRP1	18.91	23.34	20.11	9.96	9.79	15.63	16.08	19.77	12.63	16.08	99.27	30.43	13.98	13.38	12.65	15.48	11.05	16.06	237.89	262.50	752.18	1587.73
PIK3IP1	2462.09	1132.15	728.37	5245.61	5090.53	4353.54	461.31	2315.26	4814.02	1330.85	1203.07	322.61	647.75	249.27	209.46	1631.80	295.08	259.74	557.40	310.25	780.15	545.65
PKD2L2	9.71	6.78	24.82	18.91	52.06	11.46	23.12	6.04	47.38	47.68	10.98	7.92	13.40	9.86	12.74	20.11	5.89	14.51	160.86	48.32	259.95	62.56
PLA1A	35.62	28.12	15.16	16.11	16.46	7.84	14.27	19.94	16.47	31.59	25.14	12.85	59.36	26.25	2799.77	14.40	38.04	647.11	49.00	43.37	53.16	26.04
PLA2G7	100.73	79.06	69.94	24.32	12.77	36.51	39.27	37.60	108.85	178.74	73.10	50.31	1290.20	10066.60	1679.06	1569.46	5706.82	5086.10	1067.95	980.11	43.52	59.09
PLCH2	31.91	14.44	32.27	26.93	169.19	136.85	42.93	176.08	981.15	71.66	152.09	132.38	47.07	31.41	44.50	29.63	18.78	30.87	36.28	74.74	102.88	101.45
PLEKHF1	39.92	32.66	301.52	884.51	341.01	508.74	485.64	919.88	373.29	1042.96	1513.84	982.20	45.53	292.52	73.44	33.49	40.58	34.57	73.37	281.00	61.67	50.11
PLEKHG3	11.39	10.81	11.08	293.52	76.73	559.74	106.63	26.01	17.75	927.80	855.49	317.79	417.65	137.04	590.80	180.27	25.68	21.42	204.78	37.68	1449.68	1603.25
PMCH	12.40	10.59	16.56	7.06	12.97	14.82	138.14	9.80	9232.54	19.45	6.73	11.09	9.49	8.82	6.07	7.42	9.76	11.88	10.02	32.34	10.81	13.43
PNOC	4198.53	4255.80	3031.84	88.68	64.69	65.69	83.02	22.11	82.80	192.04	65.37	78.14	230.85	93.58	42.99	93.00	68.46	98.83	62.53	105.35	156.27	269.36
PPBP	112.73	89.84	166.64	61.67	65.62	58.24	20.90	63.65	117.73	476.66	37.91	17.50	80.47	3754.15	230.15	292.99	91.23	211.94	78.21	1402.08	52.02	564.58
PPFIBP1	68.77	10.81	17.05	40.77	45.86	26.78	19.76	5.46	41.79	11.97	21.70	9.75	24.46	36.42	6.91	11.48	218.62	76.73	44.20	30.45	8.54	12.06
PRF1	201.96	236.14	213.41	8182.52	847.81	2130.07	1288.37	953.50	1643.01	15440.13	26164.60	27164.52	142.75	88.72	55.14	23.15	67.86	103.92	346.36	285.22	268.37	422.67
PRG2	98.84	125.31	157.53	126.65	107.03	139.10	165.45	35.31	68.53	16.55	70.82	82.71	117.09	103.38	295.68	263.65	85.48	89.83	19061.38	20880.60	189.27	59.65
PRR5L	114.46	191.97	14.28	302.02	88.78	230.08	127.97	56.48	70.07	758.37	1048.39	1138.96	109.13	36.08	74.93	109.09	12.19	77.23	335.82	374.28	432.93	183.37
PSG2	1541.92	1234.84	423.09	157.15	109.53	214.86	99.14	80.93	294.24	352.74	148.45	136.13	170.07	156.97	95.30	126.99	116.27	146.26	80.50	42.87	61.88	553.50
PTGDR	84.75	75.93	34.61	549.73	59.44	135.83	56.52	38.93	36.95	407.86	1627.92	2044.54	36.26	25.26	40.98	26.78	32.58	29.80	21.24	29.12	137.79	79.20
PTGER2	47.38	20.50	21.50	2260.80	258.84	4236.41	1056.86	14.86	2608.20	2957.93	2983.00	5770.13	1154.31	619.16	170.40	1754.34	584.12	826.86	460.43	892.07	501.02	183.70
PTGIR	32.07	21.66	30.36	46.51	233.25	59.60	161.00	24.85	1296.62	31.98	31.06	30.87	482.86	37.79	1832.07	1096.66	27.40	1333.26	196.25	113.90	26.61	47.11
PTPRCAP	4113.17	4036.43	905.82	4378.93	1887.92	4607.98	1493.35	5576.72	3413.92	1703.23	3602.35	3305.99	35.77	26.30	18.44	30.51	29.61	51.70	42.24	16.46	351.61	40.98
PTPRG	106.58	96.89	84.33	3.80	4.27	3.95	12.60	12.99	154.79	67.02	8.39	5.60	6.37	9.60	31.75	4.71	8.93	18.24	9.87	2.98	2.99	109.63
PVRIG	874.71	1156.81	303.25	3978.91	2515.25	1786.80	818.47	3927.76	2477.59	4095.75	4533.06	4025.41	99.88	68.66	20.76	113.37	57.36	96.69	87.82	17.23	164.35	357.65
QPCT	15.59	25.79	2273.28	24.04	3.41	22.22	65.09	2.01	12.20	22.50	69.39	48.52	1499.93	2646.76	113.84	1278.36	1578.80	420.58	235.91	247.87	38.68	3236.17
RAB27B	7.83	10.50	11.66	25.26	23.27	35.43	10.79	22.51	68.22	40.14	91.20	82.18	6.93	6.06	13.50	31.34	13.54	29.73	907.94	649.76	28.81	8.59
RALGPS2	1597.11	1305.48	112.82	57.03	40.26	23.42	36.80	28.21	98.90	85.48	54.56	32.54	44.86	27.25	22.03	63.44	37.70	39.54	44.09	47.56	56.93	109.43
RASA3	10.56	24.24	13.14	270.98	156.48	327.85	24.57	71.23	79.61	68.97	212.79	65.33	93.34	21.36	14.43	115.94	17.30	12.32	15.37	19.10	26.66	19.43
RASGRP2	5911.21	5135.51	68.81	2427.95	4016.52	2855.39	121.34	169.60	1173.44	997.19	1363.76	256.54	759.98	41.21	120.64	102.04	65.88	130.57	281.32	209.59	1547.79	1260.17
RASGRP3	458.36	575.45	3254.10	16.23	28.79	13.67	13.74	15.84	93.15	16.03	15.51	19.08	11.44	735.01	552.03	1320.70	986.07	1037.51	57.23	90.19	77.00	15.89
RASSF4	22.68	18.66	15.12	22.98	29.26	19.67	23.49	25.76	67.82	20.65	228.53	146.20	672.10	591.63	3036.44	560.79	657.84	2481.69	39.53	30.91	15.58	33.77
RCAN3	46.67	40.66	41.30	155.03	219.64	566.99	193.09	28.81	332.67	28.35	7.24	25.01	41.68	54.99	37.60	28.67	30.56	106.63	6.23	35.07	10.99	5.27
REN	63.76	51.28	391.96	30.75	76.81	42.47	37.30	35.79	74.05	25.63	26.15	26.43	31.45	30.60	29.94	26.03	25.37	25.18	87.86	51.61	33.52	43.29
RENBP	53.61	41.69	23.15	45.59	37.11	34.35	40.61	18.33	33.38	37.66	20.44	34.35	215.09	433.09	777.77	1584.31	205.94	113.66	101.64	192.93	306.39	77.09
REPS2	40.36	27.95	23.92	13.89	12.09	18.95	8.29	18.57	22.28	19.44	16.01	21.72	153.29	14.50	9.79	171.23	46.40	43.12	108.25	19.05	735.57	1345.64
RGS1	180.20	246.27	742.00	646.72	215.67	1496.61	1321.50	1981.05	1384.65	110.31	147.04	255.51	64.44	147.15	184.99	63.82	62.10	3515.83	507.24	474.48	6082.81	111.35
RGS13	71.27	70.49	269.91	26.92	11.20	22.22	7.84	7.97	27.72	60.01	36.27	29.94	18.74	9.04	5.14	3.83	4.08	34.67	2908.94	3858.00	1591.02	19.83
RNASE2	186.47	164.91	350.77	216.87	156.13	98.76	102.52	83.76	107.05	600.51	663.05	230.08	3614.28	144.23	407.22	677.71	143.26	145.72	1975.14	2222.69	6527.50	672.19
RNASE6	1799.68	1157.23	2281.11	17.05	28.13	64.44	8.86	22.17	11.37	777.26	84.59	14.37	4038.45	2527.65	306.17	5075.10	8418.34	853.62	681.37	506.47	144.01	2002.13
RPL10L	36.04	70.34	311.31	321.35	328.07	588.70	346.94	160.24	144.44	184.48	91.28	98.93	95.70	57.32	53.35	70.33	26.98	75.52	182.73	140.71	24.82	13.69
RPL3P7	76.85	379.49	1151.46	1290.95	4477.73	3370.86	1067.78	2289.14	1429.67	649.20	256.68	55.10	109.46	25.68	39.65	31.94	20.80	74.48	459.18	252.45	266.18	142.54
RRP12	12.82	12.57	546.14	10.83	10.26	14.32	378.73	17.27	28.97	9.39	20.60	75.44	288.35	98.85	11.73	14.51	35.50	11.85	26.91	173.35	930.23	274.09
RRP9	9.54	16.33	17.55	92.36	116.42	49.53	524.28	82.56	21.62	72.64	53.29	186.60	36.13	164.95	183.18	91.16	29.30	16.43	110.62	173.37	45.91	9.95
RSAD2	215.23	211.21	215.52	164.10	230.68	222.86	149.43	101.61	852.59	390.71	300.35	666.80	334.99	78.87	6976.48	140.17	115.74	7545.53	399.44	312.62	1070.38	713.36
RYR1	108.56	115.91	61.53	134.68	13.31	134.92	161.98	214.17	1289.51	142.58	38.11	76.73	128.59	205.80	72.99	102.30	117.17	105.54	15.80	55.49	75.75	199.92
S100A12	190.66	205.61	206.61	103.09	122.05	78.97	77.61	114.33	93.86	2375.56	1088.21	220.63	11149.65	143.02	258.30	123.70	132.83	138.87	1054.17	976.51	374.45	8781.77
S1PR5	8.00	7.03	7.66	41.05	8.45	6.55	6.84	8.89	5.62	13.07	587.66	175.70	6.79	9.80	6.63	6.43	6.92	7.67	8.97	9.12	8.09	9.35
SAMSN1	197.09	441.90	574.92	794.82	609.28	1660.13	2859.41	577.40	1973.85	1571.70	1266.57	2876.60	1412.29	645.69	5090.53	3133.90	2070.55	7507.18	6327.08	4360.90	11409.48	1654.10
SCN9A	7.12	7.91	8.44	5.60	20.44	6.41	6.28	22.14	39.75	56.53	11.25	10.59	6.13	6.72	111.60	88.10	304.81	6.08	61.23	108.67	17.76	15.24
SEC31B	64.80	51.08	101.24	423.47	539.27	63.79	23.57	163.90	1073.50	58.50	248.32	30.97	136.55	33.18	58.51	492.07	38.34	29.75	207.47	231.17	179.50	40.57
SELL	11102.03	8002.61	376.90	7418.86	9805.46	7104.51	2531.50	4188.18	5165.45	10585.57	5741.49	1590.66	7242.74	103.92	234.17	287.22	121.95	137.33	353.99	288.72	3001.39	13724.94
SEPT5	10.90	18.07	52.74	13.11	56.77	37.99	43.47	15.39	256.75	93.47	19.49	22.41	16.50	14.40	27.46	14.79	14.32	25.87	23.98	23.25	35.94	25.74
SEPT8	27.72	22.88	37.65	31.03	35.00	35.94	272.62	126.64	33.17	30.20	26.98	67.28	15.62	27.19	183.07	72.01	34.67	19.83	417.78	267.47	24.51	21.78
SERGEF	15.69	11.99	11.09	63.61	264.24	28.59	16.23	189.14	15.82	17.27	64.18	41.58	20.42	24.06	113.61	103.01	16.84	19.06	88.98	39.41	19.50	16.74
SH2D1A	30.87	23.75	17.02	1249.21	910.04	1354.89	1484.48	2984.36	2057.44	1522.34	1296.00	844.71	18.42	17.34	17.53	11.39	16.51	27.63	22.17	43.95	29.31	41.88
SIGLEC1	258.30	149.40	98.52	81.50	55.54	91.07	46.57	55.14	132.29	181.12	98.81	88.82	279.32	116.43	6220.79	3457.59	447.61	2742.91	185.66	145.67	126.37	245.93
SIK1	5471.70	5620.45	7279.25	1219.20	494.43	410.01	162.04	4922.27	942.26	393.19	457.65	248.30	544.81	146.15	292.99	111.24	104.81	228.18	59.71	327.00	2371.94	401.55
SIRPG	74.41	127.74	55.75	1310.14	1078.54	1148.81	293.21	3092.33	2278.40	713.82	98.35	57.88	54.86	31.74	80.85	39.51	30.07	83.94	13.60	25.50	81.77	125.14
SIT1	759.16	1505.45	424.48	1457.87	1418.52	1612.60	927.39	1676.24	4164.94	1324.14	115.13	107.76	99.64	121.97	60.40	107.76	411.73	77.55	76.79	51.41	76.99	286.53
SKA1	4.91	2.77	3.24	2.22	15.89	1.66	353.19	53.83	32.20	20.96	17.19	41.36	3.20	4.38	6.57	15.60	2.82	4.75	30.77	18.08	5.44	2.09
SKAP1	1378.74	556.93	875.15	2273.26	2670.87	2395.68	814.25	2389.17	5831.85	2886.35	2037.38	1513.44	155.11	188.03	115.44	100.36	168.34	153.53	498.35	480.99	445.02	388.85
SLAMF1	762.04	515.49	1019.77	496.42	449.84	1081.53	2005.43	1074.94	1504.85	720.65	114.12	115.62	111.91	131.71	6057.92	845.51	126.44	801.52	58.06	157.56	243.98	260.86
SLAMF8	156.65	135.59	79.43	107.64	72.69	101.41	85.98	48.49	37.43	218.21	170.43	95.17	166.41	2483.00	663.47	1407.52	2859.32	358.47	237.64	389.30	111.15	120.65
SLC12A1	89.49	48.94	9.11	10.78	13.60	11.20	1.86	1.86	20.23	37.92	3.64	3.87	3.34	3.70	5.20	1.71	2.71	1.79	5.25	18.19	24.76	8.29
SLC12A8	7.23	8.43	52.06	14.92	11.19	3.74	9.31	34.82	48.42	7.50	10.15	18.07	11.99	466.06	24.56	25.34	37.96	52.24	447.92	581.41	107.01	13.16
SLC15A3	9.05	202.45	10.26	18.57	27.13	19.36	13.09	18.80	9.87	74.51	11.75	8.50	1682.54	4564.07	3860.54	5890.34	3688.67	4650.12	321.30	438.82	20.39	1431.04
SLC2A6	112.56	313.23	42.90	43.08	8.06	15.59	24.89	11.08	17.54	213.15	70.74	125.47	623.89	328.75	6057.92	579.73	500.23	1981.20	552.66	528.64	14.41	12.17
SLC7A10	66.78	84.62	110.63	33.20	19.67	53.12	44.82	626.65	23.57	14.78	31.85	24.37	34.31	52.92	34.73	26.32	37.80	53.05	47.68	11.77	34.66	50.97
SLCO5A1	118.73	108.13	82.29	30.07	55.91	70.97	41.79	15.58	112.93	35.53	73.09	49.59	40.69	42.49	954.04	39.76	42.94	1056.08	14.98	26.31	29.11	131.43
SMPD3	70.72	140.54	328.74	70.13	148.97	47.62	17.26	516.15	27.35	99.22	89.68	154.57	35.64	44.17	66.64	116.47	23.59	53.34	15.17	30.91	1685.73	246.55
SMPDL3B	2.72	3.03	6.77	3.73	5.88	3.85	4.62	4.91	6.39	9.07	4.59	4.18	4.66	4.13	4.75	4.03	3.68	4.25	4.80	5.28	155.78	6.39
SOCS1	27.15	25.09	16.86	160.80	64.44	117.82	1034.18	255.15	604.66	80.88	49.70	1230.20	20.72	82.37	2300.26	705.14	103.72	398.84	50.34	59.61	52.27	31.69
SP140	881.13	2397.76	1001.79	422.13	367.68	549.34	376.90	529.72	659.02	475.96	411.77	385.25	107.99	76.35	170.90	30.82	75.80	212.57	54.89	26.61	654.28	218.17
SPAG4	16.40	24.96	3657.84	60.35	79.59	64.66	120.18	87.32	50.09	83.88	8.40	50.79	16.95	34.04	21.83	11.61	11.75	50.70	41.64	106.80	52.48	22.84
SPIB	3945.30	5363.44	128.97	67.02	111.24	74.71	74.11	88.50	12.74	98.69	106.93	78.25	116.39	57.82	1435.06	31.21	57.53	40.32	75.18	73.13	83.38	272.82
SPOCK2	1531.02	1120.73	433.01	3283.92	2040.44	3212.76	1022.45	3128.51	4263.98	1757.14	995.65	650.46	263.01	175.98	132.22	118.31	202.72	217.05	211.73	172.42	437.59	594.01
SSX1	1.66	3.90	3.29	7.38	40.81	2.49	9.81	25.45	117.07	58.08	2.16	1.48	5.17	9.74	7.47	23.77	14.99	26.62	26.03	18.91	43.12	14.78
ST3GAL6	66.60	34.39	66.14	7.16	12.97	6.48	6.98	20.88	20.23	45.98	27.11	18.39	357.98	524.56	41.08	192.22	398.95	1251.45	742.83	710.13	1574.93	466.52
ST6GALNAC4	264.33	441.00	2093.52	408.11	297.03	398.87	276.25	263.28	799.85	351.60	240.26	227.04	195.85	688.74	133.98	243.30	349.13	182.63	113.49	129.75	134.83	181.69
ST8SIA1	50.56	44.96	9.74	75.94	9.13	278.43	97.34	2924.59	32.77	78.19	6.72	14.11	8.22	5.38	13.61	3.81	6.26	14.96	313.28	62.59	5.02	15.88
STAP1	3534.50	1961.96	983.24	112.06	432.52	110.86	108.06	92.39	615.51	68.96	299.87	435.48	21.16	25.94	372.92	43.53	47.63	120.76	3297.99	2140.77	831.87	48.56
STEAP4	4.42	8.35	7.82	4.83	10.49	2.35	3.41	3.59	71.19	7.88	8.76	17.27	111.87	5.31	22.35	26.46	48.29	4.30	33.18	43.22	25.02	800.57
STXBP6	16.74	15.04	32.07	16.14	18.77	21.45	14.47	17.85	8.59	14.45	10.57	12.00	12.90	12.90	24.25	13.13	12.41	14.61	315.81	239.98	16.29	14.81
TARDBPP1	42.04	48.25	11.19	20.13	56.90	38.53	63.68	29.13	4.88	104.03	13.59	31.08	9.11	40.62	4.67	6.61	30.78	22.04	18.60	23.05	47.62	62.01
TBX21	504.20	543.92	450.32	1658.32	162.99	522.11	1173.96	445.52	334.05	1805.13	4208.89	3311.98	273.28	315.86	526.58	86.61	245.49	178.26	141.10	151.26	242.21	542.16
TCF7	32.16	157.17	24.80	3170.40	5181.11	3207.17	351.37	4668.36	754.81	910.70	415.15	151.56	18.66	24.99	284.03	43.91	32.57	55.65	22.36	21.58	451.37	55.12
TCL1A	12117.95	763.14	493.52	106.74	133.69	105.52	62.12	138.67	108.72	106.65	105.00	78.29	161.46	108.83	109.22	72.96	90.25	122.40	50.03	93.04	259.76	261.74
TEC	11.26	11.14	9.61	11.99	8.99	9.65	9.20	12.74	8.92	14.81	20.22	16.46	16.30	19.99	66.07	50.37	14.62	21.17	23.42	225.49	80.58	12.88
TEP1	13.00	15.88	6.81	98.36	13.18	95.05	15.48	8.39	9.25	9.55	181.40	91.57	16.11	8.99	69.87	112.20	48.07	12.24	13.60	5.71	8.37	12.00
TGM5	60.13	72.00	785.59	47.90	41.47	47.09	40.98	33.24	71.19	82.63	56.85	60.68	64.53	55.85	69.98	126.55	58.76	77.89	118.50	160.11	152.16	82.76
TLR2	81.54	113.71	115.99	120.53	135.73	126.84	102.09	151.85	81.99	438.59	138.33	140.22	4560.19	793.70	4668.36	3071.45	1202.76	487.13	680.79	1591.23	118.70	5374.80
TLR7	49.81	102.50	37.62	8.00	58.37	9.71	7.26	36.30	49.58	84.86	31.84	10.84	570.65	34.35	966.71	546.93	35.20	60.12	33.45	22.98	158.43	20.09
TLR8	7.58	6.71	19.45	5.70	5.57	6.83	5.73	39.48	5.72	91.60	5.83	6.11	1522.07	646.61	2380.20	1082.10	553.72	667.19	19.06	9.50	7.37	1719.87
TMEM156	574.50	577.03	771.38	168.08	114.83	152.98	334.20	276.91	221.73	207.16	138.88	141.96	23.45	26.25	17.47	21.16	30.89	23.23	23.74	29.25	288.55	51.45
TMEM255A	64.48	43.77	47.16	38.72	5.08	22.21	16.47	4.57	52.65	63.73	49.64	29.92	66.85	354.63	289.16	167.02	926.14	979.66	43.73	12.86	3.96	37.11
TNFAIP6	267.92	259.89	141.18	81.29	36.72	94.25	79.12	63.62	131.89	147.68	123.77	145.82	233.44	347.16	19190.62	325.36	245.95	8826.49	253.26	2285.70	203.28	3460.95
TNFRSF10C	44.85	28.85	27.82	27.04	25.78	57.29	44.91	21.96	33.97	39.13	20.07	37.58	237.91	48.18	42.18	75.93	53.99	48.91	79.23	82.62	288.98	3919.77
TNFRSF11A	50.03	32.37	28.04	9.86	6.82	22.08	45.77	14.46	930.53	87.70	86.13	68.56	17.84	37.90	74.82	396.39	281.48	708.13	24.87	80.59	12.25	67.76
TNFRSF13B	502.69	1498.26	1292.53	181.96	307.70	120.08	138.99	181.95	379.55	372.42	227.50	167.07	188.01	158.64	240.99	171.91	167.56	186.02	163.09	187.86	290.79	342.78
TNFRSF17	22.60	247.61	7744.02	13.82	4.35	13.44	7.95	7.86	41.18	10.04	12.51	8.91	10.11	10.59	9.41	13.52	10.59	17.52	7.23	6.53	20.99	9.35
TNFRSF4	15.02	14.83	142.83	18.71	22.21	524.48	1997.16	1178.44	2852.97	21.35	195.89	697.70	17.77	20.74	1462.50	441.13	203.48	1646.19	76.95	347.40	25.15	28.19
TNFSF14	10.08	9.72	9.56	92.32	28.21	59.18	428.35	168.84	258.14	17.77	362.10	2050.82	35.07	936.66	20.45	16.05	17.95	8.69	13.50	66.46	291.78	614.12
TNIP3	14.13	31.87	12.33	70.50	64.73	30.80	446.31	257.64	48.15	43.91	18.26	11.87	14.52	241.17	1192.71	17.36	23.12	47.48	42.85	106.08	41.53	15.74
TPSAB1	1102.30	794.72	151.73	376.04	43.37	284.82	147.27	481.07	28.79	262.64	465.22	311.74	543.63	358.10	368.91	365.48	397.89	396.86	27467.09	29437.29	918.51	1033.13
TRAC	572.51	1006.35	215.83	13721.46	14057.43	15532.16	8731.94	20117.66	19538.50	3189.24	815.68	506.05	208.98	252.24	151.32	142.61	215.62	255.94	159.57	187.17	880.09	790.01
TRAF4	194.80	450.38	103.83	27.42	35.39	88.22	248.21	107.50	48.57	40.01	54.55	70.61	28.30	30.41	23.06	23.70	39.86	30.04	166.03	185.66	80.71	48.24
TRAT1	13.58	15.99	17.40	816.74	2327.16	2578.36	1616.34	1427.70	448.30	1435.57	25.39	41.18	6.85	13.34	6.32	4.27	10.65	29.30	33.59	35.54	193.05	10.38
TRAV12-2	13.14	12.20	9.56	225.38	99.38	100.61	12.97	85.71	9.54	11.61	11.09	9.78	10.63	10.29	10.57	8.46	12.87	11.69	7.56	9.15	11.60	15.47
TRAV13-1	88.74	72.48	40.56	463.20	537.61	881.56	411.16	707.25	138.69	76.99	42.45	28.31	29.72	23.49	37.78	12.26	32.45	36.23	66.14	35.76	29.26	75.00
TRAV13-2	72.69	67.19	68.66	369.28	411.16	639.80	201.53	381.33	191.41	38.55	44.35	55.65	56.86	51.02	35.79	39.12	41.22	67.14	25.93	33.84	55.63	88.05
TRAV21	119.89	65.25	125.13	439.36	417.50	765.30	157.59	463.36	2763.36	49.08	55.88	46.64	51.32	42.96	31.47	36.24	52.03	17.86	79.47	72.06	196.24	88.25
TRAV8-6	24.56	22.14	18.81	244.11	317.79	396.12	172.84	439.23	676.14	22.67	18.30	15.40	34.39	25.31	19.20	13.20	24.17	22.77	22.74	36.64	23.44	65.39
TRAV9-2	60.44	91.39	39.21	220.37	498.46	911.84	448.87	656.98	1958.90	114.00	56.17	22.09	47.78	27.29	23.52	17.66	27.74	33.55	14.89	38.64	102.81	130.92
TRBC1	575.85	930.33	525.05	8923.92	12460.74	10179.78	3287.84	16623.71	19876.21	5338.32	4520.51	2812.59	78.94	56.83	223.50	131.10	189.12	145.72	114.60	47.87	551.51	181.01
TRDC	88.18	81.15	101.07	3014.58	282.01	781.33	486.88	370.28	124.65	17980.35	10797.21	11382.01	61.02	30.12	22.32	24.27	46.64	30.42	247.35	209.02	165.85	162.12
TREM1	415.23	236.64	211.10	102.29	116.84	67.50	71.27	101.48	66.50	574.87	79.86	95.76	1775.19	603.89	194.73	184.65	222.64	317.79	285.40	685.71	377.96	8433.29
TREM2	17.01	12.00	19.32	16.19	14.88	16.93	12.77	14.96	101.07	14.20	13.80	14.69	24.24	2158.63	160.83	3999.02	6016.86	928.15	391.28	611.70	16.04	24.65
TREML2	70.54	20.85	42.36	23.10	50.88	18.78	52.41	57.36	59.69	35.88	55.02	123.33	40.73	27.33	32.02	32.61	32.74	27.33	101.97	38.89	577.25	1082.74
TRIB2	1848.22	915.32	262.80	1138.06	2278.45	2377.36	275.83	5890.34	839.93	754.16	1307.78	1049.52	123.03	152.14	71.30	22.36	255.21	126.82	1949.19	1394.87	311.65	155.90
TRPM4	7.69	6.20	63.72	7.80	17.98	9.46	9.52	11.62	6.76	8.49	7.44	7.70	18.36	14.40	248.64	237.25	28.55	34.88	16.83	16.03	22.69	10.22
TRPM6	45.92	35.63	64.55	25.77	16.87	31.10	63.79	32.92	19.95	59.15	22.11	31.00	35.70	27.72	22.78	16.05	21.83	33.44	20.64	17.97	515.18	220.43
TSHR	19.82	17.26	95.35	11.65	11.35	13.72	7.64	236.30	11.89	15.29	20.16	12.75	14.29	15.60	9.44	7.81	19.80	22.63	20.59	9.98	17.61	18.38
TTC38	24.85	25.03	39.65	374.21	118.00	26.50	57.42	172.23	43.29	427.66	2894.46	662.14	105.65	92.00	437.36	328.98	95.29	143.96	458.42	370.59	155.21	47.06
TXK	309.77	195.38	85.82	676.06	1384.39	426.31	175.38	206.76	166.37	319.04	1564.53	2015.56	62.97	64.01	86.84	154.36	82.40	85.16	173.71	201.21	201.22	173.97
TYR	15.49	15.24	15.08	10.63	44.38	197.09	37.45	6.82	1778.51	304.55	72.00	51.18	14.07	36.31	25.03	31.80	32.73	12.31	142.77	104.47	13.14	150.83
UBASH3A	10.13	12.70	8.09	876.38	2177.79	714.94	203.08	935.01	1376.32	319.09	6.04	8.53	6.11	4.99	8.80	8.20	4.84	5.68	13.70	17.94	59.14	10.10
UGT1A8	680.53	471.19	163.90	82.14	98.52	123.33	101.45	93.50	450.37	462.51	78.13	85.32	91.51	96.13	55.51	55.04	85.83	54.25	63.87	59.03	97.15	336.42
UGT2B17	29.46	12.70	309.88	3.98	5.05	5.60	4.54	7.82	8.40	10.14	4.74	6.48	7.24	6.41	7.75	7.40	6.87	9.06	5.25	5.64	9.00	8.79
UPK3A	15.18	14.62	17.26	10.98	13.15	13.64	20.18	10.91	20.93	16.62	10.88	9.96	215.87	12.12	6.82	7.61	10.60	15.10	10.74	15.41	25.63	18.54
VILL	29.52	34.59	53.86	434.22	693.17	500.12	32.85	445.36	38.86	209.25	215.54	39.84	97.78	43.07	305.41	129.91	21.09	20.97	102.50	138.14	23.66	20.88
VNN1	22.96	21.92	16.71	12.27	29.07	11.50	6.88	4.56	50.60	119.89	62.58	27.09	1024.70	924.74	12.28	120.64	158.59	37.60	68.02	40.75	64.49	894.86
VNN2	64.98	79.68	51.05	445.48	574.73	87.44	7.68	183.18	81.25	1027.32	600.76	133.98	3300.12	462.81	6.20	8.26	6.33	7.34	242.32	17.99	9.75	18515.36
VNN3	30.93	32.30	10.57	13.08	58.33	28.55	26.90	36.42	85.43	38.72	22.08	44.53	187.60	28.65	70.97	60.51	19.04	20.43	47.36	42.20	79.94	2232.47
VPREB3	3778.57	2591.60	404.26	89.70	38.12	166.12	154.18	87.00	335.23	155.10	126.74	114.28	136.16	88.97	156.43	111.70	92.00	129.47	73.26	68.47	89.87	157.96
WNT5B	11.75	11.15	48.96	10.62	6.82	8.39	9.27	17.98	11.65	10.98	6.10	9.79	15.98	11.94	11.17	533.28	99.77	132.77	23.59	13.46	12.39	15.95
WNT7A	12.86	17.54	20.33	101.41	230.76	87.40	46.54	100.10	51.71	34.57	11.10	13.79	56.25	20.28	23.34	10.34	17.52	28.44	21.13	16.14	57.17	21.34
ZAP70	13.71	12.81	13.37	3230.54	4287.54	2667.27	772.78	7380.97	1758.63	1422.38	4781.95	1772.00	38.06	18.47	25.56	32.52	19.15	26.83	24.08	38.32	185.48	70.05
ZBP1	35.85	74.51	450.65	149.29	184.78	162.53	27.56	71.30	144.08	106.92	499.95	127.04	24.54	14.90	16.16	22.09	10.55	25.51	13.08	28.70	143.71	269.62
ZBTB10	152.69	99.22	95.56	99.88	109.58	91.37	83.06	1221.65	4.25	179.03	122.44	106.54	62.01	65.66	222.31	74.03	76.60	773.95	117.06	216.38	144.63	20.32
ZBTB32	9.86	193.20	12.93	27.84	29.13	7.77	187.39	24.72	112.59	29.82	16.35	12.39	10.53	10.29	223.02	14.98	10.57	71.91	11.02	8.85	57.76	12.28
ZFP36L2	923.60	661.88	485.64	3227.83	357.01	3731.33	366.10	641.85	2943.24	154.93	915.02	263.10	1341.52	297.48	23.57	303.58	532.37	124.30	34.42	54.25	311.98	517.34
ZNF135	94.29	16.31	11.40	64.56	96.20	15.81	3.24	31.17	3.23	42.87	151.10	79.05	3.86	8.52	4.99	39.76	8.28	2.42	24.38	14.23	99.10	1.93
ZNF165	6.42	4.43	74.30	3.19	33.67	2.72	45.20	6.15	5.93	4.90	7.02	4.90	2.67	2.37	4.24	6.08	2.42	1.84	4.45	3.14	5690.38	5.36
ZNF204P	77.88	42.95	41.08	151.96	400.66	168.90	40.09	52.23	83.76	129.60	37.01	32.97	29.91	26.84	33.02	27.46	25.55	36.17	38.89	25.21	65.49	27.49
ZNF222	9.80	7.20	11.69	71.91	56.64	15.08	15.59	182.94	10.03	13.84	92.28	91.81	19.86	70.82	47.03	148.62	86.42	39.92	222.57	211.49	346.56	26.83
ZNF286A	737.86	331.91	73.88	218.23	5.60	169.31	190.87	118.14	136.87	246.50	225.41	199.30	11.04	13.51	36.04	21.88	15.08	280.77	77.84	25.83	7.47	441.31
ZNF324	28.21	23.46	21.17	32.01	348.19	27.17	24.06	179.59	63.47	45.38	44.94	42.90	28.71	26.20	37.88	112.91	25.25	23.84	30.20	45.78	35.29	35.42
ZNF442	19.71	22.45	19.39	32.11	8.98	9.18	3.10	44.70	47.39	180.86	21.77	40.95	12.30	31.35	71.64	36.61	48.30	96.01	79.07	3.65	40.30	20.16
