# Supplementary material for: Bioinformatic analysis identifies the immunological profile of turner syndrome with different X chromosome origins
Source: Front Endocrinol (Lausanne). 2023 Jan 17;14:1024244. doi: 10.3389/fendo.2023.1024244 (PMC9887020; doi:10.3389/fendo.2023.1024244)
Supplement: Supplementary file 1 [file DataSheet_1.zip › raw data sheets and R script/mRNA in three groups.xlsx]

## Sheet: mRNA in three groups
ID_REF	GSM1134016	GSM1134017	GSM1134018	GSM1134019	GSM1134020	GSM1134021	GSM1134022	GSM1134023	GSM1134024	GSM1134025	GSM1134026	GSM1134027	GSM1134028	GSM1134029	GSM1134030	GSM1134031	GSM1134032	GSM1134033	GSM1134034	GSM1134035	GSM1134036	GSM1134037	GSM1134038	GSM1134039	GSM1134040	GSM1134041	GSM1134042	GSM1134043	GSM1134044	GSM1134045	GSM1134046	GSM1134047	GSM1134048	GSM1134049	GSM1134050	GSM1134051
1007_s_at	543.4	326.7	282.4	436.2	347.9	489	332	342.9	368.1	525.3	82.01	758.6	279.4	420.9	288.8	290.7	250.6	367.4	344.2	277	463.9	442.9	412.6	384.1	297.8	325.7	344.8	370.1	456.1	299.9	296.1	360.3	514	405.7	480.6	412
1053_at	420.1	451.2	491.6	562.3	628.6	660.4	546.8	587.5	371.7	263	95.6	456.5	241	311	372.6	476	443.8	335.5	394.3	380.2	413	306	378.4	499.9	346.8	364.9	371.9	315.1	403.5	671.1	531.8	376	364.5	199.4	403.2	578.2
117_at	1440.1	1110.8	1260.4	581.7	1008.8	809.5	799.3	805.7	1021.8	1278	247.69	328	1620.9	1493.9	801.6	1496.9	1003.1	2298.5	969.2	1097.5	1038.5	944.7	779.6	777.9	2567.3	346.4	1800	924.7	1271.4	918.1	1070.6	1066.7	927.1	1847.7	1170.2	692.6
121_at	553.6	639.4	519.9	491.4	583.5	683.1	447.7	533.3	488.5	342.5	159.27	365.4	535.4	459.7	773.8	352	469.3	524.2	580.8	638.8	525.3	585.5	544	638.5	502.1	656.8	654.3	446.1	345.1	563.1	462	708.4	395.5	430.9	575	557.2
1255_g_at	37.1	42.2	12.3	71.7	49.9	12.2	2.9	9.5	3.6	36	9.41	43.3	13.8	57.4	13.8	10.2	12	41.1	9.8	6.5	8.8	63.3	34.5	4	56.9	11.3	30.1	11.9	15.2	18.5	30.1	14.9	10.1	6	16.3	25.9
1294_at	2083.3	1715.9	1620.3	1777.3	1324.9	1705	1857.3	1587.7	1869.9	2706.7	703.66	2523.3	2543.9	2614.5	2607.7	2446.4	2692.9	2727.9	2420.5	2501.1	2202.8	2079	2345.6	2718.5	2482	2327	3281.9	2880.2	3558.6	2826.1	2617.6	2688.9	3201.9	2589.1	2605.7	2721
1316_at	62.2	90.7	86.8	140.4	136.9	143.8	138.5	101.7	164.5	232	42.82	257.9	159.6	181.9	177.9	60.7	148.5	94.5	119.4	111	72.7	132.3	127.8	91.9	165.8	93.6	163.8	284.3	121.8	124.3	159	171.8	202.7	116	96.1	99.2
1320_at	29.8	9.5	43.2	8	10.9	17	4.8	6.4	11.4	7.5	14.89	7.9	7.8	9.5	12.3	5.6	13.1	7.8	8.4	39.9	35.1	8.3	6.1	11.8	11.9	10.2	15	5.4	53.3	5.7	13.2	8.7	4.8	39.9	13.1	14.9
1405_i_at	11232.4	7924.2	3589.3	15050.5	7374.1	12120.6	9865.1	13323.3	9790.3	7630.9	7761.5	10198.5	25328	16801.8	13567.1	12300.3	17050.6	14755.8	9801.3	7332.4	5863.3	8109.2	13165.2	6734.2	12383.7	14755.5	23113.7	5803	6372.1	5859.8	11430.1	13075.5	13035.2	9507	12901.3	23879
1431_at	76.2	109.4	68	59.9	102.6	62.4	34.7	57.5	69.6	64.6	12.27	153.4	111.1	24.5	122.8	93.3	5.5	29.8	61	56	49.9	44.4	6.8	97.1	71	26.4	95.8	95.6	63.7	55	75.3	133.5	109.3	76.8	74.5	64.4
1438_at	21	30	15.9	43.3	18.6	53.6	75.5	75.6	18.8	8.1	30.88	25.9	65.8	13.7	26.7	13.2	22.6	58	43.8	8.4	12.6	10.2	23.3	14.6	12.8	9.5	55.8	8.3	6.3	10.5	14	26.1	12.3	14.3	61.6	11.8
1487_at	780	846.4	450	690.1	649.6	764.5	895.7	668.3	813.7	1234.7	222.54	810.6	1397.8	1145.5	1599.5	1154.6	1028	1153	1159.5	1243.2	1103.9	947.1	742.9	961.1	795.9	871.6	1268.6	1175.6	1286.2	676.3	881.4	997	1230.2	1178	986.7	1059.9
1494_f_at	109	149.9	151.9	102.8	126.1	239.4	133.5	111.4	142.2	148.7	32.45	79.7	175.6	143.9	184.2	86.8	96.9	109.6	190.2	169.5	135.3	140.8	141.3	154.1	147.9	176.5	208.4	200.9	128.5	107.8	142.1	189.7	115	156.9	146.7	176.3
1552256_a_at	467.5	392.6	404.3	348	429.4	400	479	422.2	397	783.5	81.26	290.2	560.7	1356.6	630.7	447.5	562.8	657.6	431.8	813.8	401.4	461.6	403.7	492.2	418.7	388.5	555.7	503	643.7	528.1	500.6	447.3	723	726	491.6	342.5
1552257_a_at	556.7	846.1	476.6	660.1	532.8	616.1	681.9	591	510.7	766	191.33	799.4	940.4	965.1	612.5	920.6	737.5	849.3	622.6	897.9	1001.6	638.8	888.4	797.6	738.1	711.6	685.2	944.8	968.1	980.2	854.2	834.1	890.9	898.5	865.8	899.3
1552258_at	120.1	176.5	254.6	205.4	110.5	91.2	146.2	131.1	245	202.6	49.37	170.8	276.8	193.1	227.5	167.9	262.1	329.1	55.8	394.6	135	262	268	110.8	213.9	149	347.6	138.8	229.8	171.8	216.9	267	226.3	177.1	484.7	140.8
1552261_at	36.2	50.1	49.1	71.9	60.7	64.4	47.2	9.9	42	53.6	20.91	36.7	167.6	8.9	129	11.5	7	74.4	16.5	64.6	2.9	3.4	39.1	119.6	16.2	4.7	58.1	42.6	32.8	79.2	5.8	10.9	70.1	28.8	74.9	28.8
1552263_at	617.2	1240.1	732.6	1090.9	1055.7	1221.7	1193.2	996.5	730.3	742.2	208.19	467.4	1113.6	1252.7	615.7	1194.7	758.6	1235.6	1002.9	983.4	1195.3	1043	1095.1	924.1	858.8	749.8	934.9	739.4	804.3	982	932.5	1162.9	884.9	1164.3	1110	1135
1552264_a_at	2341.2	2576.6	1957.2	2323.4	1927.9	2372.8	1858.4	1851.5	2168.8	727.5	470.22	459.7	713.2	511.2	600	1573.9	1632.6	1444.7	1316.1	1337	1692.3	1399.3	1356.9	1046	928.7	977.3	1186.3	569.2	846.6	1964.3	1727.1	1420.5	592.5	1395	1292.2	1467
1552266_at	30.3	19	46.7	78.5	54.2	3.4	5.1	39	40.1	23.4	8.87	9.5	84	33	34.7	6.1	6.2	10.8	10.7	42.7	26.4	8.3	58	53.4	4.7	33.6	6.9	69.9	46.9	32.1	18.8	40.5	3.6	30.3	25.8	4.4
1552269_at	1.5	22.3	3.7	4.8	34.7	5.7	29.5	3.5	4.6	4.5	9.31	2.6	50.5	11	15.4	3.4	3.5	15.5	4.6	6.1	3.2	10.3	1.7	39.9	6.3	5.1	4.6	3.9	4.4	8.9	5.3	3.7	1.9	3.3	3.5	30.5
1552271_at	23.9	12.5	16.6	21.4	15.4	8.7	24.7	5.7	26.7	29.6	38.47	17.4	63.4	46.2	118	31.5	25.6	89.2	36.6	31	16.8	53.2	11.2	24.2	13.9	46.2	74	68.8	17.3	27.1	31.9	36.5	31.9	9.3	20.8	38.2
1552272_a_at	109.8	118.7	133.3	54.6	124.6	107.1	101.4	96	160.8	137.5	31.87	121	100.1	164.4	189.3	174.1	130.8	122.3	77.5	90.5	26.7	108.2	128	124.5	30.3	132.4	205.8	168.5	88.4	119	126.1	148	154.2	144.2	75.1	182.7
1552274_at	947.2	1050.6	964.5	973.5	1122.9	994.6	1029.9	971.2	1243.7	2024.2	354.43	1792.1	1119.2	1294.3	1257	753.2	794	1300.3	1171.9	746.5	829.1	912.4	859.7	855.4	931.4	841.6	836.7	1779.8	1163.1	819.7	883.9	691.3	1145.4	1080.8	863.4	678.7
1552275_s_at	913.7	854.3	793.8	816.2	976.1	918.2	905.4	930.8	1126.5	864.3	122.39	608.4	269.5	309.1	326.2	692.1	630.3	739.4	681.3	640	775	633.1	569.1	263.4	444.8	459.3	456.6	296.7	419.8	686.4	754.1	501	325.2	761.8	488.5	600.4
1552276_a_at	167.9	299.6	150.9	306.8	26.4	234.8	41.8	50.7	151.3	15.1	46.03	33.1	94.1	129.2	266.9	77.7	144.4	57	29	177.5	121.1	26.6	49.9	141.4	161	124.7	165.2	32.6	22.7	112.8	12.2	104.4	73.2	29.2	60.1	86.9
1552277_a_at	467.2	337.2	299.8	377.2	361.5	647.8	367.2	418.4	398.1	142.9	100.84	398	659.1	430.1	682	438.5	488.8	531.1	380.8	228.8	282.3	340.5	377.9	474.8	525.2	453.8	463.8	273.7	250.7	334.6	236.7	414.2	322.3	324.6	402.2	551.4
1552278_a_at	75.3	132.3	65.8	58	134.3	87	13.4	58.9	103.9	7.2	11.07	76.4	34.6	52.6	111.4	11.1	41.1	49.4	18.5	14.1	3.5	42.2	35.3	76.3	79.3	84.8	104.9	35.8	55	103.8	133.2	16.3	9.6	62.9	8.1	90.8
1552279_a_at	195.2	271.1	170.4	64.5	182.4	64.1	178.6	149.5	179.9	333.2	90.25	203.1	255.2	291	349	250.5	286.5	261.3	271.5	148.6	114.7	234.4	159.7	270.8	196.4	141.4	328	245.8	225.1	158.1	219.1	163.5	211.1	228.8	165.3	163.7
1552280_at	49.2	99.7	73.3	19.1	45.6	71.1	65.7	21.5	82.9	8	15.81	78.6	67.7	16	49.6	9.9	63.5	17.4	78.9	9.3	34.9	22.2	42.5	18.4	47	31	46.1	69.3	40.1	44.1	90.3	87.4	13.7	50.4	96	95.5
1552281_at	143.7	32.5	29.6	36.5	16.5	96.4	137.1	32.3	131.6	30.5	95.57	25.2	47.3	46.7	106.7	28.4	193	106	21.2	85.1	21.9	57.2	116.7	47.3	42	24.7	133.8	261.1	37	67.8	32.3	32.6	89.7	77.8	19.7	66.3
1552283_s_at	155	80	100.9	50.5	57.4	74.1	159.8	100.6	64.1	94.5	24.33	184.4	378.4	79.8	188.3	118.1	85.8	87.9	60.4	194.2	106	104.4	142.3	87.3	135.5	160.7	245.7	173.1	202.9	80.8	112.1	184.1	132.4	86.3	100.9	115
1552286_at	475.9	529.9	271.9	442.8	397.3	428.4	262.9	406.8	334.5	306.3	78.91	405.4	272.7	260.4	331.3	205.6	391.4	279.5	363.2	229.7	446	382.7	423.6	467	317.6	405.4	329.8	444.6	403.6	369.5	410.9	379.2	330.1	229.2	249.7	367.4
1552287_s_at	1535.7	1331	1071.7	1070.2	1335.7	933.5	1677.7	998.2	1496.5	2162.8	534.56	3101.9	2321.6	2091.2	1572.6	1461.4	2215.3	1453.9	1938.4	1977.9	1058.4	1501.8	1314.9	1465	1074.9	1302.3	2602.4	2580.8	2543.5	1181.9	1678.9	1742.6	2056.2	1835.2	1749.5	1193.5
1552288_at	49.2	36.8	7.7	46.7	5.6	15.4	2.9	14.1	8.6	4.1	14.28	13.1	8.5	44.8	5.7	25.8	19.1	28.8	34.5	63.8	12.3	14.4	23.4	3.9	20.3	28.9	13	15.2	44.6	9.5	45.8	5	8	7.1	6.9	3.4
1552289_a_at	9.5	19.6	16	13.1	19	14.6	9.2	16.7	9.3	11.2	15.38	24.3	27.4	10.1	162	46.3	12	11	25.7	9.9	39.3	8.4	7	7.6	14.8	62.9	63.4	30.4	10.7	15.6	19	6.7	10.2	11.3	21.1	63.7
1552291_at	473.7	414.4	387	368.7	481.5	309	405.6	425.5	308.1	437	34.37	357.1	309.8	488.6	260.4	210	187.7	169.9	159	190.3	194.4	221.6	268.8	200.6	288.4	164.4	255.4	332.8	132.1	240.4	160.9	214	175.2	162.4	211	273.3
1552293_at	7.2	8.6	8.2	12.1	11.8	11.8	5.3	6.3	20.1	22.2	21.11	7.3	18.4	10	36.9	7.9	12	18.8	15.8	21	15.1	17.2	10.6	18.9	17.6	17.7	8.9	16.2	12	26.5	13.5	22.8	9.7	74.6	44	26.2
1552295_a_at	471.1	415.8	367.9	376.4	365.7	395.9	413.6	424.8	354	274.5	89.52	357.9	411.5	401.8	777.7	503.1	556.9	383.4	334.5	461.8	480.8	335.8	287.4	545.8	464.7	542.5	773.8	496.2	531.5	436.4	359.7	421.5	461.8	318.4	380	545.9
1552296_at	11.1	10.7	13.7	6.7	9.3	3.1	8.6	6.7	15.3	36.1	12.91	134.7	37.5	16.2	33.6	22.6	15.1	29.7	13.7	47.1	9.4	13.1	17.1	18.4	15.3	11.6	69.3	93.2	22.1	43.6	11.2	68.9	20.1	9.9	51.8	45.9
1552299_at	87.5	102.2	85.9	19.3	91.1	11.2	49.2	13.2	50	68	18	10	122.3	24.2	8.5	107.6	75	88.8	180	41.9	78.4	129.1	17	106	80.4	26.7	77.4	14.3	89.2	53.9	74.5	17.3	34.8	10.9	62.4	106.5
1552301_a_at	121.8	146.7	135.7	127.4	105.7	175.6	138.4	78.7	155	139.1	22.16	138.7	184.8	242.3	210.1	48.1	159.2	73.1	69.5	125.7	35.7	120.9	115	134.9	128.7	96.7	150.2	145.8	131.7	83.5	61.2	165.1	138.3	137.3	147	102.9
1552302_at	404.4	342.6	437.4	261.1	670.4	543.2	747.9	448.7	656.5	1341.4	135.9	1071.2	1067.4	1724	679.5	178.3	285.1	230.2	242.4	260.6	127.9	253.4	220.3	229.4	213.3	176.7	964.4	1231.9	465.7	218.6	267.7	364.7	314.1	317	297.3	102.1
1552303_a_at	320.8	434.8	396	187.8	462.4	367.3	549	271.8	602.6	688.5	133.14	585	573.4	815.6	426.5	350.9	456.4	331.4	547.2	687.8	314	395.8	418.7	457.6	265.2	317.3	635.5	557.7	448.3	348.8	337.1	533.7	333.4	327.3	473.6	266.7
1552304_at	5.5	50.6	3.6	24.1	4	6.3	14.6	3.9	14.2	1.5	12.22	45	2.8	22.6	10.9	9.8	35.2	20	26.8	20.8	44.8	5.6	4.1	26.5	3.1	8.6	10.6	9.9	7.2	9.3	27	15	6.8	15.6	37.8	30.6
1552306_at	45.8	122.8	17.4	76	6.9	46.4	73	31.6	72.9	85	11.76	41	56.9	4.2	5.9	78.2	56.4	6.2	94.6	64.6	79.7	53.1	63.6	43.3	64.1	26.1	32.9	51.5	71.8	27.8	36.7	3.4	32.5	83.6	22.8	23.1
1552307_a_at	501.3	535.5	409.5	590.2	544.8	643.4	609.2	518.2	489	420.9	112.21	436.2	477	358.4	404.6	640.4	582.4	538	399.9	483	420.5	500.4	586.8	558.2	735.9	627.1	342.3	487.1	402.7	428.4	503.9	550	348.4	462.7	372.3	511.1
1552309_a_at	726.1	280.4	663.7	532.3	310.1	695.7	394.3	563.8	414.6	634.7	276.73	741.5	460.9	849.4	689.9	818.5	560	1623.5	607.7	804.9	667.4	625.1	410.5	550.6	1523	374.9	451.6	365.8	660.7	728.5	487.6	863.5	844.8	687	589.8	992.6
1552310_at	854.4	791.6	432	802.8	651.3	578.3	819.8	862.3	849.4	497.1	116.8	601.9	670.7	940.2	654.6	564.6	465.4	565	600.3	552.6	854.4	674.5	921.7	904.3	665.5	809.4	617.1	758.7	689.6	697.7	580.7	835.9	696.4	645.7	685.8	724.1
1552311_a_at	88.7	208.8	8.2	16.6	237	130.9	37	10.2	182.5	217.7	68.92	35.5	179.2	239.4	182.2	86.7	349	171.1	357.8	140	235.7	211	225.8	127.7	200.4	394.9	161.2	304.1	96.6	325.8	106.1	347.8	130.9	340.5	192.7	292.3
1552312_a_at	145.9	293.6	127.9	76.4	43.1	87	128.4	83.6	214.8	14	14.75	3	47	2.4	3.3	117.4	140	78.7	131.1	101.3	305.1	113.1	124.7	95.5	53.4	104.2	113	4.2	94.9	210	138.1	150.6	55	235.1	129.3	74.4
1552314_a_at	206.9	91.3	258.1	209.9	194.3	266.8	162.5	308.3	146	260.6	29.44	176.9	244.9	242	315.6	278.5	249.6	262.4	223	186	122	177.2	113.6	118.1	254.4	210.2	242.5	314.1	95.7	173.7	261.1	181.7	251.5	91.3	172.7	156.2
1552315_at	2280.9	3145.6	1611.8	1743.9	1937.8	1628.8	2405.7	1652.5	1896.4	818.4	594.54	2586.3	1673.6	1571.9	1076.5	2002.3	2282.9	1746.3	1582.6	2110.5	3298.5	2472	2616.4	2740.9	1713.3	2405.3	1759.1	1916.9	1934	2189.7	2612.1	1829.5	1594.7	2205.8	1678.6	1977.7
1552316_a_at	5582.8	5914.1	3149.1	3537.2	4314	4239.1	4648	3364.5	4544.7	2564.6	1201.67	7964.2	4760.2	4223.8	2896.8	3826.9	3210.5	2778.9	2664.9	3295.7	5808.3	4379.7	3777.6	4347	2908.9	3489.9	3631.7	5325.9	3733.1	3473.2	3687.8	3387.6	3140.8	3658.5	3134.1	3613
1552318_at	3837.8	3751.7	2401.3	3042.4	3540.4	2873.3	3977.3	3201.5	1655.6	2385.5	1136.3	5584.8	2063.6	1317.8	1923.4	2443.5	2852.4	2378.3	2296.6	2467.5	4666.1	4128.8	3881.4	3769.2	2114.4	5776	2431	1951.2	2155.6	3724.2	2331.6	4153.9	2109.9	2362.8	3221.7	4324
1552319_a_at	36.7	67	78.6	5.9	20.1	29.1	15.2	24.2	102.5	15	13.98	9.3	15.4	46.5	73.3	2.8	96.2	38.6	20	52	50.6	23	49.8	5.1	16.2	60.6	30.5	24.5	32	10.1	87.7	20.3	4.2	53.8	32.9	54.5
1552320_a_at	167.4	116.3	133.5	48.1	150.1	137.4	123	83	92.2	79.6	16.7	155.9	268.9	191.5	53.3	116.2	110.8	86.6	85.8	127.7	171.8	168.8	187.5	141.2	145.3	188	158.1	179.7	33	211.5	137.7	155.1	120.4	104.5	141.1	215.1
1552321_a_at	240.6	142.8	108.6	189.7	176.2	56.5	228.7	28.7	101.6	185.8	68.87	302.2	293	129.1	120	181.7	269.6	36	143.6	125.2	183.4	205.7	332.2	248.2	178.8	336.8	182.3	197.3	162.8	367.2	289.4	175	249.1	192.1	154.8	524.9
1552322_at	58.5	46.6	72.4	65.9	34.6	53.5	64.2	43.9	95.5	83.3	9.92	88.4	13.5	51.4	54.1	104.1	103.3	78.8	92.1	47	70.2	67.4	104.2	71	75.4	31.3	116.9	111.4	65.6	34.1	47.3	85.9	47.8	89.2	86.4	110.7
1552323_s_at	188.2	201.7	164.4	202.3	188.8	140.5	256.1	210.8	193.8	295.2	45.28	311.7	248.8	184	232.7	186.9	191.8	115.3	199.8	213.6	152.4	192.3	231	274.6	226.9	268.7	226.7	259.8	166.3	184.9	241.3	209	274.9	276.1	274.2	221.6
1552325_at	1	33.6	1.3	0.7	2.4	32.8	2.8	56.9	27.8	19.9	8.61	28	17.7	2.8	64.3	17.4	80	8.6	66.3	20.4	36.7	15.3	12.1	23.9	13.7	31.7	46.7	33.2	24.7	1.4	33.8	39	3.4	4.2	8.5	1.4
1552326_a_at	35.7	73	46	52.1	26.4	7.8	9.9	5.8	57.2	69.6	18.9	117.5	37.1	16.3	92.9	35.1	39.6	37.9	57.2	17.2	4	52.5	41.9	7.3	24.3	22.9	28.5	13.9	47.9	26.7	9.8	40.1	70.1	48.2	16.5	12.5
1552327_at	226	57.1	138.2	167.7	146.5	50.2	139.7	131.1	90.3	256.9	32.63	362.6	134.5	162.8	210.8	127.7	110.4	67.6	142.9	128.6	108.5	104.2	129	254	169.8	213.3	176.5	185.3	87.1	170.5	252	244.7	181	176.1	188	203.5
1552329_at	313.6	224.7	158	176.8	227.7	179.5	242.6	242.5	190.8	175.9	28.79	314.5	188.3	133.5	182.4	176.1	151.1	191.7	151.8	178.7	227.8	265.3	221.6	239.5	302.5	183.5	236.7	156.5	267.4	164.9	248.1	182.7	226.2	260	192.3	236.4
1552330_at	420.5	355.9	210.2	142.1	210.2	272.9	344.3	303.3	234.4	240.9	42.53	346.1	283	284	223.6	287.9	238.5	249.1	362.2	342.4	504.1	271.7	384.4	354.4	219.1	218.4	303	307.7	344.9	284.7	289.1	205.6	179.6	153.4	249	263.4
1552332_at	144.8	70.1	164.1	103.8	65.2	179.6	58	200.7	92.9	64	95.86	51.2	42.8	36.1	66.6	175.1	93.6	93.7	96.6	94.9	45.9	65.5	88.6	50	46.3	43	68.2	56.7	52.3	75.5	120.5	110.7	37.1	38.8	119.3	100.3
1552334_at	518.1	115.5	219	201.7	305.3	245	392.3	124	550.3	332.6	57.82	264.3	256	171.4	94.7	338	335.1	241.7	346.9	228.5	139.3	271.9	133.9	183.5	201.6	184.3	535	110.9	361.5	249.8	282.1	229.2	239.7	254.5	321.4	228
1552335_at	240.8	381.6	257.8	326.6	128.3	308.4	219.9	393	345.1	101.2	40.82	84.7	147.1	259.2	213.5	337	220.8	331.8	263	270.4	358.8	327.4	205.3	181.4	273	228.7	152.3	194.6	174.2	240.2	224	303.6	98.3	263.2	252.6	286.6
1552337_s_at	20.6	67.4	24.5	84.4	6.5	36.6	3.7	3.8	4.9	10.9	15.18	28.9	3.1	13.8	7	24	27.6	3.7	101.4	35.4	43.3	36.5	5.9	7.9	8.6	11.2	76.6	42.6	36.2	15.5	5.2	91.7	3.5	39.8	4.8	7
1552338_at	2.9	5.2	3.3	5.9	4.2	4.5	4.4	3.7	7.7	3.5	14.31	5.4	5.5	6.7	9.1	3.1	8.4	4.9	5.6	4.1	3.1	4.8	4.4	6.2	5.1	5.4	6.1	4.9	3.7	4.1	6.1	5.4	3	2.8	4.3	3.4
1552340_at	6.1	15.4	27.6	40.8	53.9	6	23.1	44	22.2	70.1	19	13.5	50.6	16	50.8	57.2	31.4	53	21.7	18.3	26.8	10	8.8	21.4	12.3	21.9	24.4	88.4	10.8	48.5	10.3	22	53.3	12.7	82.3	11.6
1552343_s_at	301.9	569.4	697.4	459.7	952.1	225.4	1118	387.6	986.4	579	255.17	1094.1	550.6	512.2	842.5	1115.2	1034.6	509.7	748.5	849.5	404.4	967	995.1	1132.8	333.9	1160.1	771.1	454.4	1224.2	611	1114	1003.3	1208.7	1012.8	944.8	348
1552344_s_at	369.9	466.7	425	511.9	353.2	359.8	315.8	468.5	347.1	340	43.19	416.2	189.2	165.5	332.1	471	481.4	391	534	412.5	471.9	494.4	531.2	428.9	582.4	674.5	269.4	167.9	271.5	634.6	438.6	459	374.2	448.6	447.9	480.1
1552347_at	1209.6	794.5	986.2	989.5	1512.9	906.7	1255.1	1026.2	910.8	1365.2	376.15	1244.4	1077.9	1544.2	1095.3	683.8	622.4	597	1002.9	789	501.6	1120.4	990.9	1101	540.9	1238.7	1010.2	952.3	1139.9	780.3	748.4	1037.6	1139.6	750.9	895.7	880.9
1552348_at	204.3	6.6	16.6	88.5	71.8	89.5	17.7	11.5	30.8	90.8	30.85	98.1	76.3	125.4	123.7	8.3	37.5	8	4.7	5.9	61.4	145.1	12.9	108.7	21.4	116.6	77.7	19.1	33.3	19.9	14.6	124.5	6	8	89.2	14
1552349_a_at	8.9	12.5	57.5	48.6	96.6	9.6	10.2	8.1	22.3	36.6	14.45	8.3	7.4	4.3	34.2	13.5	7.6	16.5	14.7	37.7	6.1	65.6	78.7	15.8	17.3	59.3	12.1	64.3	10.6	5.2	26	45.7	9.3	12.7	29.9	16.6
1552354_at	9.6	20.6	12.2	18.9	13.6	31.4	20	30.9	17.5	13.2	19.9	21.3	17.2	15.5	35.1	13.6	15.8	8.8	37.6	25.2	12.9	20.1	28.3	10	32.4	26.1	16	25.7	12.4	14.6	19.3	72.6	16.2	7.2	18.8	17.3
1552355_s_at	4.6	15.8	59.5	7.1	19.9	181.5	51.3	64.9	24.5	21.2	41.76	18.6	88.1	17.5	19.8	13.8	24	14.9	24	41.6	67.1	14.3	79.1	11.6	41.8	11.2	16.3	29.8	8.1	8.1	19.9	21.6	25.8	17.6	7.2	19.5
1552359_at	20.9	6.7	44.5	5.4	33.7	4.9	3.6	2.1	3.9	13	8.74	10.2	3.4	21.5	22.7	15.7	19	6	1.9	17.2	29.3	2.7	2	1.2	2.1	34.2	3	69.6	3.9	2.1	4.9	1.8	5.5	4	7.5	23.9
1552360_a_at	397.4	301.1	213.9	233.5	282.8	248.5	254	374.5	247.8	248.8	59.15	262.7	399.6	234	199.6	280.4	273.6	226	289	336.3	341.5	285.1	320.4	319.2	184.3	253.8	372.5	241.4	327.6	280.1	309.4	291	324.7	438.1	286.1	268.4
1552362_a_at	514.1	298	275.9	241.7	296.8	262.1	487.5	407	661.6	431.5	135.45	439.7	429.6	368.1	420.8	211.8	317.9	166.5	314.3	289.5	235	331.5	343.4	286	131.8	330.3	494.6	356.4	463.9	220.6	363.8	364.6	431.9	384.8	323.1	271.5
1552364_s_at	96.6	187.4	178.5	74.9	113.3	139.6	97.8	119.3	67.7	125.7	28.98	178	107.3	52.7	175.3	129.5	297	126.8	157.4	236.8	150	193.1	183.4	138.4	134.1	185.4	169.2	94.1	113.6	173.5	205.2	227.8	204.1	184.7	111.5	226.9
1552365_at	14.3	8.5	6.2	51.6	1.6	49.7	34.1	3.9	15.6	4.4	10.7	19.7	40.6	4.6	12.4	23.2	61.2	36	10.3	4.7	4.4	2.3	30.1	7.7	43.6	2.6	12.1	3.8	6.6	26.9	4.5	48.8	4.2	6.2	21.2	5.4
1552367_a_at	64.2	13.5	36.9	5.5	4.5	4.6	4.3	3.2	2.6	6.9	10.4	25.4	36.2	7.1	2.3	2.2	10.2	5.9	4.6	36.5	39.9	5	5.1	4.4	6.3	3.4	2.1	3.8	11.4	5.5	3.5	9.3	2.5	2.2	2.8	2.3
1552368_at	23.2	39.4	28.3	36.8	7.2	64.6	3.5	44.6	46.3	17.9	10.39	24.3	6.6	68.7	14.5	47.1	6.9	15.5	7	6.9	1.2	24.8	61.5	79.7	22	2.2	88.1	5.8	26	28.2	2.8	5.1	57.6	1.5	2.6	17.3
1552370_at	777.2	727.9	825.4	899.3	409.5	620.1	700.1	456.4	611.4	488.5	95.97	445.7	371.1	292.6	364.9	716.4	672.3	470.5	653.2	557.6	614.1	326.9	466.1	557.9	1004.6	392.5	432.2	231.3	479.7	531.2	489.7	546.3	371.3	514.8	503.7	451.8
1552372_at	1	3.9	29.8	1.3	2	2.6	0.6	31.7	2	20.4	8.51	17.6	31.3	45.5	2.8	2.8	18.2	35.2	49.7	2.2	2.7	25.6	11.6	35.9	1.6	20.3	0.7	40.5	19.8	9.1	21.2	16.8	54.2	34.4	6	0.9
1552373_s_at	22.4	19.4	55.8	25.3	6.8	20.2	39.5	23.1	50.2	1.1	9.55	27.6	15	20.7	40.5	2.7	8.6	19	44.8	8	4.6	24.7	18.2	43.3	1.9	20	41.7	16.5	56.3	39.5	19	91	2	1.4	16.1	20.3
1552375_at	208.9	140.3	176.9	210.6	184.5	186.2	265.7	302	173.3	167.2	37.83	153.6	184.6	225.4	184.9	151.6	169.8	156.4	121.1	142.4	155.7	157.4	132.7	272.7	196.2	95.3	148.8	184	170.3	261.1	152.2	117.5	214.8	141.7	97	163.7
1552377_s_at	110.1	157.7	156.6	72.1	330.1	41.7	206.7	120.3	232.3	220.7	61.03	159.5	391	350.2	391.5	242.8	223.2	274.8	204.4	273	161.2	206.8	176.7	254.9	136.3	251.9	263.6	446.8	275	324.4	193.5	125.4	259.8	218.3	233.4	215.6
1552378_s_at	10.5	12.9	5.3	43.9	9.4	10.9	3.9	7.8	15.6	3.9	14.19	16.7	3.1	4.8	6.9	49.6	5	6.6	12.1	3.5	21.6	5.2	5.7	4	3.6	6.1	9.1	4.2	3.7	29.9	15	4.5	3.9	5.5	6.1	8.1
1552379_at	1.1	1.8	1	26.8	33.4	3.1	14.6	23.4	2.9	1.9	7.99	0.4	11.2	58.8	2.1	52.5	30.8	23.2	15.2	3	26.5	3.9	40.5	38.5	1.2	18	1.3	5.7	4	10.3	3.2	34.8	3.1	13.4	26.9	15.2
1552381_at	33.2	53.7	42.4	19.7	11	56.2	5.7	38	58.4	14.4	10.31	28.5	19.5	5.7	44.7	17.4	51.3	34.2	17.4	6	2.2	3.9	31.6	6	12.8	6.1	9.3	59.2	42.1	5.3	40.8	49.8	46.7	4.2	15.1	4.1
1552383_at	112.8	45.7	136.6	189.1	134.7	126.9	9.9	36.8	112.1	168.2	83.52	211.4	208.7	80.5	155.6	74.9	200.6	74.6	44.6	83	98.8	88.9	104.3	67.1	110.3	103.3	109.4	126.9	17.1	137.9	127.2	236.2	203.2	145.2	152.1	161.5
1552384_a_at	11.6	10.3	128	7.4	19.7	101.5	68	94.8	16.2	117	41.56	92.3	71.6	86.1	19.2	29.5	114.8	107.8	25.6	16.5	52.1	92.9	92.9	82.2	89.2	122.7	101.8	92.2	46.7	19.2	68.3	103.9	70	92.3	101.9	21.2
1552386_at	3633.4	2736.6	1904.6	2488.8	2230.2	4048.9	2959.2	3099.3	2064.9	1489.8	117.84	1587.8	760.5	863.7	1220.6	1714.5	1422.7	1321.8	2157	2566.2	3418.7	2329.8	2170.5	2583.8	1147.8	1236.8	932.5	859.7	1460.9	2229.4	2071	1389.7	1824.5	2863.5	1459.1	2126.1
1552388_at	14.1	43.4	10.6	10.4	116.9	125.1	121.2	9.3	32.1	142.1	37.45	41.2	125.8	39.1	80.7	14.8	24.5	29.2	22.2	32.9	7.3	29.5	36.9	25.7	13.4	33.4	29.3	86.6	23.7	11.4	29.6	24	26.8	25.2	39.1	18.8
1552389_at	19.9	8.8	3.2	1.5	2.6	21.7	1.5	5.2	55.7	2.4	8.18	2.4	28.6	41.1	48.7	43.9	33.1	19.2	4.2	2.6	16.4	11.6	31.9	4.3	25.5	4	66.5	8.4	14.4	29	4.5	29.8	37.4	9.1	10.1	5.5
1552390_a_at	22.6	61.2	38.5	8.7	25.3	6	55.7	22.7	49.8	1.5	8.86	32.6	56.3	9.5	12.7	20.1	31.7	7.8	3.9	19.5	4.7	41	8.1	8.4	3	7.6	6.4	2.4	30.6	15.5	4.8	8.3	1.9	17.1	6.8	40.8
1552391_at	57.2	54.9	9.8	87.1	45.8	21.9	30.3	41.1	37.2	7.9	12.94	16.2	19.4	44.1	75	34.1	79.9	12.2	14.3	63	59.6	7.2	75.1	24.3	9.2	65	26.6	117.4	2.8	32.1	3.6	22.3	54	29.5	41.6	51.5
1552393_at	40.2	3.2	19.1	2.3	16.4	57.9	3.4	40.3	6.4	39.2	9.2	39.4	33.8	2.2	3.7	20	67.5	49.6	23	52.4	6	7.3	43.1	10	40.3	5.1	71.7	88.9	16.7	8.6	37.9	31.7	4.2	4.9	17.2	25.6
1552394_a_at	7.4	5.6	3.9	8.3	2.9	33.9	37.6	2	3.8	26.6	10.8	6.8	34.1	37.5	4.1	30.2	7.6	11.5	6	12	22.4	12.8	20.3	7.9	7.9	31.8	3.3	11.4	37.3	9.5	44.6	4.9	29.8	19.7	6.6	2.3
1552395_at	20.4	58.2	134.7	122.8	33.6	53.1	60.2	32.1	30	50.2	119	29	39.8	44.4	89	33.4	23	71	79.5	35	46.2	43.9	54.7	12.7	49.3	38.8	13.3	20.9	38	50.7	41	50.7	44.5	60.7	11.4	68.2
1552396_at	63.8	21.4	25	24.2	10.9	47.3	11.6	3.5	31.4	25.7	10.8	34.4	19.3	136.8	97.1	5	24	8.6	22.1	27.3	10.5	6.6	6	24.3	7	29.7	9.1	25.9	77.3	10.6	42.4	5.3	15.6	13.3	8	24
1552398_a_at	4139	2833	6707.1	2686.7	5330.7	3134.1	3233.2	3612.7	2047.2	7898.4	318.88	880.1	5943.8	3076.9	2083.4	6262.5	4484.8	7407.2	2377.7	7642.4	2499.7	2864.3	4148.3	2439.7	5612.5	2735.8	2221.3	3688.8	2507.4	1902.1	4718.2	1955.8	4288.1	2391.9	4996.5	1927.1
1552399_a_at	163.5	122.6	182.5	143.9	149.7	135.9	239.5	115.8	258.9	216.8	57.93	151.4	222.4	171.2	299.7	183.7	139.7	85.2	212.4	208.1	85.3	148.4	89.3	209.5	91.8	181.9	294	117.9	101.9	163.9	93.7	113.2	193.2	39.1	91.3	56.8
1552400_a_at	48	99.1	89.4	53.4	75.5	89.9	118.5	96.9	76.8	119.1	13.86	122.6	59.1	137.5	123.9	35.9	158.9	78	50.7	50.5	9.2	102.8	21.2	70.2	18.2	76.6	53.3	93.3	62.7	25.4	64	85.2	42.5	49	63.5	47.9
1552401_a_at	55.2	53.9	123.8	96.8	133.1	41	94	60.3	80.4	208.8	14.78	53.9	119.5	80.5	166.2	82.8	113.6	119.9	82.3	114.4	102.7	118.8	87.3	97.6	44.4	96.7	99.4	192	118.1	138.7	112.2	71.6	127.8	95.6	105.1	115.3
1552402_at	18.3	78.1	52.4	5.8	17.6	34.4	7.4	31.6	79.9	94.8	11.26	5.4	57.3	8.1	26.5	55.5	8.3	21	40.6	51.8	50.8	31.8	47.9	18.2	4.3	29.9	69.8	83.9	22	10.9	7.6	63.8	28	64.4	24.1	31
1552405_at	43.1	32.9	37.2	9.2	9.3	10.6	43.9	36.8	31	28.6	16.64	7.7	7.2	65.4	84.9	8.9	64.6	34.5	9.5	6.3	46.7	12.3	57.9	16.6	11.8	11.2	14.5	13.3	21	20.7	4.3	8.5	6.9	13.1	8.6	15.9
1552408_at	24	3.2	18.4	70.9	5	28.6	29.8	66.3	18.7	50.7	9.59	81.4	63.2	46.7	45.6	53.2	132.8	18.7	20.2	39.3	2.6	28.8	27.4	56.1	63	47.1	39.7	11.1	42.1	22.2	59.9	49.3	9	71.5	5.2	25.4
1552409_a_at	8.8	21.2	16.7	42.5	19.7	26	17.3	71.7	122.7	11	39.05	19.4	38.6	21.6	15.2	14	26.9	16.7	16.1	34.8	83.2	34.2	65.5	20.7	19.9	50.5	26.9	20.2	10.6	17.6	71.2	22.7	15.3	67.9	11.2	33.3
1552410_at	83	108.4	194.8	172	355.2	100.6	5.5	330.3	189.8	181.1	44.2	17.5	148.8	105.4	130	108.7	157.9	101.4	63.3	287.7	52.7	193.4	182.9	219.7	340.9	6.4	316.6	168	474.9	8.2	22	125.8	82.9	75.8	143	171.3
1552411_at	102.7	258	28.2	132.5	55.7	159.4	65	113.6	141.1	56	76.71	152.8	352.6	130.7	322.1	49.3	43.3	118.6	236.1	21.9	88.7	159.8	106.2	156.5	77.8	74.9	164	210.2	108.5	68.2	22.7	257.8	108	32.2	65.5	140.8
1552412_a_at	5.9	6.3	6.3	8.1	15.4	6.7	2.3	31.4	5.2	4.5	10.83	22.8	40.8	5.6	4.7	10.3	6.8	11.5	1.7	3.3	10.5	7	8.3	49.3	4.5	5.8	37.5	11.1	4.3	4.3	3.3	27.4	8.9	2.6	2.9	38
1552414_at	41.5	98.6	51.2	9.4	63.9	68.9	12.7	27.7	51.7	56.9	12.27	55.3	20.2	71.2	15.9	42.1	14.3	7.9	17	41.5	3.4	19.2	42.1	74.9	13.5	45.4	14.5	59.7	11.9	33.1	6.6	8.1	10.2	16.3	9.5	16.1
1552415_a_at	8.1	122.9	8.3	16	49	122.6	6.8	36	8.1	46	14.34	90	8.4	56.5	16	26.6	28.6	84	34.8	45.8	42.9	7.2	14.1	48.7	61.1	69.6	9.3	13.3	30	34.7	11.7	113.8	65.4	9.6	4.8	99.4
1552417_a_at	324.4	415.6	305.2	313.4	451.4	319.8	338.7	190.2	452.6	157.9	40.06	242	128.9	94.6	269.8	224.5	291.4	221.9	319.9	183.9	378.2	359.8	433.6	322.6	303.4	392	318.4	181.4	229.4	385	346.4	460.4	168.9	365.4	268.2	337.8
1552418_at	7.8	10.6	24.9	17.1	11.3	16.5	4.6	3.3	14.2	8.4	22.28	5.3	9.8	16.9	7.9	3.2	6.7	7.3	5.9	18.2	3.6	5.3	6.3	15.5	9	8.3	5.2	7.2	4.1	8.9	9.5	5.8	5.9	4.8	8.9	8.9
1552419_s_at	141.9	105.6	30	109.2	79.4	208.6	94.7	79.2	204.8	25.3	48.46	14.6	111.4	219.5	102.5	18.7	137.7	84.4	105.8	7.7	68.8	29.9	107.7	209	149	82.3	175.8	148	43.5	89.3	64.7	137	34.2	174.3	153.2	90.9
1552421_a_at	9	5	2.5	4	16.4	9.9	35	34.7	33.6	7.3	11.52	13.1	53.8	11.1	9.5	25.3	23.7	4	3.9	9.8	61.8	29.4	17.9	4.8	4.6	21.2	5.9	10.6	3.1	2.4	36	15.1	17.9	17.5	31.4	9.7
1552422_at	25.4	31.8	9.3	24.5	21.7	14.7	54.8	8.5	22.1	22.9	15.85	33.9	10.1	13.1	22.3	57.1	14.6	16.8	15	19.4	34.7	76.1	12.4	35.3	16.8	7.8	64.2	20.6	5.2	15.5	13.4	59.3	66.6	32	26.8	20.5
1552423_at	321.8	179.7	548	358.7	413.1	268.5	210.6	231.1	310.6	477.8	48.86	129.6	230.3	143	307	260.8	375.5	267.3	260.7	324.1	154.4	340.2	251.5	208.7	400.2	303	310	405.1	271.5	310	400.8	419.7	236.2	322.3	287.8	208.6
1552424_at	9.6	19.2	6.5	2.4	2.5	13.9	1.8	27.5	3.7	14.8	9.51	16.9	1.9	7.3	3.3	52.5	9.9	12.6	6.4	2.1	1.7	27.9	3.5	2.6	4.5	5.4	2	2.8	2.4	2.9	4.8	4.4	4.1	2	2.6	5.4
1552425_a_at	16.2	15.9	34	53.6	7	36.5	62.5	12.2	74	68.4	13.24	45.3	12.6	142.5	36	47.6	99.3	60.2	70.8	78.7	43.9	9.6	30.7	25.9	13.1	22.2	91.6	65.8	58.9	94.1	52.5	15.5	81.4	33.6	19.4	46.6
1552426_a_at	1641.1	2306.7	1316.4	2030.8	1014.8	1127.6	1473.6	1308.2	1506.3	1048.3	285.14	1155.2	1572.9	1100.4	1282.4	1130.9	1587.6	1213.2	972.2	1600.6	1413.9	1251.3	1252.8	1457.9	1981.4	1404.4	1265.2	1200.5	2015.2	1482.1	1085.1	989	1732.4	1945	1035	1354.6
1552427_at	107.1	75.4	108	72.8	73.8	68.7	87.4	94.9	77.7	64.7	15.96	152.8	106	3.3	64.3	71.2	73	7.4	68.9	73	101	95.4	134.9	53	36.3	83.9	63.4	96.4	121	68.7	110.9	67.1	96.1	73.8	67.4	93.4
1552430_at	49.9	40.2	56.3	39.5	44.7	72.2	32.5	5.8	26.8	62.7	11.47	60.9	68.4	61.8	87.7	10.8	80.8	44.8	87.9	2.1	25.9	32.6	96.4	60.7	32.2	58.3	48.9	74.9	50.2	39	37.1	73.7	31.4	39.3	44.7	40.3
1552432_at	8.9	17.5	15.7	15.9	6.5	12.3	10.9	20.6	12.1	14.3	28.82	12.1	27.4	12.3	21.4	6.2	41.4	8	18.6	27.6	7.1	21.4	13.8	40.4	27.6	42.1	6.4	18	10.9	12.6	9.2	19.1	7.4	16.4	14.2	10.7
1552436_a_at	8.5	31.3	38.6	15.3	25	90.2	30.6	4.5	5.6	20.9	18.69	4.5	17.8	28.3	7.9	45.7	23.4	39.9	33.6	21.2	31.6	13.4	34.7	33	17.1	12.1	9.1	5.2	4.4	67.9	16.6	77	4	4.6	8.9	101.4
1552438_a_at	48.1	76.1	31.9	68	60	51.1	12.1	56	8.6	27.7	9.48	3.3	70.1	7.2	35	68.4	7.7	16.9	92.5	84.6	24.9	45.1	3.8	38.5	16	45.8	93.8	91.3	7	35.4	77.9	9.4	46.7	7.6	9.6	47.1
1552439_s_at	3.1	2.2	2.3	5.3	5.7	19.2	1.2	1.8	15	33	9.52	6.5	4.4	1.4	4.1	3	5.3	5.8	4.5	8	1.9	1.3	5.1	7.6	6.6	5.9	21.8	14.2	3.3	2	3.8	3	3.3	8.2	2.8	3.7
1552440_at	27.1	31.8	53.9	61.9	40.9	9.6	61.7	22.3	40.8	7.2	14.34	45.5	79.9	95	28.4	4.1	42.4	6.7	33.7	42	31.8	69.5	7.2	57.7	50.8	73.9	98.2	13.2	14.3	7.4	39.8	53.8	47.8	20.8	43.4	4.3
1552445_a_at	45.3	102.1	9.7	80.3	72.6	71	14	10.9	34.5	7.7	12.71	43.9	17.6	115.5	161.1	7	9.6	56.9	76.3	70.3	33.7	56.8	66.8	9.6	9.2	41.4	14	52.6	4.4	53.5	87.5	56.6	53	11.4	9.1	21
1552448_a_at	5.3	18.1	23.5	26	4.4	9.4	19	2.5	2.4	60	13.42	2.9	26.4	4.7	11.6	19.8	5.4	2.5	42.2	23.8	5.9	32.3	25.2	2.8	28.2	10	58.5	14.3	6.7	5.6	3.1	12.1	7.1	24.2	11.8	25.5
1552449_a_at	53.1	7.5	47.2	47.4	58.4	340.2	7.3	104.1	65.4	55.7	20.02	107.4	85	112.4	135.5	92.5	157.2	176.9	107.1	70.1	26.8	60.1	21.7	48.4	101.8	90.3	147.3	44.5	77.5	33	39.4	132.1	109.2	75.8	72.4	165
1552450_a_at	26	26.5	38.5	71.3	51.4	15.4	51.5	13.5	14.7	8.5	19.85	12.5	11.6	19.3	45.1	6.9	18	24.6	97.7	12.2	67.1	71.6	30.2	48.2	104.3	78.3	28.4	8.3	59.3	89	56.6	73.3	9	59.7	14.4	52.1
1552452_at	4.8	7.6	8	7.3	2.9	3.7	6.5	7.1	2.6	4.5	9.27	27	29.9	12	9	6.8	9.1	5.3	7.6	4.6	3.3	3.8	9.8	3.7	11	5.9	13	4.4	11.2	2.6	5.6	10.2	2.5	9.3	7.3	11.8
1552453_a_at	3.1	28.7	3	5	6.4	15	11.9	12.2	5.1	3.5	12.84	4.5	6.6	2.7	3.5	3.4	12.7	6.3	10.1	13.1	5.3	4.9	13.4	9	5.3	4.2	5.5	3.5	2.1	3.6	10.2	4.1	1.9	2.6	4.8	5.1
1552455_at	3.4	15.2	10.2	24.1	25.1	17.3	5.7	15.3	7.5	4.6	9.62	3.6	7.9	6.6	90.8	25.6	42.6	11.8	14	70.7	35.9	70.4	12.4	9.2	8.9	13.2	10.4	15.2	4.7	52.4	53.8	56.2	50	12.9	52	18.9
1552456_a_at	22.7	6.1	6.1	6.6	4.1	8.3	11.5	4.8	52.4	8.3	28.47	7.8	10.1	5	6.2	5.3	7	4.4	9	7.5	4.1	10.7	7.4	5.3	62.7	12	8.1	19.6	14.2	3.6	29	27.9	2.9	12.1	5.8	10.4
1552457_a_at	21	4.5	2.2	16.7	1.9	3.2	1.9	3	3.2	8.5	11.35	9.3	3.8	3.6	4.5	7	36	3.3	5.5	8.1	1.5	11.9	2.5	8.1	8.4	5.1	7.8	11.5	2.6	4.8	3.2	6	32	5.3	7	5.4
1552458_at	25	3.3	55.2	27.1	3.8	43.5	23.5	20.6	62	64.2	8.71	63.2	36.8	9.6	94.4	28.2	62.8	36.9	74.6	61.2	10.5	25.3	8.2	7.9	49.9	34.5	6	72.3	31.4	51.1	22.7	18.6	49.5	9.3	55.9	23.2
1552459_a_at	5.6	7.6	15.4	30.2	8.4	33	35.9	8.4	6.7	88.3	13.65	60.3	5.1	38.9	87.7	4.4	59.2	4.9	15.1	12.8	20.9	15.1	15.8	6.5	18.7	15.8	11.8	8.2	6.1	12	9.6	40.7	38.5	10.6	27.1	57.1
1552461_at	40.7	38.1	7	5.4	16	3.1	20.5	2.7	19.8	48.2	8.88	17.7	36.4	19	8.8	4.7	61.1	7.6	28.7	7.4	23.2	45.6	3.8	27.9	3.8	3.3	27.9	8.5	5.1	12.4	8.8	34.5	6.9	40.2	5.1	30.4
1552463_at	40.9	8.1	59.8	44.3	23.1	55.8	61.4	54.1	3.4	1.9	9.48	44.6	50.1	98.5	59.1	35.7	3.7	46.1	39	3	66.8	19.5	14	53.3	42.3	35.8	7.3	65.4	33.3	28.5	3.5	52.8	5.9	21.5	20.8	30.2
1552466_x_at	3.8	46.7	34.1	18.9	6.1	1.7	39.9	10.8	2.7	32.9	8.89	2.2	4.1	23.9	6.3	8.5	13.7	11.6	9.7	3.7	2	13.6	4.6	4.8	37.5	49.1	6.2	54.5	36.4	7.5	3	27.7	8.8	5	3.3	16.3
1552467_at	18.7	23.2	26.3	120.1	19.9	25.2	36.8	19.7	18.8	40.4	80.3	84.2	17	160.8	75.8	27.2	27.7	44.5	136.4	47.8	14	27.9	63.8	18.1	49.2	32.5	141.6	154.3	84.9	18.5	32.9	32.7	24	16.3	23.9	21.9
1552468_a_at	73.7	92.1	49.1	37.5	64.5	85.8	96.3	13.4	14.3	6.9	15.76	75.8	56.8	91	93.4	105.9	121.1	45.8	26.3	49.5	15.2	37.1	12.4	119.2	75.5	42.1	21.6	28.6	114	40.8	38	113.3	59.4	10.2	6.1	17.3
1552470_a_at	3.3	82.9	35.5	35.6	53.9	9.7	26.8	96.1	48.6	24.8	12.64	2.5	3.8	2.9	60.8	43.3	28.8	80.4	85.2	3.3	57.8	77.3	4.6	5.2	5.1	22.1	49.7	3.8	4.3	131.9	52.6	102.3	2.5	2.2	59	41.8
1552472_a_at	726.2	1560.1	1318	804	1124.5	1022	1072.7	978.9	1390.9	622.4	93.98	454.9	668.6	639.4	750.1	915.5	770.6	1272.2	1226.1	748.2	1104.2	934.7	1278.6	957.7	1205.4	964.4	624.2	853.6	573.5	1534.2	1229.5	965.2	518	624.9	864.9	645.2
1552473_at	50.1	64.5	35.8	213.1	63.2	191.6	244.4	73.8	46.1	61.7	109.51	55.4	55.3	85.1	86.9	62.7	371.8	135.7	87.9	70.3	66.8	301.5	58.1	78.5	79.2	125.8	87.1	285.6	84.9	67.5	65.3	86.7	68	81.7	65	89.4
1552474_a_at	141.7	103.7	116	183.7	196	105.5	176.1	206.8	153.4	154.6	119.74	197.2	107.5	157.5	151.6	156	113.2	209.4	194.6	257.3	173.8	285.7	186	240.6	200.8	304.1	242.3	247.5	244.1	261.1	184.1	198	198.4	276.7	191	31.6
1552476_s_at	16.4	29.4	15.4	31.1	33.9	34.7	8.6	44.5	55.3	24.6	33.35	11.9	85.3	30.5	49.5	27.5	81.8	119.5	32.2	21.5	34.8	24.9	19.2	28.1	77.9	48	15.5	11.4	36.8	36.3	18.2	21.4	10	21.3	9	20
1552477_a_at	54.3	59.1	3.7	42.8	88.8	16.5	13.9	9.7	7	43.6	13.32	8.5	68.4	19.4	18.7	9.3	62.5	7.7	58.9	5.1	29	30.9	56.9	58.6	56.3	38.1	43	16.5	7.8	3.8	12.9	54.1	40.9	19.6	87.8	9.7
1552478_a_at	59.8	34.2	8	18.9	50	30	29.3	30	55	18.5	12.94	7.2	89.4	8.4	51.7	10.9	22.4	39	14	9.2	10.6	62.9	6.8	9.4	3.2	10.7	7.4	10.8	4.9	4.6	6.9	29.1	13.7	5.9	30.6	8.5
1552480_s_at	225.8	588.1	702.4	326.3	686.8	353.4	606.9	232.9	643.5	910	318.33	834	412.6	706.5	1784.4	100	190.7	178.9	184.4	297.7	87.5	385.6	245.3	213.7	332.2	246.9	806.8	844.9	95.8	132.7	284.7	486.9	256.3	302	346.5	68.9
1552481_s_at	69.6	165.6	125.8	148.5	119.7	100.1	75.7	77.8	119.3	9	30.49	107.2	39.1	42.6	130.5	79.5	46.2	61.9	61.2	130.9	47.6	93.1	130.7	53.1	49.7	141.2	108.9	24.6	61.8	112.2	54.7	121.9	31.9	109.6	106.7	63.9
1552482_at	44.3	18.3	44.8	9.7	62	6.2	41.9	23.4	71.8	83.3	11.26	111.9	107.4	138.1	28.3	8.2	70.1	13.2	45.5	61.7	7	26.9	21	66.8	52	46.4	59.6	126.4	66.3	29.6	8.9	20.5	50.5	30.2	64.1	5.7
1552484_at	107.3	213.8	48.6	30.4	152.1	31.2	38.8	25	248.4	77.9	38.93	98.4	32.5	31.8	40.8	123.3	68.6	127.4	122.2	27.4	37.7	34.1	221.5	47.2	45.7	139	35.8	28.7	22.5	34.4	92.8	36.9	131.3	30.5	31.4	22.6
1552485_at	494.9	548	1068.1	521.6	983.3	448.5	543.2	730.9	632.4	363.7	32.55	95.1	149.9	154.3	315.4	410.7	469.4	702.7	732.6	369.6	242.5	661.6	329.2	524.4	297.4	285.8	377.6	96.2	129.4	622.8	614	389.6	174	172.9	430.2	166.6
1552486_s_at	686.1	857	993	614.7	715.1	809.2	710.6	698	778.8	267.1	26.45	223	285.1	200.4	353.8	725.3	572	687.4	718.2	677.6	803.7	802.5	561.1	645.2	634.4	389.9	339.4	175.3	309.1	869.7	784.3	787.5	196.5	645.3	638.8	567.3
1552487_a_at	10.8	2.1	1.7	1.7	11.7	38.5	2.6	1.9	22.9	24.5	9.96	22.7	23.1	2	2.6	1.4	4.5	4.9	11.4	15.3	1.2	12.3	4	2.4	8.9	21.7	20.9	1.6	2.2	1.8	2.1	11.5	1.6	3.1	5.9	1.3
1552489_s_at	51.5	43.1	6	1.7	16.4	9	40.7	12.6	5.2	31.1	8.54	72.2	76.7	30.7	10.8	0.8	9	10.3	44.2	42.7	24	39.4	3.2	30.4	19.1	41.8	23.9	41.4	5.1	45.5	16.1	1.1	2.8	10.9	1.9	18.3
1552490_at	20.9	56.5	58.3	26.3	88.4	13.6	45.2	52.7	48.5	69.9	14.34	46.1	67	73.2	66.7	37.1	55	48.8	84.7	82.8	46.6	15.1	33	25.4	48.1	65.4	96.3	70.7	47.9	55.1	2.8	66.6	28.2	7.5	10.1	40.3
1552491_at	3.3	52.1	26.5	46	10.6	7.7	57.9	13.4	11.3	3.9	26.65	10.2	29.3	10.6	14.7	6.6	72.8	4.7	80	10.8	51.4	50.4	9.8	49.1	50	10.8	49	19.7	13.3	47.6	43.3	22.6	25.6	55.1	9.3	10.3
1552493_s_at	6.6	16.7	7.9	6.3	6.4	10.9	7.1	6.3	7.7	9.4	15.27	12.4	7.2	108.8	27.3	10.4	13.9	9.2	9.8	5.6	8.8	10.2	20	4.3	11.3	7.9	7.1	10.5	18.1	11.9	15.2	12.5	11	8.4	17.5	14.3
1552494_at	22.2	7.3	70.1	19.6	93	192.5	95.7	71.1	94.9	7.4	30.3	93.9	47	158.7	53	57.4	139.2	30.5	95.2	99	72.2	64.2	92.5	73.5	58.7	63.6	127.5	147.4	27.7	41.4	83.4	94.9	73.5	22.7	116.5	91.9
1552496_a_at	4.8	8.2	40.7	8.4	2.8	2.5	2.6	28.2	3.9	2.9	11.28	47.2	3.4	7.8	3.6	22.7	9.3	7.1	24.9	2.8	2.1	4.6	4.1	5	7.3	4.9	4.3	14.9	16.7	4.6	4.2	2.4	2.3	21	3.2	11.8
1552497_a_at	1567.4	1652.2	804	2126.6	1317.7	1229	1803.2	1726.8	1550.2	588.4	1203.48	2329.5	1791.3	1053.6	1259.8	1190.4	2002.4	877.8	1540	1074.5	1636	1415.7	2094.5	1394	882.5	1870	2227.5	1369.2	1472.9	1633.1	1705.1	1418.3	941.6	569.5	1595.8	2902.1
1552498_at	92.5	87.9	67.7	63.1	29.4	100.7	38.3	37.7	112.1	75.1	11.8	90.4	53.4	99.7	89.8	7	45	56.3	40.4	81.6	45.3	35.3	83.3	103.2	48.9	75.7	43.8	36.7	53.9	66.5	102.3	41.6	32.1	21.6	49.3	48.6
1552499_a_at	32.2	50.6	23.9	8.8	44.2	70.2	41.1	3.6	12	53.6	14.02	48.1	116	56	86.7	47.2	48.9	62.1	75.7	52.3	64	18.3	11.7	10.8	39.6	4.3	19.9	54.7	76	31.1	76.8	55.5	56.7	47.6	3.5	37.5
1552501_a_at	1196.9	1180.7	871.7	1222.3	774.8	1058.1	853.3	950.5	869.5	1348.6	224.07	264.3	713.7	1311.1	658.3	1763.5	729.9	809.9	719.2	1525.6	1065.8	1074.8	683.2	1750.5	2006.6	469.9	724.6	809.2	1204.3	1461.9	794.7	824.3	1516.1	1416.8	938.2	1506.6
1552502_s_at	4	3.2	8.9	6.3	19.1	4.8	31.8	4.8	28.3	21	9.96	45.8	67.5	4.8	35	1.5	4.9	30	38.5	2.1	23.5	4.1	16.5	20.3	2.7	11.4	5.5	7.1	8.4	1.8	4.9	42	8.4	4.6	17.4	5.3
1552503_at	19.6	117.2	21.9	166.6	90.5	156.4	41.8	20.3	20.3	53.1	22.28	103.2	22.2	22.9	121.5	14.4	93.8	15.3	17.1	11	43.6	39.2	132.5	67	21.6	63.5	15.6	33.1	7.7	79.7	35.6	9.3	6.5	14	67.4	12.7
1552504_a_at	345.5	612	487.9	428.6	271.7	526.1	345.9	332.8	532.5	639.4	103.3	269	359.7	644.4	157.9	411.2	192.6	564	471.6	627.5	429	355.4	417.7	269.5	230.8	175.3	456.6	504.1	514	286.8	211.5	273	540.7	371.2	390.1	286.9
1552506_at	3.4	33.1	48.9	37.1	48.4	15.1	19.8	2.6	61.1	15.6	14.39	35.9	49.4	92	60.2	46.6	7.9	14.1	43.5	7.2	13.3	12.9	10.9	16.1	75	24.5	38.8	64.3	60.6	36.5	12.5	19.9	3.4	47.7	23.9	19.1
1552507_at	37.3	20.3	16.1	30	15.4	24.3	79.2	7.2	21.8	57	16.02	8.9	11	85	85.5	15.1	135.9	25.3	22.9	13.8	8.7	59.4	17.9	8.1	41.4	35	15.5	27.7	10.6	53.2	33	20.9	9	6.8	27.1	4.8
1552508_at	9.6	54.4	61.5	5.8	19.8	14.7	4.5	5	7.8	53.1	17.03	52.1	40.6	15.3	26.9	29.5	8.6	5.4	7.9	13.7	3.5	5.8	4.6	34.5	21.6	7.7	76.1	21.5	42.3	6.2	5.3	42.9	56.3	19.9	2.7	8.7
1552509_a_at	36.1	29.4	75.9	52.7	51.2	54.9	59.8	19.8	32.3	91.3	10.19	7.7	70.2	91.6	10.3	12.2	3.8	22.1	74.6	91.3	1.2	68.5	24.9	11	30.9	53.2	79	63.4	31.1	37.1	3	59.9	20.5	36.6	85.2	25.3
1552510_at	293.4	412.5	298.2	413.1	516	469.2	360	260.4	652.8	49.9	166.97	318.4	561.1	429	401.4	433.4	230	507.2	615.3	432.8	318.9	429.4	481.3	456.6	591.5	797.1	591.8	1017.2	326.5	602.7	326.7	530.8	504.5	273.6	458.5	698.9
1552511_a_at	4.7	7.4	8.5	2.3	4	2.2	5.2	6.4	34.4	2.6	9.41	11.9	15.9	7.9	0.9	4.8	4.1	2.1	17.6	4.2	1.6	2.8	6.3	6.9	6.8	2	24.2	67.7	1.9	2.1	3.9	2.2	3.3	7	6.4	7.6
1552514_at	121.1	88.9	117	102.4	115	69	162.5	149.1	155.6	77.8	10.95	8	39.7	10.1	102.4	3	26.9	35.3	83	44.6	60.2	85.7	99.5	57.4	86.6	61.1	44.9	3	86.2	60.7	31.8	60.8	58	52	56.5	20.1
1552515_at	15.1	138.1	99.8	42.7	113.1	11.6	98.4	49.1	203.6	62.9	15.84	11	102.2	8.1	78.2	25.6	71.6	110.7	150.7	43.2	6.3	100.2	44.7	59.9	55.4	110.7	102.6	98.6	56.9	29.5	55.3	106	68.9	78.7	81.4	2.6
1552516_a_at	572.6	667.4	686.7	454.4	797.1	504.7	607.7	801.1	934.4	513.9	166.52	576.6	381.4	358.7	964.1	574.5	835.5	730	602	837.5	645.2	792.8	522.8	681.4	749.7	795.2	974.3	564.2	318.8	774.3	743	692.7	321.8	528.9	554	440.6
1552518_s_at	90.2	6.9	23.2	5.9	115.8	50.6	7	11.1	10.6	81.5	23.63	70.6	124.5	12.6	134	4.6	6.8	4.8	4.8	6.2	14.3	7	21	7	3.8	43.8	59.9	32.6	5.7	5.1	55.7	62.3	5.6	31.4	50	55.9
1552519_at	234	305.4	155.9	317	279.4	122.6	316.3	218.1	151.3	215.2	110.06	364.5	177.5	249.2	376.9	328.2	281.7	123.9	220.2	107.1	301.1	391.3	397.8	483.6	284.8	664.5	284.7	269.3	463.7	348.4	337.5	348.5	323.7	260.4	160.2	311.9
1552520_at	4.9	33.6	28.1	7.7	46.5	53.9	15.3	22.7	10.4	54	12.04	63.7	64.4	7.3	37.5	46.1	39.3	46.9	41.1	63.9	3.2	73.6	35.8	12.9	111.5	23.2	10.6	66.6	11.7	25.2	74.8	71.8	45.5	22.9	36	7.6
1552521_a_at	36.4	48.8	2.5	31	2.4	48.4	2	40.9	4.3	3.6	7.72	39.7	3.5	37	30.7	3.2	5.6	10.5	5.9	35	5.8	28.5	39.9	4.2	48.9	26.2	1.8	2	2.6	3.9	0.7	22.8	28.6	4.4	22.4	2
1552522_at	13.1	108.2	50.4	26.8	25.4	6.2	4.5	17.2	42.3	58.7	9.19	4.5	85	56.3	9.5	18.6	84.8	60.1	8.1	71.8	62.8	48.3	37.2	6.2	56.4	16.7	68.3	76.4	3.1	1.1	6.4	28.7	42.2	3.7	33.5	47.8
1552523_a_at	5.1	6.2	64.2	4.8	5.2	36.4	68	58.4	18.5	10.3	16.88	16.1	76.5	48	56.5	18.9	21.7	9.4	36.6	18.8	4.5	9.3	6.3	9.9	5.1	32.5	46.3	40.7	43.9	47	20.6	9.7	3.2	8.3	44.5	11.6
1552524_at	11	23.8	8.7	14.7	24.2	11.3	20.5	82.4	40.5	12.7	68.04	20.3	20	21.6	33.1	36.1	21.4	17.9	18.9	17.9	14.3	22.9	16.1	13	17.4	14.2	33.4	41.3	11.4	16.3	23	15.7	15.6	25.9	27.1	21.1
1552526_at	3.1	18.9	5.1	3.9	3.8	10.8	55.7	6.3	5.7	3.6	15.87	3.8	48.4	4.9	12.4	15.3	7.5	3	4	2.8	11.8	4.7	6.7	4.6	9	9.4	12.6	6.7	10.4	5.6	9.7	10.6	5.8	6.7	7	10.4
1552528_at	153.1	103.6	43.7	16.7	11.1	23.4	89.1	13.6	35.2	76.8	74.67	17.3	12.6	12	66.2	43.2	65	26.2	64.5	102.4	94.7	97.4	19.9	77.3	22.6	58.7	44.9	48.3	44.6	111.3	73.9	104.5	19.3	57.1	70.8	76.7
1552531_a_at	2	4.2	9.3	8.1	26.9	8.6	10.4	29.9	10.4	4.5	11.14	51.8	62.3	8.7	42	6.5	7.1	6.9	16.2	5	6.3	60.3	8	7.2	46.9	21	17.2	24.1	2.8	7	30.4	12.3	2.5	26.2	32.7	6.8
1552532_a_at	1.9	2.1	4.7	42.1	5.8	7.4	3	57.1	6.3	20	11.96	5.9	15.4	1.8	7.6	12.1	6.5	1.9	4	2.1	1.6	11.1	6.1	20	14.9	45.8	46.6	3.8	1.2	6.4	4.8	4.8	8.2	4.5	10.6	7.4
1552535_at	17	13.8	59.1	86.7	17.1	11	29.3	14.2	42.9	14	40.07	112.8	48.5	71.4	61.7	6.5	15.6	9	54.5	5.3	21.5	18.7	9.2	11.9	8.4	16.9	63.4	10.8	52.6	48.6	64.1	14	8.5	23.3	13.8	31.2
1552536_at	172.7	332.9	568.6	221.5	346.7	154.4	383.6	199.9	636.5	1141.6	285.11	736	875.1	995.6	880.9	277.7	418.1	483.1	389.7	563.6	137	282.9	325.1	441.6	436.3	346.3	865.8	1253.3	773.8	181	507.3	536.3	613.8	456.5	499	147.5
1552538_a_at	8.1	9	2.2	3.9	4.5	3.7	3.2	3.3	10.3	9.8	10.84	10.2	11.5	5.6	10	21.1	6.7	9.1	2.9	13.5	4	5.9	3	10	7	6.7	10.9	3.3	9.5	4.7	4.5	3.6	48.9	5.2	3.4	4.6
1552540_s_at	55.6	55.4	7.2	17	53.2	106.4	20.3	8	109.8	4.4	21.52	75.7	58.8	96.1	125.3	45.4	18.1	86.3	84.1	60	46.4	31.7	104.4	14.6	21.9	72.6	6.6	75.7	37.3	113.6	94.5	122.5	103.2	46.2	128.6	98.5
1552541_at	2086.3	2378.5	1492.5	1673.4	1152.7	1317.4	2794.4	1305.1	3286	347.3	76.18	274.1	150.9	95.1	519.1	464.2	1173.7	444.6	718.1	868.3	893.9	939.3	1495.4	692.7	487.1	1583.2	652.6	296.1	408.3	1036.4	731	1159.4	211.4	807.3	736.1	977.7
1552542_s_at	1128	1116.1	674.7	941.2	780.9	985.8	1386.4	747.9	1517.6	466.4	84.45	496.3	297.9	377.5	790.7	674.8	1064.1	666.8	756.5	824.4	651.9	880	1156.6	877.3	761.2	1068.9	586.3	322.9	543.6	926.1	924.7	929.5	523.8	650.6	840.6	881.4
1552543_a_at	60.4	92.5	75.9	62.5	36.3	140.7	5.6	5.4	38.9	77.8	12.92	14.8	90.7	137.5	139.7	4.4	114.1	96.2	59.1	49.4	68.6	90.9	96.8	17.7	68.5	24.5	67.1	67.2	5.2	101.7	23.2	81.7	8.9	51.3	60.4	96.2
1552544_at	53.8	41.4	3.3	86.1	49.9	7.9	35.8	42.3	59.2	91.4	13.32	53	55.2	54.3	40.6	29.5	76.5	47.9	78.9	16	47.6	47.4	87.7	48.2	92.5	91.8	77.8	67.6	43.6	23.9	85.5	33.6	43.8	79	13	37.9
1552546_a_at	8.5	51.2	61	43.3	39.4	82.5	61.7	92.4	118.6	95.8	12.53	86.1	132	89.2	69.9	87.5	43.7	67.7	68.9	61.3	85.8	65.1	67.1	90.4	51.9	44.8	78.3	117.1	65.2	77	68.3	73.7	95.7	35.6	59.6	47.8
1552548_at	31.5	81.9	50.6	103.1	130.8	15.5	40.8	59.8	42	35.6	14.03	80.8	23.9	118.7	9.4	88.2	88	24.1	6.8	3.4	51.4	63.1	90.1	45.1	58.9	16.1	4.7	91.6	37.8	62.7	85.4	37.8	60.3	34.5	4.9	44.3
1552549_a_at	24.3	26.8	26.6	47.6	27.3	13.9	21.6	25.9	15.3	11.7	21.96	50.2	24.6	27.7	66.8	23.6	126.2	21.5	31.2	24.4	4.9	113.2	99.1	30.8	50.4	40.2	14.6	16.1	35.5	24.1	25.5	34	11.7	25.8	73.3	98.8
1552552_s_at	337	329.4	694.3	164.7	320.4	320.7	304.2	333	393.3	328	23.31	131.2	173	197.6	296.8	197.4	266.6	5.9	149.5	446.9	268.7	651.3	234.2	303.8	142.9	125.1	90.4	164.7	226.3	305	571.4	236.9	110.4	411.9	207.4	134.3
1552553_a_at	881.6	1510.8	1084.3	970	954.7	1121.3	1217.8	1240.1	1156.6	1141.3	115.9	351.1	1039.2	1593.1	452	1361.4	747.3	1942.5	1041.2	1363.6	1176.6	934	915.5	748.6	1123.6	497.7	742.8	992.2	1094.6	867.8	851.5	684	941.7	1027	975.7	732.9
1552554_a_at	488.2	734.8	523	507.3	425.1	594.6	583.1	458.9	628.1	81	15.82	62.3	141	72.6	107.6	165.3	195.2	219.3	220.4	198.4	249.8	171.3	124.4	167.3	116.6	105.1	43.7	31.1	19.3	338.8	247	202.9	42.9	224.3	201.2	166
1552555_at	90.6	184	98.4	124.2	160.7	222.2	56.8	82.6	111.8	233.4	37.96	74.7	55.4	110.9	242.3	132	195.9	203.2	172.6	144.3	63.8	124.1	143.1	119.6	65.5	144.8	93.7	165.2	39.6	132.2	93.6	95.5	185.2	148.8	172.4	57.2
1552557_a_at	50.7	8.5	58.2	47.5	24	59.8	70.8	58.2	23.5	3.4	8.89	82.7	7.2	44.3	71.3	44	59.4	6.6	24.2	24.8	35.9	25.1	39.6	69.1	70.5	74.5	12.2	50.3	54.5	23.9	73.6	71	49.3	27.2	30.8	23.9
1552558_a_at	79.1	401.9	50.2	155.2	221.7	249.4	206.9	77.6	195.5	81.2	56.69	192.6	226.3	245.3	294.2	131.3	206.1	200.6	202.2	140.3	103.8	154.2	258.4	72	232.3	221.8	174.7	259.6	146.5	107.7	102.9	229.2	171.8	104.1	134.4	188.5
1552559_a_at	5.6	22.2	50.2	20.2	12.5	11.1	14.6	5.6	17.6	72.5	16.94	3.5	20.6	18	31.4	5.7	22.8	11	21.1	10.5	13.9	8.6	16	23.9	20.6	24.8	20.8	5.7	17.8	32.8	20.8	15.8	9.1	8.3	15.5	10.7
1552562_at	143.7	106.2	101	96.3	102.3	123.5	95.3	114	112.7	105.1	27.66	85.3	114.7	130.2	137.2	112.7	101.1	38.6	74.2	125.8	165.6	103.1	108.7	105.8	69	65.2	77.2	76	60.2	95.4	110.3	101.2	49.2	81.6	89.7	127.3
1552563_a_at	69.6	93.4	301.8	151.2	186.6	97.5	134.2	102.8	251.8	546.2	106.29	652	614.8	402.9	647.2	133.5	215.6	219.4	310	350.7	108.8	183	175.7	217.9	125.4	351.6	498.9	781.1	423.2	97.2	300.7	227.1	377.2	245.4	385.1	56.7
1552564_at	54.6	17.3	12.5	67.7	59.6	32	22.8	39.2	14.8	52.5	12.58	86.2	62.2	4.9	71.9	71.9	58.9	76.2	70.1	6.3	116.3	72.8	83.6	25.9	41	86.9	78	102.2	133.9	43.7	4.6	82.3	122.2	84.9	37.7	56.3
1552566_at	3.4	7.2	2.2	24	4.5	6.6	6.8	2.8	5	3.7	12.3	3.8	4.2	4.6	2.9	1.9	7.9	3	8.1	2.5	3.7	2.9	8.9	6	3.6	3.5	6.3	23.8	5.7	8	3.9	3.2	4.7	2	2.2	3.9
1552568_at	47.4	51.8	32	70.8	27.1	5.2	3.5	33.1	75.5	17.9	21.45	28.1	13.9	5.8	4.2	19	35.7	37.1	55.4	5.6	10.9	28.7	3.9	79.2	6	4.8	36.5	144.1	61.9	3.8	57.3	2.8	58.2	2.8	3.4	30.9
1552569_a_at	6.8	64	9	11.7	10.2	88	8.5	3.1	55.3	7.5	13.25	9.2	9	15	28.9	5.8	7	7.7	17.6	7	42.8	14.4	56.7	4.8	53.6	51.8	61.8	39.3	6.2	31.1	42.7	14	10.4	5.5	12.2	12.4
1552570_at	71.1	68.5	78.7	27.4	23.8	92.9	75.4	79	4.8	101.7	11.26	6.7	65.6	40	25.6	3.1	76	49.7	112.8	63.9	10.1	56.6	10.3	57.9	41.1	38.6	48	107	45.7	11.8	28.4	67.9	105.3	34.8	50.1	37.9
1552572_a_at	4	5.1	3.2	2.1	52.9	3.2	2.4	4.9	3.2	6.3	8.03	56.1	19.2	1.9	1	23.2	11.2	17	19.6	2	2.7	4.6	3.7	33.8	7.2	32.8	28.7	6.4	3.1	7.2	2.7	21.5	5.1	2.9	37.7	1.7
1552573_s_at	1.5	40.4	1.1	6.3	5.6	10.3	0.6	22	2.5	10	7.56	12.4	2.9	1.6	4.4	4.1	6.6	15.7	7.9	16.7	19.9	1.1	3	10.4	2.6	1.8	8.6	3.3	2.8	1.4	2.7	2.6	14.5	1.3	2.6	6.2
1552575_a_at	9.1	48.5	13.4	21.9	27.4	3.8	16.5	3.6	7.7	6.2	11.68	11	10.3	72	49.9	59.9	18.4	14.1	17.2	4.3	8.1	5.5	3.3	23.5	10.4	4.4	52.4	15	4.1	20.3	11	11.5	7.9	2.5	14.8	20.5
1552576_at	60.5	92.7	58.9	36.7	38.7	20.4	65.2	72.4	114.6	144.2	20.96	107.1	145	40.4	122.2	44.9	17	33.1	100.2	23.9	3.8	126.1	115.1	30.3	133.3	55.2	164	182.7	99.6	54.9	13.4	102.3	111.5	96.7	21.1	48.1
1552578_a_at	5.5	9.6	31.1	19.5	26.8	30.3	32.2	35	58.8	3.5	12.39	23.8	4.4	3.6	2.5	66.7	6.6	4.5	6.1	1.6	15.8	5.3	52.8	2.2	4.9	92.6	31.9	3.5	30.7	18.6	10.8	5.8	6.4	6	30.1	105.6
1552579_a_at	8.3	45.7	11.2	4.1	38	53.4	84.3	19.7	53.5	7.1	14.98	45.8	12.2	8.7	77.7	12.4	38.9	38.3	79.4	23.7	18.2	101.5	27.1	42	46.1	37.9	36.3	8	50.6	11.5	4.7	3.2	33.6	27.4	24.7	53.5
1552580_at	22.2	8.8	25.7	12.9	4.1	4.9	24.7	36.8	45	7.1	15.29	9.9	7	4.4	72.3	31.4	7	3.7	16.1	3.9	2.8	8.7	37.6	56.9	4.2	5	4.2	5.2	34.8	9.9	13.3	9.2	2.5	3.7	5.1	7
1552582_at	11.8	42.4	8.3	55.3	9	17.3	2.9	35.9	15.5	5.3	10.37	24.1	3.4	8.7	8.6	7.8	18.1	9.7	13.6	111.8	19.8	2.6	12	23.1	4.2	58.8	51.7	4.1	21.3	12.6	20.5	75.1	40.6	81	44.6	8.7
1552583_s_at	13.6	82.3	27.9	4	35.1	8.7	51.6	32.5	5.7	9	10.06	79.2	10	9.2	45.3	2.2	4.8	7	50.9	26.8	12.3	69.2	104.3	27.1	73.3	15.6	7.2	37.9	5.1	4.4	10.6	3.6	8.1	8.7	39.7	45.8
1552584_at	2426.8	2122.4	1761.3	2918.8	1599.8	2224.7	2045.1	2784.5	1448.5	1884.7	1343.64	1722.4	2543.5	2597.8	2134.8	2081.9	2150.7	1457.4	1828.1	2206.3	2201.2	1975.9	2007.3	2236.7	2505.3	2762.1	2972.6	2217.4	1789.3	2661.6	2242.3	2373.3	2344.3	1134.8	1642.4	3042
1552585_s_at	26	34.4	1.5	20.7	29.6	2.1	5.7	14.9	32.4	63.3	10.08	2.1	2.4	2.9	111.6	46.2	34.2	35.5	8.4	60.2	19.1	3	43.4	30.3	5.4	67.3	29.3	122.1	6	2.5	16	53.1	3.7	16	36.7	1.8
1552586_at	83.7	80.1	12.9	60.5	11.4	48.4	17	14.7	140.6	28.1	27.89	43.2	86.3	64.7	90.7	43.9	14.3	104	80.6	11.2	53.5	17.6	75.9	21.7	24.3	39.7	82.2	13.7	44.7	5.1	14.2	16.3	18.1	50.9	28.1	82
1552587_at	15.5	58.2	28.6	51	46.4	31.4	69	43.6	50.8	8.9	9.08	8.8	4.2	22	41.3	20	83.9	52.7	4.2	61.5	41.5	37.8	61.3	65.6	26.7	64.9	16.1	78.2	16.6	7.3	4.6	67.7	46.5	23.3	26	22.5
1552588_a_at	7.3	32.4	28.8	7	3.2	18.8	3.7	5	3.9	7.8	10.3	13.5	41.3	27.1	5.7	4.9	41.5	3.9	7.7	6.3	1.8	11.5	4.7	13.3	8.7	5.6	64	6.9	3.4	8.4	25.9	8.2	6.8	3.2	68.2	1.8
1552590_a_at	17.9	7.8	25.8	9.4	24	8.4	6.8	4.9	14.3	52.6	10.04	3.7	40.4	32.6	4.3	12.4	46.3	13.9	45.7	24.4	29.1	34.3	60	10.2	6.8	4.2	55.4	33	7.2	52.5	14.4	22.7	6.7	24.5	19.6	9.1
1552592_at	35.6	9.9	7.6	3.5	18.8	3.9	33.7	1.4	7	52.2	10.43	34.3	3.2	64.7	40.2	38.2	5.9	56.7	2.7	27.6	3.3	2.6	6.5	7.9	10	12.9	28.6	11.3	6.6	9.4	5.1	20.3	16	3.9	36.6	17.9
1552594_at	13.7	59.3	61.4	58	47.2	43.1	20	51.5	124.9	13.8	39.26	24	88.9	21.7	25.1	12.5	25.9	17.5	90.4	85.6	63.3	25	13.8	13.1	121.2	15.1	54.9	141.4	110.6	9.5	19.6	60	60.8	85.8	43.1	13.3
1552596_at	43.7	38.5	18.7	21.3	13.7	16.4	20.1	33.8	50.5	23.1	52.44	80.3	31.7	138.9	50.3	20.4	52.4	33.4	29.1	147.8	12.8	25.9	36.6	17.3	98.9	36.5	73.2	32	52.4	33.1	185.2	36.6	25.3	25.6	30.7	23.3
1552598_at	40.8	88.8	91.3	89.7	56.8	42.6	90.5	58.8	13.6	107.6	19.9	33.3	32.6	57.4	79.5	99.9	109.6	83.3	48.1	159.3	95.9	98.2	77.9	58.9	77.7	99.2	87.7	78	24.1	79.5	56.1	176.7	78.6	55	122.8	99.3
1552599_at	10.9	104.1	15.2	89.1	25.7	49	46.3	24.8	16.1	25.8	9.44	55.2	26.6	53.3	81	57.5	10.6	36.9	4.2	20.7	25.2	30.8	27.4	8.5	18.5	9.3	11.1	48.8	8.2	36.5	9.6	27.8	5.8	27.9	43.8	51.8
1552602_at	51.3	127	27.1	68.5	106.1	38.4	72.1	83.7	30.9	124.1	22.23	104	152.4	139.8	144.4	83.7	69.2	27.3	106.8	126.2	23.3	106.7	60.2	35.9	35.2	97.3	120.5	139	98.9	65.5	90.1	79.6	68.8	140.7	163.7	91.2
1552604_at	57.2	15.2	60.3	81.9	3.2	14.6	43.4	21.1	30.7	6.2	20.13	10.2	49.3	51.2	36.7	4.7	78.3	22.3	80.5	3.9	11.6	17.7	21.1	46	12.5	36.7	14.3	17.6	19.6	6.6	27.8	74.8	29	16.2	7.7	35.9
1552605_s_at	28.6	35.9	58	9.4	6	10	44.4	13.2	4.7	6.1	11.49	20.7	4	36.2	33.2	56.3	6.9	61.9	33.2	5.8	14.6	4.3	50.8	5.8	62.8	74.7	52.7	3.6	31.8	51	18.4	59	45.2	51.7	26.3	23.8
1552607_at	374.1	198	134.7	212.2	175.6	165.5	169.6	158.4	155.2	363.7	77.56	296.7	357.9	233	263.6	189.7	191.9	201.4	187.5	267.8	171.3	203.2	193.1	165.6	215	195.9	204.5	462.8	292.6	202.6	159.6	230.4	298.6	212.2	235.2	178.1
1552608_at	7.7	10.4	12	14.8	9.1	25.6	3.5	4.2	12.4	6.5	17.26	7.6	44	4.5	10.7	6	5.5	6.4	14.1	3.1	3.2	48.5	3.3	9.2	3.3	59.4	39.5	5.8	7.9	3.3	7.1	4.1	6.7	5.6	2.7	3.3
1552609_s_at	34	59.2	42.4	21.4	58.2	17.6	25.4	29.2	80.4	27	13.4	21	74.3	14.1	58.2	46	38.3	42.3	49.3	90.8	80.7	3.1	29.9	50.8	36	8	37.7	29.6	14.8	43.5	49.7	74.4	37.4	40.4	33	50.6
1552610_a_at	6918.6	7138.8	6248	7876.1	6609.9	6217.7	6901.2	7329.5	6555	1269.6	866.38	3094.3	1838.1	1009.1	3480.9	4675.6	6962.7	4083	5754.1	4436.1	6312.2	6493.4	6590.4	6147.7	6211.6	7062.2	4047.8	1712.3	2007.8	7440	6738.1	5909.3	1780.8	5251.3	5443.6	6948.3
1552611_a_at	2738.2	2980.8	1984.1	2571.8	2403.4	2182.8	2712	3217.3	3172.5	2087.1	336.79	1648.3	842	1054.4	1532.8	764.4	1377.2	965.6	1557.9	862	1281.3	1470.9	1314.2	1195.4	2269.4	1638.2	1398.3	1016.5	583.2	2791.4	1703.8	1592.9	557.7	1379.4	1353.5	1148.5
1552612_at	1267.3	3322.3	2463.7	1575.5	1655.4	1214.9	1632.5	1821.5	819.2	294.3	248.32	683.7	898.7	649.2	1953.7	2143.3	2365.1	1584.8	2675.1	2158.6	2299.8	2252.9	3619.8	2487.6	2246.9	3083.2	1395.6	649.2	793	3346.3	3830.7	3226.1	854.1	2286.3	2277	3204.7
1552613_s_at	1955.5	4110.2	3196.8	2708.2	2515.1	1561.9	2453.3	2528.3	886.4	641	390.3	1144.8	825.3	737.5	1537.5	1792.8	1678.4	874	2071.3	1610.6	2105.5	1719.2	3118.5	2080.1	2099.8	2692.8	1400.2	805.4	752.2	2555.6	3113.8	2275.7	845.5	1768.2	1652.6	2569.4
1552615_at	166.6	353.7	368.5	242.5	437.9	419.2	368	292.4	468.7	244.2	124.43	315.5	386.5	436.3	489.3	323.7	583.8	430.8	496.5	284.6	274.9	383.5	414.9	399.1	425	471.7	443	514.2	436.1	443.5	398.4	458.6	169	446.1	577.5	520.8
1552616_a_at	29.5	35.4	71.3	10.3	18.9	11.1	59.1	79.3	63.8	24.8	18.52	65.2	101	54.5	137.9	12.1	95.2	92.1	87.5	56.7	4.7	126.1	37.5	86	30.7	192.1	128.9	34.6	105.8	84.8	60.8	21.6	26.4	38.8	43.2	35.7
1552617_a_at	1544	1875.3	1370.6	1402.6	1239.5	1749.7	1498	1538.9	1499.1	801.9	285.48	1055.8	822.7	672.7	736.1	1758.2	1474.6	1646.2	1442.9	1361.7	1949.1	1364.1	1383	1357.9	1151.6	1136.6	958.3	718.1	1166.3	1717	1621.6	1305.5	843.3	1471.8	1290.9	1561
1552618_at	333.2	735	581	314.9	268.8	407.2	486.8	387.5	650.5	347.1	142.02	121.2	276.9	400.3	246.3	606.2	559.3	713.5	423.9	696.6	690.5	383.7	421.5	425.2	458.6	362.3	493.4	209.3	491.9	621.3	659.4	522.4	399	459	391.1	491.2
1552619_a_at	26.4	25.1	7.5	3.2	30.1	25.2	48.6	28.4	27.4	30.8	14.12	19.9	50.6	69	79.7	78.9	7.1	102.3	74.8	53.2	32	23.8	90.2	29.4	49.2	36.2	58.8	7	97.6	5.4	94.2	20.8	81.2	31.4	62.3	28.3
1552620_at	132.6	327.7	195.8	232.6	270.5	237.9	157.8	96.2	175.5	151.6	111.42	236.2	334.3	291.3	442.7	313.3	341.2	316.3	308.8	357	346.4	477.9	368.5	324.4	202.4	400.7	279.5	424.4	338	333.8	300.3	373.9	317.6	427.6	360.8	349.6
1552621_at	3385.8	1674.1	3672.1	2469.8	4015.8	1950.6	3209.7	3304.7	4318.3	2792.2	1213.49	6602.4	2476.2	3299.2	2932.7	2350.1	3388.9	1272.8	7851.3	3823	1506.3	2774.3	3463.2	2625.9	1699.4	3249.4	5935.8	2958.9	1976.9	2656.2	5825.5	2595.3	2171.9	2052	3671.2	1403.4
1552622_s_at	1906.3	1042.7	2119.7	1537.9	2679.8	1081	2342.6	1784.7	2259.7	1874.6	797.24	4118.3	1567.8	1765.9	1790.5	1170.2	1654.8	588.1	4679.7	2068.7	674.9	1508.1	1805	1351.7	1099.7	1634.3	3578	1225.9	889.1	1444	3173.7	1507.8	953.2	1095.5	2216.5	581.1
1552623_at	468.6	236	697.6	370.3	376.3	400	317.2	384.3	600.1	615.3	196.8	406.8	484.2	459.7	352.9	342.8	385.1	346.5	406	347.2	508.3	326.3	392.5	348.6	701	177	842.1	429.4	522.9	451.7	436.6	518.7	502.4	306.9	351	397.2
1552625_a_at	737	600.9	399.4	322.3	490.8	510.5	470.3	319.7	526	425.4	81.89	415.9	295.9	252	289.4	290.1	510.9	263.9	437.8	370.5	371.7	428.3	553.8	679	98.3	397	341.1	226.8	420.4	424.5	461.8	355	250.9	428.3	381.5	507.8
1552626_a_at	80.6	82.3	95.1	44.4	115.3	82.7	120.5	95.2	70.8	100	15.68	72.7	13.8	92.9	150.8	88.9	92.3	120.4	64.7	69	105.1	69	83.6	24.4	129.2	69.5	167.5	126	85.7	81.2	75	91.8	159.6	62.1	131.1	76.4
1552627_a_at	219.3	154.6	166.9	154	150.8	177.7	205.2	196.9	149.1	149.2	22.89	141.5	82	53.9	160.2	169.6	101.4	102.3	208.1	137.6	216.9	186.5	283	132	159.4	211.8	183.6	126.9	69.1	279.3	247.6	189.5	93.7	178.4	137.5	186.3
1552628_a_at	5277.2	3731	3967.2	5237.3	5046.7	4684	4887.1	5350.2	2941.4	3692.8	1879.34	6157.9	4682.4	4505.2	4011	3530.9	2771.6	2554.7	3419.7	3118.6	4168.1	3552.5	4165.6	3792.2	4345.3	4936.6	4098.8	3987.6	3612.1	4568.8	3949.8	3993.2	2980	1766.2	3120.9	4659.8
1552629_a_at	12.2	13.5	3.6	47.8	15.7	41.9	6.3	5.4	11.5	38.5	12.16	8.3	3.6	4.4	11.9	12	5.7	4.3	57.5	7.6	2.2	3.1	2.5	12.9	6.8	5	18.5	4.2	11.6	4.1	18.8	3.1	15.7	16.1	4.4	8.2
1552630_a_at	11.4	30.9	22.1	20.8	57	35.2	27	31.2	79.5	9.5	49.81	48.4	203.9	180.9	308.5	210.6	271.8	203.2	46.3	298.9	208.5	146.9	119.8	38.7	34.6	131.1	261.1	262.8	222.1	141.5	212.1	125	193.6	189.8	157.2	159.8
1552631_a_at	57.2	89.8	79.7	73.4	91	12	51.6	68.6	173.8	54.1	25.36	46	102.8	118.6	94.8	59.8	129.9	161.5	134.8	67.2	68.3	80	80.3	87.1	72.2	37.3	132.5	12.1	57.6	80.9	54.4	16.4	49.7	73.9	6	111.7
1552632_a_at	253.6	318.5	395.4	376.9	316.7	271	294.1	307.8	394.4	234.3	108.85	263	193.9	352.5	278.9	221	288	298.1	316.4	290.4	302.2	229.5	301.3	309.2	277.7	233.4	372.8	254.7	275.8	362.9	326.8	357.3	364.6	229.9	303.1	274.3
1552633_at	943.9	1030.1	1540.3	2114.7	1840.8	1063.6	1596	1686.4	933.1	1438.2	456.41	2670.3	1007.3	1325.9	1948.4	803.7	746.5	763.1	1042.4	767.4	878	1054.1	1511.6	1401.5	1648.9	2097.1	1029.6	1715	639.5	1707.1	990.6	1361.5	1415.4	771.5	893.1	1350.9
1552634_a_at	1872	1757.3	2822.4	3454.4	2504.3	1619.6	2160.9	2641.1	1552.2	2875.8	468.49	3222.7	1437.5	1544.4	2544.7	1584.1	1405.6	1355.9	1423.3	1186.4	1364.3	2004.3	2056.1	2059.5	2879.5	3228.6	922.6	1846.6	1291.4	2770	1777.4	1927	2489.9	1382.1	1332.7	2461.1
1552637_at	35.1	16.4	38.3	5.5	32.8	16.3	34	7.9	4.6	90	11.58	43.7	2.9	88.2	56.8	38.6	94.1	39.7	11.6	88.9	62.6	45.1	81.7	6.2	47.3	69.7	49.5	7.2	98	11.4	27.7	75.8	18.4	64.2	66.7	21.7
1552639_at	250.3	194.2	150	191.2	164.1	239	230.1	131	79.2	102	53.81	131.7	134.5	166.1	110.9	149.7	210	247.5	216.6	211	121.9	295.2	199.2	226.6	630.6	160.7	174.1	215.9	190.8	335.3	263.8	231.3	271.4	131.1	175.7	370.6
1552641_s_at	162.4	185.4	143.5	102.2	124.3	81.4	225.4	237.4	62.3	178.1	112.22	223.7	419.5	424.8	357.1	247.3	234	188.9	202.5	206.8	176.3	240	305.9	122.7	171.9	54.2	651.5	402.6	315.8	181.8	335.1	174.8	242.6	170.9	288	114
1552643_at	316.9	347.6	219.2	208.9	201.7	241	280	286.1	249.6	108.7	29.38	166.1	45.6	185.8	221.5	176.2	198	131.1	318.7	153.9	315.9	353.6	234.8	200.3	228.4	107.7	294	161.5	232.1	269	254.3	242	203.8	238.5	242.1	314.9
1552644_a_at	272.2	345.3	302.9	323.2	424.5	329.1	225.4	380.3	195.6	340.8	81.17	468.3	200	123.4	360	243.8	293.3	252.4	226.3	210.2	215.7	255.3	338.5	265.4	414.9	307.1	447.7	244.3	210.9	301	260.8	393.9	219	194.3	206.5	246.4
1552646_at	587.9	607.3	366	435.6	424.4	336.2	503.6	358.9	551.2	556.5	238.65	527	1001.1	812.9	1054.9	617.5	728.3	437.2	615.5	709.8	525.9	676	595.2	668.1	742.8	977.6	970.9	1131.2	710.8	567.7	668	759	681.1	794.2	535.9	697.3
1552648_a_at	384.6	372.4	366.5	304.1	371.6	294	381	278	435.2	281.2	216.62	609	371.1	294.7	547.1	276.4	547.3	193.3	456	545.7	596.6	415.4	518.5	358.5	403.5	619.7	738.3	656.6	344	516.7	510.1	532.9	294	440	369.5	319.1
1552649_a_at	82.8	155.6	149.8	130.1	47.1	68.4	98.3	90.4	204.2	60.6	28.27	13.3	88.3	74.1	176.6	101.3	141.6	170.4	215.2	123	259.5	136.6	182.9	122.6	110.2	97.2	136.2	80.8	110.7	193.9	131.8	154.2	72.4	73.9	103.7	96.7
1552651_a_at	214.7	303.3	248.9	236	233.6	227.9	159.2	116.1	235.3	17.4	18.85	101.8	260.4	272.6	232.7	228.6	338.3	256.2	237.7	233.2	271.1	143.2	254.7	208.5	162	197.1	295.4	104	158	307.3	185.8	220.6	182	225.8	169.4	206.9
1552652_at	191.1	247.1	231.5	301.7	233.2	251.6	262.5	237.7	197.5	318.8	64.34	346.5	447.1	345.3	391	216.5	363.3	331.4	350.2	276.4	235.7	293.4	303.8	310.2	353.8	363.8	401.4	311.9	367.9	289.5	367.1	409.4	301.2	316.3	319.6	214.6
1552656_s_at	302.2	807.3	813.3	399.3	673.2	348.5	371.7	481.1	669.6	126.9	81.02	193.2	278.5	149.2	484.5	359.3	393.9	342.7	493.4	326.5	294.6	464.3	399.7	358.2	342.7	526.1	626.8	363.3	188.1	487.1	539.4	464.9	242	261.5	348.3	242.7
1552657_a_at	33.2	52.9	57	10.2	38.8	10.2	33.1	14.9	101.2	64.6	26.44	105.5	42	141.9	123.8	32.2	9.1	37.3	6.9	48.4	27.7	4.9	57.7	58.9	6.4	23.4	31.8	66.3	19.4	27.6	25	26.8	49.1	5	53.7	13.5
1552658_a_at	66.5	6.6	39.2	64.4	12.8	6.7	26.7	69.6	52.3	70.6	11.8	99.3	63.8	92.9	7.4	6.6	37.5	45.6	22.8	13.4	47.2	54	67.3	9.7	48.9	24.5	79.1	10.5	10	32.1	64.2	92.3	38.8	67.2	92.4	41.7
1552660_a_at	246.2	606.5	414.5	277.7	346.2	384.8	360.4	253.3	404.4	40.8	14.79	80.1	112.4	74.2	115.8	272.5	456.6	173.9	400.4	193.5	432.8	361.3	339	223.9	198.1	301.8	186.6	75	122.9	544.9	329.7	346.2	120.6	252.1	248.1	348.2
1552661_at	0.6	1	23.7	24.1	3.7	19.4	9.4	9.6	1.8	19.9	7.91	5.8	1.3	19.1	2.2	2.7	42.1	1	28	7	2	11.1	2.2	2	1	2.1	3.2	1.2	1.1	0.4	13.3	13.7	26.9	1.1	2.2	5.8
1552662_a_at	8.1	8.6	20.3	8.1	4.2	6.2	5.1	2.6	5.5	38	10.43	9.6	12.6	32.7	46.2	5	9.4	3.7	14.2	7.6	8.2	13.8	55.7	57	7.3	12.5	14.4	17.2	8.4	31.3	9.8	15.8	10.7	7.8	9.6	11
1552663_a_at	242.2	417.8	302	134.5	200.2	307.5	266.5	223.2	369.8	126.9	71.54	202	253.8	100.2	226.6	105.5	80.7	252.4	210.9	201.5	131.4	345.1	209.6	133	113.5	247.8	177.8	256	112.8	359.6	135.4	231.5	119.2	172.2	276	162.8
1552664_at	652.2	288.5	159.7	353.2	465.8	402.3	279	474.6	135.3	309.7	31.94	164.7	494	264.9	345.5	199.3	150.6	142.4	116.2	320.6	244.5	190.9	248.2	191.2	167.2	206.2	409.9	745.2	211	255.3	109.6	318.5	224	314.5	264.7	262.5
1552665_at	49.3	89.4	81.7	50.4	44.9	98.8	32.7	46.9	74.7	64.3	14.34	43.1	100.3	87	179.9	71.4	21.9	83	51.2	85.4	10.2	35	55.9	109.4	15.6	18.7	105.8	66.3	92.6	77.6	74.8	94	64.9	41.3	111.2	118.6
1552666_a_at	47.4	13.4	4.6	27.7	38.4	6.6	25.6	5.4	27.7	11.1	10.01	3.2	5.3	44.9	17.4	26.4	72.1	40.6	61.6	4.8	8	3	2.8	32.3	4.1	27.4	9.2	85.7	19.4	3.4	74.1	29.1	50.2	20	24.6	10.8
1552667_a_at	1140.7	1096.2	796.9	594.3	671.1	785.9	1110.7	775.8	790.2	854.5	233.83	756.9	1065.1	942.6	955.5	1161.9	1414.7	783.1	1114.5	1359.2	909.1	1127.1	927.8	900.3	531.6	792.5	1577.3	1013.8	875.5	1258.1	1436.8	1286.9	688.7	1129.6	904.5	1106.3
1552669_at	89.4	5.9	67.5	95.4	39.9	20.9	38	116.6	58.8	4.2	18.07	114.1	6.9	24.4	51.8	31.1	44.7	21.9	72.4	35.3	30.2	3.2	56.2	71	24.5	80.1	63	17.2	41	32.3	37.1	31	16.9	10.5	89.8	91.2
1552670_a_at	96.9	73.8	94.8	119.8	59	6	98.1	55.7	105.3	49.7	30.92	71.8	139.9	38.4	152.3	138.3	146.4	266.7	131.4	188.4	118.9	64.5	117.6	131.5	153.7	150.9	73.9	128.5	72.7	122.7	68.2	157.5	86.5	124.8	97.3	91.1
1552671_a_at	14.6	54.4	103.2	10.1	8.1	73.2	15.8	56.6	45.7	13	21.03	14.7	12.1	5.1	21.1	29.7	31.3	8.3	67.8	64.9	6.5	44.9	57.2	11.2	14	22.4	9.1	86.1	53.5	13.3	10.8	13.7	80.5	28.4	11.1	23.1
1552672_a_at	7.6	11.8	12.5	7.4	9.8	15	25.7	7.2	7.8	7.9	17.45	14.1	11.4	43.8	22.3	17	6.3	21.6	15.6	6.2	17	14.6	21.4	13.8	10.1	69.4	9.5	4.2	5.4	11.8	90.8	25.5	18.9	16.5	18	6.3
1552673_at	5.2	48.8	23.8	10.8	2.9	13.9	2	16	15.2	28.9	8.21	44	26.8	65.1	3.7	3.3	7.6	7	2	33.4	12	3.5	6.5	2.5	3.5	28.9	25.7	2.2	5.4	24.7	19.8	4.8	5.2	1.5	3	23.4
1552674_at	41.9	16.3	11.7	17.9	9.5	42.4	46.9	14.6	55.3	76.2	8.55	41.4	11.2	10.3	5.7	17	51.1	7.3	17.2	16.3	16	15.3	56.5	18.5	12	66.1	19.6	5.4	21.5	29.2	25.7	7.1	25.2	0.6	7.8	22.1
1552675_at	4.7	62.5	15.5	82	30.2	28.1	41	6.7	50.7	47.5	9.51	22.3	3.1	32.1	69.1	1.2	6.3	3.9	3.1	2.7	2.6	2.7	57.2	2.2	3.2	2	42.1	4.6	28.9	4.6	5.8	44.2	39.9	2.1	20.6	17.8
1552676_at	100.9	149.8	40	145.5	84.3	108.2	100	94.1	68.1	57.2	38.37	74.8	139.6	141.7	105.9	56.6	18.9	61.6	23.7	101.8	91	145.2	39.2	128.8	54.6	91.4	17.4	168.4	73.8	97	12.9	66.4	24	23.4	97.8	91.6
1552677_a_at	534.7	855	455.2	385.9	762.8	421.7	445.2	509.3	495.6	476.7	271.38	897.5	331.7	233.1	638.4	383.5	492.6	451.7	418	380.2	421.6	650.6	357.4	789.1	610.9	381.7	852.1	509.2	407	368.5	619.6	698.3	201.4	337.7	574.6	366
1552678_a_at	627.8	720.3	346.3	564.8	721.9	638.4	793.1	658.9	824.6	224.5	221.37	494.9	583.7	463.1	489.3	633.7	1022.6	621.1	688.6	483.8	565.8	756	722.3	530.6	543.8	741.4	906.9	361.3	512.5	726.1	861.1	624.6	452.9	547.7	660.1	835.4
1552680_a_at	62.9	66.3	79.8	76.5	57.2	63.1	104.5	75	93.7	11.6	27.64	46.9	127.4	69.4	165.6	39.6	110.5	8	69.3	49.4	47.4	78.2	96.7	95.8	101	54.3	146.8	65.8	52	83	98.8	52.3	92.3	81.4	93.4	55.8
1552682_a_at	67.2	36	30.7	3.9	41	53.2	25.3	77.2	11	35.7	12.23	34.8	113.4	97.1	33.4	15.8	47.8	26.5	95.9	42.4	14.3	58.6	66.3	31.3	36.1	32.1	3.4	12.8	5	43.9	42.4	36	5.1	21.1	8.2	27.4
1552684_a_at	97	147.5	55	24	20.9	84.8	80.3	27.9	126.1	10.3	9.2	84.8	62	48.6	106.9	70.5	85.1	43.2	92.8	95	58.3	24.5	62.1	10.4	23.3	15.3	55.8	9.6	10.9	73.1	49.4	55.1	53.5	12	73.8	9.7
1552685_a_at	80.5	62.7	40.6	132.2	61.8	160.4	101.1	106.8	22.6	44.1	21.56	18.2	74.7	119	130.2	74.6	132.8	173.7	88.7	87	35.2	42.7	16	107.2	99	65.1	166.6	103.8	12.3	106.7	14.9	206.4	70.9	144.1	73.4	113.5
1552686_at	9.9	7.9	20.1	19.4	7.1	4.6	9.3	7	6	53.8	21.01	8.7	13.5	73.3	82.6	85.3	17.7	124.3	14	18.5	9.4	56.8	11.3	6.6	15.3	25.2	93.3	13.5	9.8	12.1	6.1	125.2	28.8	11.2	13.3	9.3
1552687_a_at	63.8	107	77.2	43.6	5.1	35.5	51.4	86.3	5.9	54.4	13.44	6.9	7.2	8.6	11.1	36	13.7	47.5	9.2	17.3	11.1	5.9	15.8	32	48.5	63	23.1	6.8	14.1	8.3	11.5	10.2	9.5	10.5	11.6	5.3
1552689_at	130.2	16.9	6.4	20.6	17.5	9.6	7.1	15.2	24.4	45.5	77.3	21.2	15.9	8.5	7.9	67.8	15.8	13	14.5	10.4	7.7	10.1	38.2	15.6	52	18.5	9.6	22.8	35.8	39.5	9.9	14.3	55.7	48.7	26.5	17
1552690_a_at	168.2	237	226.5	176.3	185.7	156.8	204.6	160.8	152.2	174.5	25.07	141.7	158.9	181	350.5	174	171.5	120.4	201.3	451.2	175.2	96.5	150.8	164.9	143.9	129.3	260.8	179.2	88.5	182.9	243.3	168.3	183.2	211.1	152.9	168.1
1552691_at	284.9	1087.4	366.3	374.2	466.4	590.7	773.8	514.7	180.3	454.5	66.41	493	879.3	1135.5	613	338.4	199.3	406.3	483.6	431.3	416.3	406.9	782.3	286.3	271.5	301.7	715.1	749.7	523.9	410.3	499.4	467.7	422.4	240.6	412.9	250.2
1552693_at	24.9	81.4	3.4	26.5	54.1	63.4	30.6	26.3	40.7	74.4	8.78	37.3	11.8	19.2	58.6	7.8	27.9	8.6	9.3	5.4	58.5	20	20.1	9	59.8	7.4	10.5	48.8	4.9	24	90.4	47.4	3.9	8.4	40.5	62.5
1552694_at	37.1	6.5	67.9	44.6	37	6.3	1.8	45.4	30.3	5.2	8.6	47.6	30.9	46.1	38.4	55.8	12.1	19.8	60.8	16.7	20	40.1	44.2	9.8	2.9	4.5	42.6	44.5	19.9	40.2	5	2.1	2	10.9	45.1	12.9
1552695_a_at	86	50.9	93.2	46.8	104.8	100.6	51.5	83.3	88.6	172.7	25.94	104.9	55.1	92.6	124.5	94.8	63.7	95.3	73.4	75.5	60.1	61.9	131.7	110.3	73.2	87.4	120	63.6	94.3	25.5	85.7	96.3	56.6	101.5	33.2	87.1
1552696_at	94.3	82.1	86.8	50.3	67.3	61.9	60.8	98.9	64.9	25	13.32	51.1	53.3	52.2	104.6	35.6	95.9	44.2	71.3	51.6	56.4	97.2	140.9	59	39.5	72.8	16.1	40.4	22.3	93.2	74.3	79	36.8	75.5	62	97.4
1552698_at	66.7	37.4	5.3	44.4	76.5	8.5	86	43.6	63.3	63.4	34.74	107.1	198.6	123.8	98.1	134.6	88.9	74.6	25.4	76.2	91.5	72.4	158	53.2	89	88.2	103.7	120.2	64	58.5	112.3	110.9	47.8	8.6	73.4	104.5
1552701_a_at	7338.5	4490.3	5886.8	6369.5	5356.4	6831.5	4896.4	6281.4	2929.7	4411.7	1076.16	2002	4338.6	5065	3279.8	5094.1	3077.5	5657.5	4488.4	4573.9	5500.2	4044.9	3840.4	3712.2	6411.1	2898.5	3040.6	3148.2	4004.7	4579.7	4182	3468.4	3595.7	3663.6	3327.5	5337.9
1552703_s_at	6957.6	6462.6	7416.3	7897	6398.9	7399.2	6447.3	6890.9	7112.5	4046.5	832.76	1737.1	3749.3	2624.8	2945.9	4102.9	2286.6	3290.5	3736.5	3497.3	4336.5	3851.5	3800.3	3285.9	4787	2929.3	3195.2	2692.1	1778	3857.3	4226.5	4334.2	1715.5	3776.1	3726.7	4675.7
1552705_at	28.9	27.8	7.8	70.6	11.9	17.2	15.6	13.8	3.6	3.7	11.78	113.3	32	86.5	12.8	48.1	19.9	30.6	36.4	2.8	53.7	1.2	26.4	58.8	4.5	7.2	69.8	28.7	33.1	3	3.1	52.7	26	2.8	8.6	4.6
1552708_a_at	18.4	37.1	2.5	10.7	40.8	29.8	1.4	2.6	58.3	47.7	10.08	50.1	39.6	63.3	7.7	22.5	2.8	63.1	3.6	24.9	2.9	13.8	5.1	50.7	53.9	2.8	60.8	1.9	28.8	16.8	1.8	26	41.1	11.2	36	30.1
1552711_a_at	174.4	118.5	104.1	151.9	92.9	142	137.3	154.9	140.6	223.6	65.86	107.9	102.7	203.8	316.8	163.9	228.9	181.4	178.4	131.9	209	219.4	241.5	243.2	158.1	199.2	90.4	182.1	176	176.4	255.3	200.5	140.1	246	265.9	247.6
1552712_a_at	5.2	106.2	87.8	105.7	36.3	21.6	80.6	11.8	152.2	79.6	18.04	8.6	67.3	111.5	124.8	74	22.9	99.1	120.1	87.3	74.5	74.3	63.9	68.4	20.1	88.9	127.4	65.3	142.1	50.1	86.5	72.1	195.6	87.2	72.7	49.5
1552713_a_at	79.7	25.3	32	37.2	93.1	26.2	29	72.3	92.1	45.7	13.14	100.8	79.3	110.8	122.4	64.9	44.8	69.3	43.5	16.3	9.1	34.4	91	123.2	88.5	44.8	60.6	108.3	53.7	88.3	39.6	67.7	9.9	21.3	32.5	90.4
1552714_at	3.3	7.5	6.3	19.8	4.5	39.9	2.2	1.9	2.5	7.7	9.81	3.1	9	62.9	2.7	28	10.7	41.3	15.4	8.4	3.7	2.6	11.9	14.8	3.6	33.1	9.3	48.7	12	14.7	2.4	5.5	3	6.4	2.2	2.7
1552715_a_at	31.8	63.9	21.1	41.9	3.1	64.5	3.9	37.2	47.7	3.9	11.45	6.2	1.7	105.9	53.6	30.9	47.9	29.4	42.8	11.3	2.4	6.8	10.2	55.6	4.2	5.1	20	10.6	31.7	38.8	8.1	56.3	4.3	41.9	24.9	20.9
1552716_at	348.3	268.9	218.7	261.2	447.4	142.4	324.2	259.7	296.5	194.8	28.83	324.2	92.5	113.1	155.9	132.9	170.4	65	147.9	147.5	240	271.7	227.5	288	160.6	315.3	328.9	163	219.3	252	247.3	307.3	192.4	137.3	180.1	264.8
1552717_s_at	153.9	191.5	315.8	148.9	236.9	209.2	291.7	202.1	393.6	206.1	32.91	135.3	93.1	93.6	191.7	253.7	310.6	248.3	331.2	150.3	172.3	280.6	244.6	224.7	116.2	162.3	274.6	111.8	157.5	279.1	278.1	174.8	136.8	187.2	271.7	110.4
1552718_at	67.1	166	98.6	84.8	95.2	132.6	55.5	75.5	114.6	138.9	26.08	119.9	163	159.4	169.6	162.8	114.6	165.8	25.9	51.7	10.9	58.1	100.5	41.4	120	120.8	182.5	180.5	13.6	90.6	172.3	85	91.6	12.9	78.4	108
1552719_at	152.5	246.1	218.2	171.8	316.4	184.8	357.3	193.1	582.8	457.3	163.72	545.3	527.8	645.9	352.2	274.8	355.1	315.4	424.2	310	66.3	251.7	325.2	250.8	136	197.8	321.3	634.8	549.9	168.6	401.5	428.2	517	226.4	390.5	113.7
1552721_a_at	22.5	9	10.1	5.2	5.9	44.9	7.3	11.5	4.6	30.2	9.08	5.4	18.3	6.3	8.2	6.3	7.5	7.5	2	7	20.9	2.5	18.7	3.3	5.9	21.5	8.7	6	21.1	2.3	6.9	41.7	4.8	6.2	17.2	4.6
1552722_at	2.6	2.7	2.9	27	34.5	3	2.2	1.5	12.2	3	10.34	18.1	24.4	1.2	8.5	1.6	1.8	1.4	39.7	4.3	3.9	21.3	22.3	11.8	1.4	2.2	4.1	3.7	22.8	36.2	8	6	0.8	2.3	15.1	1.1
1552724_at	112.9	172.9	133.5	149.6	172.6	91.7	92.8	141.6	197.9	264.7	35	210.8	113.2	223.9	146.8	91.9	151.1	129.5	220.5	220.8	122.7	110.5	205.5	173.1	238.6	169.6	95.4	78.5	186.3	102.1	109.8	232.4	66.6	211.1	141.1	190.7
1552725_s_at	22.9	16	42.8	90.6	9.9	28.2	66.3	5.6	44.9	28.6	16.58	13.2	16.3	11.2	104.3	24.3	36.6	23.1	165.9	50.1	11.3	10.4	55.8	45.3	86.1	25.9	109	15.8	3.3	45.1	97.3	12.2	45	8.9	5.5	26.4
1552726_at	92.8	30.9	35.1	29.3	17.9	44.2	83.7	13.4	158.9	14.4	18.3	77.8	103.9	32.4	19.1	105.7	71.9	55.2	33.9	55.4	71.3	103.3	48.4	61.5	28.1	88.6	32.8	74.5	123.5	73.3	79.3	25.1	103.6	25.7	54.3	13.2
1552727_s_at	112.8	111.4	60.7	101.1	149.3	71	124.4	7.9	76.6	143.5	18.51	120.6	163	112	220.4	111.6	85.4	107.3	108.8	130.7	115.8	108.9	122.2	113.8	44.6	163.7	145.1	132	157.1	160.4	94.8	110.4	156.7	124.4	112.7	112.6
1552729_at	256.9	40.9	366.1	352.6	277	225.5	261.5	341.3	152.5	281.7	76.14	238.2	370.3	252.7	441.1	333.5	229.9	101.6	253	152.2	109.8	111	261.6	319	159.7	243.9	544.6	338.5	342.2	265.7	198.5	240.5	198.7	177.5	197.2	224.2
1552730_at	74.2	22.2	11.9	74.6	29.5	22.8	17.3	9.2	26.3	20.7	12	51.7	28.6	111.2	27.8	56.2	40.2	13.7	45.8	17.9	79.9	35.9	24.6	15.7	12.4	8.6	14.5	61.6	9.7	69	21.3	10.3	34	10.2	5.8	53.2
1552731_at	1.9	7	5.6	2.9	56.3	1.8	2.3	14.4	13.6	3.8	10.53	8.5	12.2	8.2	4.7	8.1	15.2	8.2	7.5	2.4	15.4	2.7	12.7	3.9	12.9	6.6	34.8	15.3	6.5	4.6	8	6.8	3.1	6.7	10.2	4.4
1552732_at	32.3	50.7	44.8	2.1	26.8	4.4	32.2	47.2	86.1	20.2	8.87	2.1	7.9	40.6	43.7	15.1	18.9	45	26.2	64.2	1.5	35.3	37	33.5	38	5.4	35.4	1.1	14.7	26.3	78.1	22.5	18.5	18.4	42.7	37.7
1552733_at	400.7	419.9	362.2	304	492.1	260.1	553.9	343.8	524.8	624.5	73.63	628.1	546.4	416.4	460.6	302.3	343	217	422	275.1	278.7	383.1	359.4	511.5	395.7	517.8	574.2	462.5	480	287.7	343.6	398.7	490.2	420.7	343.9	379
1552734_at	53.9	200.5	322.5	234.6	269.4	166.7	347.8	123.8	254.2	158	21.78	114.4	53.7	93.9	200.3	62.5	166.6	138.2	225.3	35.6	80.7	165.8	296.1	143.2	132	171.4	182.8	55	105.2	81.2	279.9	234.7	112.8	74.3	151.8	32.8
1552735_at	31.2	60.2	62.2	56.6	112.4	73.3	39.9	41	58.2	85.5	8.96	4.6	41.9	112.7	86.9	66	48.8	33.6	42.4	83.2	28.1	70.7	95.2	66.4	30.1	41.4	58.4	16.2	23.8	44.1	29.1	57.3	142.6	17.9	29.7	22.9
1552736_a_at	53.4	44.9	69.8	79.6	24.5	15.5	5.7	49.5	9.3	8.9	10.24	134.1	50.8	74.2	134.5	70.9	61.5	15.8	113.8	12.3	4.2	20	34.1	93.2	11.5	70.5	54.1	136.5	208.4	110.5	48.8	3.4	196	80.3	10.5	68.2
1552737_s_at	277.3	469.5	298.1	278.9	195.6	357.7	237	275.8	220.1	96.4	26.95	127.3	226.5	201.1	280.8	373	301.2	366.3	309.2	344.8	345.9	365.2	286.4	305	305.3	229.3	450	129.2	179	390.6	320.8	240.1	146.5	296.9	247.7	273.6
1552738_a_at	104.9	95.1	72.7	128.4	101.2	54.2	86.9	77.5	88.2	83.5	10.97	26.8	89	10.7	51.3	44	86	91.2	121.5	121.1	76.4	114	136.6	77.6	79.8	84.8	56.8	32.3	31.4	78.6	135.8	90.5	82.6	99.3	133.6	64.5
1552739_s_at	171.8	195.7	98.3	88	119.4	105.8	120.9	146.7	112.9	119.6	31.47	143	176.9	55.4	165.4	151.5	180.4	79.8	187.3	88.5	199.4	128.8	161	166.8	113.2	251.7	135.1	86.8	151.4	261.5	186.4	154.9	164.2	143.7	119.4	186.6
1552740_at	35.2	28.6	5.4	44.2	51.3	5.1	44.2	5.7	9.5	5.2	10.05	124	5.9	12.5	71.3	11.8	5.1	8.7	12.3	4.8	5.6	7.4	8.7	7.1	5	18.9	5.3	60.4	7.9	11.5	3.3	11.4	6.5	3.3	10.1	2.9
1552742_at	131.2	74.4	112.7	35.3	152.9	67.6	78.4	103.2	55.5	105	11.75	269.9	11.4	90	96.5	8.5	80.6	112.8	281.5	94.9	57.9	114.2	206.2	100.4	57.4	116.4	105	160.3	72.2	141.2	14.6	157.9	195.5	155.2	99.9	86.6
1552743_at	7.1	39.3	11.2	12.9	3.7	59.9	9.6	8.1	23.8	7.3	8.42	19.8	55.3	17.6	17.8	15	2.8	26.8	13.6	12.1	8.1	9.9	11.9	10.7	8.3	52.2	21.2	61	6.5	17.2	3.1	21	13.8	9.8	11.7	50.5
1552745_at	45.2	76.8	48.9	4.4	2.3	18.5	7.8	17.4	9.6	34.3	11.36	3.2	16.9	11.1	4.2	5.9	12	6.9	43.7	3.5	2.7	4.4	8.5	3.7	8.8	44.5	28.9	49.2	5.3	8.2	5.4	10	8.4	10.1	3.2	56.9
1552747_a_at	35.7	61.9	35.9	61.2	35.1	35.1	35.9	17.7	46.7	60	9.53	32.7	40.4	37.1	10.4	35.2	59.2	41.9	15.5	34.3	24	35.6	48.9	21.2	49.7	36	48.9	51.7	30	34.1	63.3	1.1	20.3	5.4	6.2	1.6
1552749_a_at	127.7	18.7	45.5	23.6	42.7	44	101.8	39.5	24.6	234.2	160.46	36.4	30.5	20.5	170.6	54.9	163.1	31.3	55.7	54.4	22.4	40.7	47	62	56.7	44.3	59.1	54.5	25.4	25.1	120.3	25.6	40.3	41.2	47.7	50.9
1552750_at	5	16.8	7.6	7.6	1.8	17.9	17.6	7.3	6.2	15.9	10.2	16.5	67.3	18	20.5	13.6	9.8	4.7	12.9	5	3.5	3.7	2.1	12.6	5.9	10.7	4.6	60	5	10.8	5.3	3.7	11.4	1.7	1.8	14.4
1552751_a_at	68.3	117.7	44.5	110.2	31.1	71.3	121.5	129.1	111.4	99.9	29.57	20.7	102.4	125.7	36.7	68.2	30	26.3	106.6	16.5	22.3	83.4	30.9	44.1	94.1	88.5	182.7	77.5	48	87.8	9	77.8	70.2	18.1	7.6	108.6
1552752_a_at	69.8	55.6	66.6	27.3	65.5	65.2	48.1	30	80.8	13.9	11.33	98.1	66	86.6	84.6	60.9	4.4	54.3	28.1	73.4	54.6	48	70.7	42.1	42.1	60.4	61.7	103.7	56.2	73.2	38.4	57.2	55.5	70.9	81	78.1
1552754_a_at	22.6	3.2	28	43.2	31.2	16.6	10	4.5	19	2.4	10.17	1.6	64.3	14.6	46	29.1	35	3.8	4.7	5.3	15.9	5.5	3.9	34.3	80.7	29.9	52.4	4.2	2.8	24	3.7	48.3	80.4	39.3	21.6	47.1
1552755_at	46.5	90.7	83.7	182.8	145.1	127.3	74.8	112.5	121.7	40.7	13.31	15.1	18.9	36.8	71.2	152.9	101	23.8	188.8	72.1	103.9	157.3	95.8	81.2	172.5	18.4	7.6	54.8	86.6	128.4	21.2	30	20.5	80.4	142.8	21.9
1552757_s_at	4	8.7	18.9	22.6	8.8	19.3	4.9	35.7	5	23.6	14.48	8.9	9	21.4	5.9	39.5	33.6	25.9	9.9	31.5	2.8	3.8	43.3	2.9	14	11.6	9	24.6	29.8	52.8	35.5	3.4	29.7	16.6	6	15.9
1552758_at	21.5	93.7	128.4	36.3	140.5	97.9	96.8	109.8	165.5	74.8	12.37	33.9	21.5	9.6	140.4	72.4	23.2	88.9	110	58.9	85.8	48.3	28.4	44.2	24	7.3	54.1	64	4.2	34.7	93.3	64.1	24.2	10.9	60.7	97.9
1552760_at	65.4	102.4	101.2	7	169.8	116.4	116.4	134.4	58.3	87.1	13.87	9.1	12	62.2	119.8	7.6	18.4	5.7	31	52.6	23.5	118.6	43.4	64.9	56.9	33.1	130	9.1	47.2	24.9	65.3	47.2	27.8	65.7	130.3	42.1
1552761_at	125.6	104.5	122.5	102.4	240.3	173.3	123.2	112.6	234.4	158.8	62.39	66.3	59.3	88.9	215.1	149.5	135.3	100	174.8	159.1	97.1	86.7	138.7	145.8	151.4	171.2	155.9	106	164	127.8	164.7	108.8	182.7	137.8	163.4	226.6
1552763_at	8.3	1.7	1.3	19.7	42.9	28.7	19.6	1.2	4.2	26.7	8.84	1	33.5	19.5	2	1.5	54.1	3.4	8.4	3	31.2	19	1.5	4.5	11	25.4	1.6	3.1	2	2.3	36.5	2.3	12.2	1.2	1.7	22.6
1552765_x_at	37.5	7.2	4.6	31.9	11.9	13.4	51.1	1.2	5.4	3.3	8.29	27.1	2.3	41.5	6.3	26.8	2	51.6	4	4	54.5	7.6	48.9	46.5	1.2	25.5	2.5	48.6	2.3	34.2	6.8	38.4	7.8	1.4	28.7	1.4
1552766_at	12.5	34.1	1.7	3.9	1.8	3.2	2.5	2.3	37.4	42.2	8.37	3.8	30.2	10.1	1.6	3	2.6	5.6	5.9	1.2	8.5	1.4	40	9.9	14	4.3	6.1	47.6	2	36.1	7.7	19.3	29.6	2.6	2.7	2.4
1552767_a_at	32.2	77.1	26.8	26.2	28.9	38.3	3	18.2	69.1	12.3	9.55	36.8	18.1	2.9	40.8	37.4	27.7	9.5	7.3	11.1	3.2	4.7	26.9	32.4	26.6	41.4	4	59.5	60.5	50.7	8.9	28.6	140.2	52.8	27.2	10.4
1552768_at	16.6	25.9	7.9	16.2	14.3	68.1	16.9	14.4	28.6	13.5	47.1	15.4	58.1	19.2	22.5	103.2	49.8	18.4	11.4	83.9	30.2	14.2	23.6	20.2	15	25	48	26.1	5.1	78.6	26.4	17	82.7	21.1	19.1	24.3
1552769_at	93.1	60.2	26.5	77.2	104.2	53.3	39.5	55.1	62.8	72.5	14.99	19.3	80.6	40.8	49.8	93.2	23.4	49.2	118.4	70.3	77.5	95.1	87.1	108.7	71.3	86.2	167.5	97.7	45.4	68.8	9.7	70.8	88.7	61.7	33.1	71.7
1552770_s_at	104.8	131.8	66.3	92.7	140.1	45.4	192.3	79.4	117.5	84.4	22.66	85.9	47.2	144.6	134.4	98.1	85	85.3	75	115.9	70.9	116.9	80.6	136	87.7	67.6	93.2	212.7	204.7	89.1	129.1	131.2	248	113.1	142	166
1552771_a_at	6.5	3.7	9.3	10.9	9.8	8.1	2.2	2.3	15.4	10.4	10.87	19.7	5.5	2.1	9.6	3.3	19.9	2.7	21.9	4.9	10.3	3.8	10.3	6.2	6.1	15.9	2.2	5.2	5.5	5.3	3.1	7.6	2.5	8.1	3.6	1.9
1552772_at	369.2	539.8	869	901.6	482.4	874.2	532.1	1301	622.8	383.6	45.27	102.1	281.4	554.4	539.5	783.5	773.7	1759.3	882.8	807.4	750.1	446.5	456.4	428.7	653.4	509.9	366.5	506.4	620.3	526	621.1	778.5	651.8	507.6	500.7	515.1
1552773_at	399.4	651.1	983.7	1243.8	731.8	1390.4	570.7	1348.3	792	331	33.9	185.1	366.5	508.9	509	772.2	712.5	1810.1	922.1	924.2	838.9	453.6	532.9	499.1	568	483.7	570.8	443.4	463.5	622.4	623.8	681.3	545.6	542	313.6	530.6
1552774_a_at	8.2	11.4	13.4	9.1	4.6	19.1	5.2	6.6	52.8	93.7	13.16	19.8	6.4	63.7	61.8	43.2	7.6	26.2	28.7	44.7	27.8	13	37.2	10.3	9.3	9.4	11.1	14.3	56.2	5.4	38.8	9.5	6.2	6.9	9.5	6.8
1552775_at	68.8	26.2	76.7	12.4	6.5	14.3	10.6	18.2	8.6	15.6	26.29	8.7	15	21.9	17.6	7.4	9.8	8.3	40.8	12	9.9	10.9	7.9	12.2	8.5	7.9	12.2	21.8	8.7	6.3	16	18.3	10.6	13.6	27.8	11.2
1552777_a_at	8.1	11.3	20.2	32.3	25.5	30.6	104.7	3.7	15.9	27	14.99	6.2	8.6	18.1	22.4	28.2	11.6	10.3	42.7	12.5	27	104.1	7.9	32.8	9.7	9.7	30.1	38.9	10.3	67.1	89.8	17.4	28.8	23.1	48.5	15
1552779_a_at	41.9	51.3	38.1	4	14.6	49.5	14.3	81	14.5	5.3	10.01	54.5	68.5	17.2	33	21	70.6	13.7	12.6	34.6	31.8	4.4	25.1	77.8	35.9	71.1	42.9	13.7	4.7	26.1	12.9	69.6	38.2	9	52.1	40.7
1552782_at	50.2	34.1	27.5	42.5	4.8	12.5	2.3	62.2	28.1	3.1	10.8	26.7	1.5	44.8	40.6	19.4	9.5	2.6	13.8	64.1	15.7	26.4	5.6	52.1	9.3	82.1	54.4	78	5	3	11.7	19.9	37.2	4.7	23.9	26
1552783_at	30.3	10.8	21.5	3.5	5.3	3.2	40.8	8	56.5	20.1	9.32	129.3	10.7	83.7	66.9	29.1	49.2	6.8	18.9	33.5	31	4.3	7.6	80.8	5.6	3.2	35.3	102.6	3.2	12.6	42.6	49.8	18	17.1	7.9	11
1552785_at	85.4	93.6	80.2	68.2	124	97.3	115.1	82.6	49.6	71.5	10.4	209.8	127.3	54.4	31.8	75.4	134.2	64.1	79.9	20.9	66.8	87	67.8	65	91.6	101.8	24.4	120	35	35.7	89.6	56.9	39.4	82.2	117.4	52.3
1552787_at	450.4	749.8	256.2	686.8	126.2	409	100.8	576.9	524.1	380.1	248.37	594.7	46	259.7	196.9	96.4	494.1	267.1	346.3	194.8	356.1	108.1	254.3	192.5	299.9	477.9	99	328.5	513.3	137.7	400.6	775.7	194.6	287.8	134.6	203.7
1552788_a_at	402.9	668.7	466.3	459.1	748	299.2	649.6	659.1	568.5	445.2	207.07	722.6	195.7	205.9	311.6	250.2	420.2	277.7	341.7	237.8	408.4	321.9	369.3	312.9	278.3	398.7	263.2	277.1	441.1	418.2	467.8	575.6	278.5	197.1	397.5	164.1
1552789_at	271.5	290.6	200.1	403.5	484.3	149.7	209.2	292.3	497.9	42.2	27.42	283.3	197.6	238.6	132.7	229	226.1	73.3	255.4	141.7	219.6	168.5	317.1	291.3	35.6	194.1	297.1	159.6	201.4	424.5	213.2	185.5	113.8	267.4	190.3	298.2
1552790_a_at	1442.2	1040.9	538.3	1095.4	1120.7	1114.1	1295.4	1216.7	947.7	706.8	194.36	1382.1	607.9	757.1	457.7	910.4	905	646.3	828.9	821.9	1486	1059.9	1094.7	1358.7	497.4	1233.2	653.7	857.4	1348	1257.5	748.1	643.1	1067.7	1032.3	791.9	1583.1
1552791_a_at	41.3	5.6	8.1	3.9	4.1	5.9	41.9	9.1	63.3	20	8.42	38.7	10.1	31.4	75.7	4.7	9.7	14.1	31.9	5.6	44.6	19.8	1.5	31.1	61.2	13.8	3.3	6.1	44	5	3.2	2.2	2.3	27.1	23.1	21.6
1552792_at	42.7	68.8	73.2	41.8	2.7	50.9	36.7	58.3	70.1	2	11.88	31.4	34.1	6.4	6.4	36.3	27.7	34.3	16	51.9	67.8	86.9	68.2	73.1	6	79.9	44.9	65.1	44.6	41.7	28.6	48.1	24.3	60.8	55.7	41.8
1552793_at	121.2	128.4	150.9	61.1	110.8	118.9	160.6	13.2	24.6	85.5	28.31	104.2	159.5	142.9	61.6	171.3	223.6	85.5	129.8	171.3	68.9	88.5	178.6	107.8	23.9	145.3	114.3	29.5	218.1	29.3	272.7	13.6	25.1	27.6	59	117.9
1552794_a_at	25.2	95	46.3	31.1	2.9	3.5	48	34.8	38.4	36.9	8.97	75.7	4	10.6	32.7	34.9	5.4	2.1	7.9	35.9	25.3	47.8	48.4	29.5	5.3	49.8	16.5	41.5	37.1	12.2	53	5.4	77.3	66.4	15.7	36.1
1552796_a_at	61.7	110.8	70.7	48.1	74	108	68.5	36.2	22.4	68.4	13.56	78.5	66	45.8	48.5	59.8	3.5	4.4	50.2	32.2	12.7	21.2	25.3	14.3	28.2	138.7	7.7	50.2	37.2	35.1	67.3	12.8	35.6	26.5	15.8	21.1
1552797_s_at	61.5	34.2	40.2	74.4	9.8	41.2	17.5	43.7	76.7	76.4	10.37	97.5	14.5	54.8	71.3	50.3	22.5	25	70.8	55.3	2.1	28	55.7	47.3	89.9	56.1	32.7	75.8	23.8	47.1	37.5	58.4	54.3	58.1	35.9	41.3
1552798_a_at	326.3	1154.2	1040.9	545.8	600.8	861.2	665.6	728.2	981.9	177.9	28.94	82.5	203.9	298.2	189.2	769.4	650.5	833.6	609.1	833.6	989	476.8	421	400.4	427.3	172.9	333.1	232.2	329.9	893.4	732.6	421.4	109.6	534.1	392.5	465.7
1552799_at	7.4	30.7	36	14.3	14.4	20.3	20.5	7.6	6.9	14.8	16.52	10.1	23.3	77.8	12	4	28.9	21.7	29	16.4	12.7	26.1	8.5	17.9	14.5	17.4	73.5	10.7	23.2	14.7	11.9	60.3	17.4	18.8	24.1	13.2
1552800_at	39.7	38.9	103.8	33	179	27.1	34.7	18.2	57	18.3	81.76	29.5	50.6	62.4	42.6	74.2	56.8	85.2	69	66.6	203.9	88.6	50.1	49	13.3	78	139.4	114.4	14.2	133.2	22.9	76.8	41.5	79.6	93.2	32.2
1552801_at	20.8	20.6	39.6	20.5	4.6	19	53.1	12.6	11.5	22	19.9	6.4	11.2	3.5	68.7	3.6	59	50.4	7.2	5.3	6.2	9.1	6.3	8.9	4.8	9	28.1	19.6	82.9	25.5	16.4	6.9	16.1	2.7	6.4	7.8
1552803_a_at	12.1	39.2	11.2	3.1	16.8	61.1	19.1	8.4	14.2	14.4	11.45	44.5	13.9	39	16.1	9.2	8.5	6.3	7.6	33.1	7.6	7	87.3	38.6	8.5	35.7	39.9	55.8	17.2	31.9	11.2	6	27.3	8.8	13	9.2
1552804_a_at	128.5	259	135.7	145.3	125.4	186.3	129.6	200.5	234.2	128	38.35	99.1	69.6	120.3	207.4	145.8	131.7	124.7	304.8	195.7	139.1	201.1	223.5	225.8	92.9	100.2	259.4	16.6	47.8	194.3	196.5	114.4	133.3	167.9	189.5	163.6
1552806_a_at	714.2	630.9	959.3	1067.2	587.7	646	472.4	623.2	520.4	445.9	106.06	220	257.3	326.5	410.1	637.1	666.6	561.6	481.3	639.9	558.2	453.9	273.3	691.7	758	232.8	516.4	243.3	375.4	956.2	780.8	380.8	175.7	282	391.5	459.9
1552807_a_at	4438.9	3770.4	5204.8	5079.6	2519.4	3461.1	1569.8	2566.4	3345.6	5678.4	853.35	1504.7	2072.6	2066.9	1740.4	3716.4	3101.3	2591.8	2734.2	3931.6	2557.9	1649.1	763.3	3859.5	4134.4	736.1	1718.1	1758.9	3571.4	3112.3	3171.5	1479.4	1127.2	1473	1748.8	1986.4
1552808_at	26.9	15.4	9.4	39.4	38.7	15.5	36.6	61.9	24	31.8	8.7	22.6	8.9	3.7	11.4	2.2	6.9	19.4	10.2	61.9	40.3	32.5	32	14.9	36.1	55.9	1.9	5.7	36.2	23.6	12.5	34.1	0.9	2.8	34	9.4
1552809_at	35.6	70.7	70.6	37.6	78.1	33.8	30.6	72	23.8	113.2	12.37	125.8	58.7	88.8	133.6	5.2	62.8	28.4	52.6	43.6	23.4	9.1	60.2	4.5	56	56.8	60.2	143.8	11.8	7	76.4	40.2	46.9	50.8	39.2	70.4
1552811_at	22.7	35.5	25.1	7.8	32.8	12.8	62.5	11.4	45.7	33.4	52.38	214.2	30.4	44.7	22.7	14.9	43.8	21.8	26.7	40.7	89.9	148.1	28.9	41.4	84.9	136.6	25.7	106.4	25.5	76.4	48.9	73.9	84.8	72.9	79.9	11.6
1552812_a_at	178.3	296.6	162.8	198.6	176.1	210.1	193.7	139.6	287.8	143.9	21.08	149.1	143	121.1	92.5	157.6	308.4	146.8	215.2	204.4	267.8	257.3	227.8	126.4	137.1	207	96.7	94	77.4	292.8	224.8	246.6	100.8	195	210.9	166.2
1552813_at	5.2	133.6	98.7	27.8	22.1	26.8	45.4	6.3	34.7	66.3	21.03	35.1	13.1	12.1	30.3	35.5	147.9	5.6	20.7	67.2	11.9	18	29.6	24.4	17.4	13.2	74.1	5.4	7.7	25.8	61.9	58.5	10.8	88.9	78.5	19
1552814_a_at	36.3	84.4	17.6	6.8	20.8	54	11.1	49	109.7	3	17.36	8.5	16.6	64.4	63.5	4.6	32.9	6.1	12.8	7.6	3.5	5	48.5	11.9	11.1	6.2	4.5	86.9	8.7	10.9	15	3.9	69.3	31.5	7.9	15.1
1552816_at	32.6	84.2	28.4	28.2	51.9	66	69	71.8	55.3	76.3	9.09	132.3	79.2	64.5	127.9	41.1	11.3	19.8	40.1	30.1	1.6	52.5	48.4	21.7	24.8	55.1	62.4	40	19.8	44.3	5.6	65.5	15.6	26.1	14.6	51.7
1552818_a_at	7.5	4.3	25.7	2.6	3.3	2.1	5	1.5	11.9	2.1	12.11	2.2	1.9	6.4	47.9	8.1	10.6	3.4	11.6	7.9	1.7	3.2	3.2	9.6	9.7	22	2.9	131.1	4.9	31.3	3.5	1.6	5.7	1	4.7	6.7
1552819_at	40.2	13.6	21.6	35.2	88.1	57.8	22.9	38.8	20.1	61.7	26.49	8.9	120.5	65.2	61.7	54	7.9	38.5	93.4	8.8	20.4	93.6	96.5	43.9	41.8	57.7	121.9	77	43.6	38.5	81.3	101	43.3	58.1	81.4	21.8
1552822_at	99.4	120.4	155	38	154.1	54.6	90.1	117.3	153.8	85.4	15.11	90.4	101	103.6	100.9	48.8	64.6	69	46.3	59.9	26.3	64.5	70.3	105.5	102.2	133.2	76.8	33.8	100.3	69.2	43.1	84.6	116.3	107.2	84	26.6
1552825_at	58.4	34.6	47.3	5.7	6.5	17	6.8	2.1	8.2	1.9	10.8	14.6	12.5	59	57.8	30.7	52.2	29.4	53.6	2.3	54	7.7	56.8	41.7	58.2	40.9	36.6	1.3	46.9	7.5	56.5	47.7	22	24	32.6	43.5
1552826_at	1.8	56.1	61.4	20.3	7.8	16.5	25.9	25.5	6.3	24.4	7.37	17.8	3.3	23.1	2.2	8.8	9.6	11.5	14.2	28.8	18.8	18.1	1	16.4	3.9	9.1	74.6	4.1	29.3	2	2	36.2	2.3	1.6	12.6	22.8
1552827_s_at	20.4	88.8	8.5	94.5	66.4	55.2	40.6	68	62.4	46.9	12.31	83.5	51.8	77.2	52.4	45.6	64.3	63.9	49.6	7.7	65.3	43.2	51.9	60.2	64	42	24.1	72.9	52.8	63.8	24.6	56.9	50.9	25.4	24.9	7.8
1552828_at	141.8	235.3	123.7	86.8	111.8	69.7	88.6	83.3	176.6	118.6	45.08	117.7	13.1	95.8	204.2	100.3	120.3	200.7	29.5	33.8	101.1	172.7	145.8	95.6	111.8	19.6	127.4	131.8	51.7	127.5	110.5	152.1	137.5	180.2	19.9	7.4
1552829_at	108.5	354.7	623.7	139.4	511.7	94.3	270.7	172.4	559.3	1189	181.23	524.7	769.2	870.9	830.1	324.8	458.9	934.3	543	494	122	391.6	288.1	356.3	478	431	513.8	836.1	538.4	149.1	430.3	581.5	596.9	640.7	403.5	103.9
1552830_at	4	60.6	7.7	25.8	7.3	83.4	67.8	23.4	16.6	23	13.43	62.8	29	43	8	54.8	53.3	28.5	54.5	63	11.5	65.3	20.8	41.7	29.8	26.7	132.3	39.3	43.6	60.7	4.6	7.2	5.7	40.8	68.5	62.3
1552833_at	4.1	11	15.9	13.7	50.8	4.7	12.6	6.9	12.7	15.6	15.96	26.7	95.1	66.2	9.6	119	25	16.4	34.3	15.1	7.5	82.8	18.3	12.4	17.7	26.7	90	31.8	17.2	22	52.2	23.1	7.5	9.1	38.5	10.8
1552834_at	22.9	64.2	8.2	11.8	53.5	105.8	44.2	43.8	95.7	20.6	33.06	94.4	62.9	112.4	85	13.3	19.4	94.1	10.2	21.7	37.4	141	48.1	21	65.1	133.4	96.6	84.1	77.8	12.9	7.9	87.5	69.8	61.8	19	58.9
1552835_at	10.4	69	29.5	42.8	75.3	58.3	48.7	34.4	49.2	33.5	15.32	79.4	34.2	62.5	62.5	43.8	39.8	31	19.4	45	6.2	48.6	49.2	23.2	77	48.9	68.8	76.2	4.6	33.4	38.6	40.6	47.7	2.6	33.6	31.1
1552836_at	50.3	242.8	106	125.2	84.9	89.6	90.4	79.1	134.9	157.6	23.79	83.4	112.4	64.2	139.9	64.1	30.1	83	110.3	152.2	77.2	135.9	119	131	85.3	114.3	158.9	95	89.6	84	93.6	155.7	95.2	70.8	138.6	87.3
1552837_at	48.2	18.3	21.9	4.3	49.1	19.9	19.2	18.3	1.3	49.3	8.32	54.3	45.3	1.3	25.5	24.8	30.9	28.4	40.7	5	2.8	31.9	4.2	5.4	2.9	62.2	37	4.2	35.3	1.8	23.5	59.8	35.1	15	20.2	20.6
1552839_at	12.7	92.1	72.7	51.3	79.3	34.8	87.8	61.2	30.5	125.3	12.04	130.2	90	62.9	141.9	35.1	13.9	51.9	91.1	35.2	14.5	23	61.4	90.3	22.1	61.5	86	129.8	70.4	18.9	53.6	45.8	37.4	61.6	22.7	1.1
1552841_s_at	1.8	74.4	16.4	8	6.7	43.2	5.7	45.1	11	52.8	9.57	1.9	3.5	31.5	2.8	64.2	47.5	29.3	23.4	7.6	13.4	12.7	3.2	5.4	3.9	43.6	65.6	33.3	21.4	10.6	2.6	3	9.8	1.6	2	13.9
1552842_at	40.5	41.8	62.3	17.4	5.3	42.3	9.8	3.5	15.1	3.5	18.34	22.9	9.7	50.7	19.2	15.8	21.1	5.3	7	11.9	14.3	16.4	14.3	30.5	15.8	15.9	8.8	3.8	8.8	18.1	19.6	92.1	12.1	44.4	53	46.1
1552843_at	38.6	8.9	11.2	2.4	9	3.9	4.3	3.2	5.9	3.9	12.28	2.7	7.1	8.1	8.5	2.4	10.3	4.4	4.5	4.1	4.1	33.8	5	5.7	3.9	5.1	15.1	11.5	10.8	13.8	65.1	3	3.6	10.7	9.4	5.9
1552845_at	286.3	98	214.3	231.8	324.7	142.8	323.2	182.8	381	308.3	141.14	455.6	504.6	658.4	653.7	334.3	488.9	186.3	244.9	343.5	228.7	369.6	198.2	260	140.9	336.1	1025.1	436.4	497.4	218.8	386.7	341.9	394.9	232.1	283.9	253.2
1552846_s_at	82	83.7	64.2	92.2	23.4	229.1	140.5	33.9	136.7	52.7	58.66	60.1	96.7	138.4	72.9	55.5	137.7	111.6	69.3	82.2	9.7	22.9	35.2	30.6	20.1	88.8	33.7	177.6	21.7	74.8	154.6	28.1	164	157.3	44.4	123
1552848_a_at	21.2	88.8	62.7	53.7	54.5	48.9	5.6	28.3	28	3.1	15.53	77.6	28.4	26.7	44.7	10.6	45.8	42.2	45.8	65.2	31.7	20.3	84.2	29.3	42.9	68.1	50.9	62	35.3	24.9	68.5	81.9	7.8	63	75	27.5
1552849_at	17.8	21.7	30.4	35	3	46.9	34.4	4.7	10.3	7.7	9.56	46.4	14.2	26.5	6.3	48.4	48.6	34.6	56.2	7.5	5.4	3.9	4.9	11	37.3	28	8.7	14.3	18.1	32.4	5	4.7	4.9	23.9	35.2	7.2
1552851_at	28.3	3.4	33.3	5.5	1.8	1.7	42	28.9	15	17.2	8.55	31.2	7.1	1.2	43.7	2.7	1.9	25.9	8.2	6	12.9	3.5	1.7	26.8	2	42.9	6.9	3.3	6.7	1.7	3.7	5.3	33.5	1.4	5.4	32.2
1552852_a_at	7.9	14.7	3.3	103.6	48.7	18.7	59.1	14.3	10.8	6.4	8.85	6.5	2.3	15.5	19.6	47.7	16.9	70.8	14.1	6	19.1	6.4	65.7	22.4	52.7	9.2	11.1	10.6	7.2	11.5	45	47.3	12.9	20.5	51.3	6.5
1552853_at	18.6	5.2	33.6	5.2	19.6	6.1	8.4	24.2	12	5.6	12.79	3.5	25.1	49.1	9.6	8.8	20.1	50.8	9.3	43.2	11.3	20.7	18.5	72.3	79.1	11	12.7	24.5	34	50.9	5.4	47.2	8.8	11.2	4.5	6.8
1552854_a_at	10.7	8.1	3.4	3.6	7.4	9.8	4.7	15.3	12.5	4.3	18.42	8	9.1	3.9	11.1	3.2	4.9	5.1	12.7	5.1	3.2	7.7	3.4	4.7	7	13.5	10.2	6.9	2.9	4.8	5.9	11.8	11.1	4.8	6.2	4.4
1552856_at	2.8	77.6	31	43.7	51.1	19.8	9.6	51	9.4	40.8	15.03	9.1	38.7	8.9	40.1	37.3	54.2	23.5	130.2	56.4	17.1	65.4	64.3	45.4	12.7	76.9	14.4	119.6	33.5	38.3	28.6	60.6	32.2	33.8	87.6	52
1552857_a_at	3.9	42.6	14.2	21.2	14.1	8.5	4.9	3.9	6.6	10.6	13.23	6.7	14.7	6.6	18.4	4.2	9.3	10.1	10.1	5.7	4.4	6.3	8.7	7.3	8.2	23.1	65.1	11.3	29.9	16.6	6.2	14.4	8.4	14.9	23.3	43.6
1552858_at	13.1	2	0.9	2.1	20.6	4.3	3.2	1.3	5.3	28.4	7.97	1.3	25.6	29.7	4	2.2	10	11.4	21.6	3.9	23.4	11.6	4.3	15.7	1.3	20.1	30.9	3.3	3.7	3.2	23.6	30.9	2.5	9.8	1.3	2.7
1552860_at	22	7.6	2.2	21.9	57.6	11.9	15.2	4.9	20.6	17.7	10.38	6.6	51.8	10.6	50.2	13.1	22.4	33.3	11.6	9.8	9.8	9	51.5	12.5	9.1	21.6	90.1	8	44.9	7.6	37	6.6	5.2	9.9	9.6	5.7
1552862_at	87.1	78.1	177.8	131.6	126.7	49.8	144.2	150.2	109.4	187.8	34.45	145.9	154	60.7	168.4	150.7	152.5	143.2	122.6	125.1	94.8	101.1	119.3	150.2	57.1	162.8	143.1	129.3	150.2	96.4	119.7	203.6	137.8	133.9	112	75.1
1552863_a_at	210.7	474.2	216.4	381	199.8	506.9	257.4	145.8	310.5	274.6	68.18	288.4	127.4	336.4	493.4	276.4	406.4	407.8	478.9	182.9	243.2	354.6	312.3	255.8	453.8	417.5	514	421.9	237.2	547.3	433.3	456.4	193.3	289.6	403.9	455.8
1552865_a_at	40.6	28.1	67.3	31.1	132.1	94.1	102.6	80.5	62	58.3	24.72	95	125	100.4	131.3	90.4	182.5	134.5	101.2	59.9	121.3	85.4	78.9	82	132.6	73.7	130.9	200.8	16.9	69.2	70.8	174	139.1	85.9	72.8	122
1552867_at	130.9	242.1	213.1	219	617.1	166	653.4	402.5	309.9	276.3	133.52	397.4	574.4	784.6	333.6	431.9	437	245.2	370.4	274	92.6	259.8	195.2	232.8	165.1	259.3	461.8	366.4	449.3	126.2	309.2	338.7	403.3	223.3	304.9	93.3
1552868_at	38.4	100.9	67.3	98.8	97.6	85.6	183.9	105.7	175	120.6	27	69.7	159.7	116.6	91.5	140.3	237.5	167.4	215.6	63.6	33.7	48.8	75.6	150.2	17.4	55.1	150.6	89	99.9	194.7	180.4	253.5	83.1	106.9	111.3	219.3
1552870_s_at	9.6	1.6	42.3	30.6	21.3	2.1	2.7	5.9	4.8	46.4	9.49	56.4	33.2	3.6	34.9	0.9	4.9	4.4	36.8	4.8	1.5	26.7	20.6	1.4	47.3	1.8	31.5	4.4	24.3	35.7	37.4	10.4	2.3	19.5	1.2	11.4
1552872_at	98.5	33.7	6	18	19.4	58.6	37.1	92.1	54.6	115.8	18.71	89	28.7	210.1	99.5	60.3	13.7	41.7	10.4	50	33.3	143.8	7.2	14	143.3	10.5	39.6	6.8	82.2	44.2	63.9	25.9	7.5	73.6	55.9	48.8
1552873_s_at	91.6	282.7	121.2	30.3	247	219.3	157.4	161.6	160.4	269	64.74	123.7	205.1	209.3	34.2	82.6	86.7	104.2	112.3	43.3	85.7	134.3	216.5	102.1	48.4	58.2	239.1	275.2	152.4	141.4	98.7	298.5	174	142	76.2	38.9
1552875_a_at	201.7	214.2	147.4	63.8	223.6	137.3	188.9	96.7	214.6	9.4	11.8	122.8	69.6	12.9	11.7	34.1	114	5.6	30.9	73.5	131.9	67	111.9	101.2	12.2	184	30.7	22.8	8.3	182.9	13.9	8.9	21.1	51.2	8.7	75
1552876_at	27.8	53.9	61.4	86	6.2	39	25.5	26.1	39.1	42.1	11.39	16.5	40.2	47.4	28.9	14.9	41.5	10.2	19.2	7.3	4.8	18.9	25.5	31.8	3.7	28.9	73.7	5.3	33.9	24.9	2.3	27.2	25.8	33.1	30.3	10.8
1552877_s_at	9.6	50.8	93.1	57.2	16	75.2	31	84.3	11.2	15.6	12.57	19.3	111.4	22.3	68.5	68.4	129.8	25	164.3	43.3	97.2	52.3	91.6	110.4	101.1	95.7	39	50.9	31.9	48.5	111.6	74.2	51.3	22.5	41.4	91
1552878_at	2.5	2.4	7.9	32.8	17.5	14.1	46.7	4.6	28	13	9.8	77.5	46.4	46.2	50.5	29.2	35.1	2.3	40.4	12	0.9	8.1	2.5	22.9	2	4	24.9	49.3	31.3	21.5	17.3	32.8	1.6	1	19	28.4
1552879_a_at	21.9	38.3	44.3	6.7	15.7	5.6	11.4	13.3	7.4	61.1	12.4	43	43.5	5.7	53	26.2	61.3	2.9	12.4	29.8	9.4	75.4	82.2	42.2	20.1	17.8	4.8	40.4	11.4	10.6	4.7	8.1	10.6	28.1	11.4	24.5
1552880_at	30	48.3	31.8	27.5	34.8	29.5	7.1	33.5	3.8	11.4	10.16	2.5	1.7	24.6	13.3	41.3	10.4	62.6	54.2	45.5	2.2	42.4	29.5	13	71	35.3	27.6	30.1	43.9	21.2	56	20.9	38.1	39.7	2.8	4.8
1552882_a_at	9.2	31.8	12.4	14.4	4.2	41.4	22.3	13	85.7	72.8	21.63	95.9	67.6	92.4	84.7	93.5	21.2	37.9	94.3	90	43.7	48.2	23.4	18.8	13.9	37.4	71.3	60.8	70.1	18.5	30.9	59.4	81.7	54.8	14.8	64.6
1552884_at	81.7	122	54.8	144.1	79.5	86	40.5	55.4	72.2	83	25.83	153.2	7.8	63.9	159	91.8	44	49.6	113.5	43.8	44.6	38	91.3	23.5	109	46.8	148	130.5	43.2	68.7	17.4	67.7	79.8	61.2	24	111.6
1552885_a_at	77.1	130.8	123.3	46.5	29.9	167.5	28.9	77.6	204.8	172.3	43.78	110.5	170.4	115	329.2	46.3	154.9	48.9	171	127.3	22.1	79.4	101.1	64.5	244.2	66.1	84.8	119.4	125	110.1	27.8	126.6	49.3	126.9	31.1	163.8
1552887_at	87.8	151.4	94.6	57.1	93.9	154.6	53.2	83.9	82.8	126.2	22.1	43.5	127.7	26.3	150.8	95	87.4	26.3	113.2	97.7	96.6	58.2	82.9	24.9	106.7	58.8	77.4	96.8	69.7	18.9	106.3	96.7	85.5	87.3	69.5	123.4
1552889_a_at	270	324.7	261.6	221.4	203.9	283.7	267.2	210.2	493.4	401.3	120.22	424.5	397.3	305.4	564.6	256	263.3	210.5	199.7	408.2	275.4	158.4	238.2	236.1	294.9	313.8	429.6	684.1	248.4	276.2	299.5	454.7	352.9	297.5	368.6	465.5
1552890_a_at	6.6	12	6.7	54.2	43.9	8.2	61.4	55.5	20.5	25.8	27.56	5.5	37.9	139	12.3	27.6	95.7	84.6	38.2	70.8	16.7	22.2	67.6	18	104	7.6	26.4	17.8	4.4	4.1	11.1	39.5	23.1	66.9	39	63.3
1552892_at	24	120.8	36.1	149.1	95.7	13.9	19.1	78.9	63.2	12.2	53.54	99.5	90.9	86.6	58.4	37	135	93	143.3	29.3	29.4	38.4	26.8	41.3	14.5	36	137.6	59.5	296.9	51.1	43.7	54.2	133.8	77.9	41.8	91.9
1552893_at	145.8	124.2	109.1	141.9	143	153.3	75	62.8	146.2	109.4	27.12	112.4	192.7	238.4	289.2	108.7	185.3	109.6	43.9	147.6	144.4	74.8	125.6	228.5	46.3	21.8	101.7	158	149.1	191.2	164.2	170.5	92	157.7	158.4	148.7
1552895_a_at	60.9	76.5	101.5	49.5	60.1	71.2	46.7	54	67.3	49.5	10.9	59.7	6.9	18.5	69.6	74.5	32.3	3.3	32.2	12	22	44.4	102.2	9.6	37.1	53.7	8.4	77.6	52.9	37.7	27.3	28.3	60.8	36.7	38.4	16.1
1552897_a_at	26	23.9	35.4	2.3	5.4	31.9	4	19.1	17.9	10.3	9.39	55.5	5.8	4.6	42.7	33.4	11.9	9.6	3.7	7.8	6.8	14.2	44.3	5.3	28.1	45.2	8.2	69.3	60.1	28.5	2.6	32.1	3.2	29	3.6	26
1552898_a_at	32	3.1	43.9	6	10.3	20.8	25.4	58.6	10.6	7.8	12.76	10.8	4.9	4.5	6.2	26.6	28.8	39.9	31.3	13.6	23.3	17.1	28.8	12.7	15.6	25.3	51.1	23.3	14.1	2.3	7.9	62.1	4	24	21.1	14.3
1552899_at	63.1	48.3	31.6	92.8	121.4	108.6	70.5	167.7	123.6	46.9	8.29	53.9	44.2	208.9	30.9	91.7	103.3	89.4	124.6	47.2	32.6	99.4	51.1	119.5	67.5	61.2	40.9	107.9	60.9	40.1	9.6	141.8	101.4	93.9	62.2	21.7
1552900_a_at	23.2	60.7	9.3	73.4	19.6	9.1	31.4	36.1	122.3	84.1	8.31	37.1	80.6	13.9	35.2	19.8	20.4	12.5	16.4	9.7	5.1	32.5	5.7	22.3	5	24	114.3	57.9	38.1	31.5	83.6	26.5	58.8	4.6	15.5	52.8
1552902_a_at	56.2	6.7	48	17.8	14.1	101.4	6.7	12	23.6	3.5	14.34	30.5	45.5	11.5	24.4	72.5	74.8	17.2	59.5	5.3	3.4	19.1	21.9	91.5	64.7	5.4	7.9	11.7	6.8	63.3	18.7	24.3	3.8	4.3	24.4	40.7
1552903_at	25.3	22.6	14.2	66.9	14.3	84.8	34.7	9.8	43.3	43.8	17.5	8.2	24.1	15.5	34.8	65.7	12.4	14.8	86.8	30.1	51.4	12.7	34.9	3.6	70.3	6.7	45.6	17.5	4.3	20	59.8	15.5	10.5	51.3	21.1	9.6
1552904_at	4.4	26.6	4.2	2.4	29.4	3.8	13.3	4	14.7	33.9	7.77	3.4	32.9	39	16.6	0.7	12.5	43	19.1	26.6	30.7	10.2	4.2	2.3	9.1	14.2	12.4	18.4	44.2	12.8	20.2	1.5	35.6	14.1	3.8	2
1552906_at	51.4	31.6	32.3	13.6	14.2	12.2	43.9	31.9	10.7	40.2	8.25	18.9	28.6	32.9	5.7	2	30.1	42.1	7.3	19.8	31.9	36.6	63.1	9.7	32.5	5.3	8.5	88.9	23.7	2.5	18.4	20.1	7.2	2.2	29.4	26.3
1552908_at	78	33.9	5.4	123.9	30.9	81	30.3	23.3	61.3	45.6	10.58	90.2	56.3	102.8	187.5	74.1	34.3	76.9	53	39.1	28.7	63.9	50.8	45.3	13.6	79.2	5	58.8	36.7	34.6	63	96.3	37.3	6	105.3	81.8
1552910_at	23.3	93.3	178.8	92.3	189	85.9	66.6	224.5	21	512.7	11.49	69.6	117.3	135.4	172.6	60.5	67.2	38.7	56.8	136.8	50.1	46.7	56.5	165.9	32.4	7.5	27.8	182	84.1	70.8	32.5	162.2	24	70.5	83.5	7.1
1552911_at	12.7	7.7	14.9	132.7	19.8	8.6	56.8	65.2	139.9	230	18.65	3.5	124.1	22.3	79.5	2.9	6.1	32.1	9.9	26.6	8.5	18.1	36.8	68.8	12.3	17.3	97.7	62.1	8.4	6.1	16.9	36.5	53.3	4.4	59.1	10.4
1552912_a_at	63	56.4	2.1	79.7	67.2	65.7	31.8	71.4	52.5	50.1	9.3	45.1	41	15.7	103.1	14.3	5.1	9.9	60.1	43.5	80.2	49.9	63.7	98	7.7	46.1	99.7	8.8	78.7	46.2	47.4	69.2	45.2	59	76.2	35
1552913_at	1	13.5	25.4	3.6	2.9	8.2	0.8	6.5	4.1	11.3	8.39	6.1	4.9	5	69.5	17.2	6.1	21.4	16	24.1	3.7	2.6	1.4	2.7	3.6	34.8	1.9	24.7	3	49.4	2.6	22.6	27.7	2.7	3.5	9.5
1552914_a_at	20.7	7.9	27.6	21.3	12.3	15.8	8.1	7.3	18.6	11.4	25.93	23.1	15.7	8.8	33.8	64.3	20.1	16	14.2	34.4	14.6	27.9	27.2	21.6	20.2	20.1	16.7	33.2	12.9	17	23.6	34.3	17.8	12	13.1	14.3
1552915_at	67.2	97.8	79.3	11.6	9.3	94.6	92.6	18.4	60.3	74.1	18.1	86.2	107.6	26.2	114.7	34.8	34.1	39.5	72.2	8.7	31.8	26.8	66.5	104.4	98.1	89.5	131.1	42.1	26.2	41.8	88.5	84.3	78.8	63.5	56.8	67.1
1552917_at	49.6	206.3	38.9	67.3	86.5	49.8	57.4	81	71.2	54	17.2	56.9	57.2	54.8	93.9	72.6	177.6	114.8	19.9	7.5	24.5	72.9	85.6	89.2	134.1	75.8	154.4	48.2	101.2	57	154.8	142.5	62.9	141.5	137.3	52.4
1552919_at	9.1	24.1	23.5	27	18.9	6.9	38.7	3.1	7.4	4.3	9.07	5.1	2.7	3.7	17.3	1.6	3.7	24	24.2	1.6	30.2	49.1	30.1	21.6	4.3	37.4	8.8	67.2	2.9	27.5	32.8	10.7	3.5	5.2	8.2	36.7
1552921_a_at	204.2	282.3	172.3	152.5	193.4	192.7	213.8	109.6	212.4	205.7	22.42	192.8	47.6	85.9	213.3	181.6	293.6	143.3	240.8	160.3	184.8	262.3	290.8	238.7	139.9	263	172.9	104.8	250.3	115.7	194	153.4	183.5	337.9	118.5	246.6
1552922_at	19.8	3.2	5.1	5.3	1.8	2.6	2.1	1.5	5.4	22.9	10.94	2.8	1.3	7.8	13.7	3.4	8	1.5	4.4	31.6	2.6	1.6	31.7	23.5	44.1	19.3	5	4.2	4.1	19.7	2.9	2.9	41.7	36.5	3.8	17.5
1552923_a_at	116.7	220.4	49.8	69.9	64.5	123.6	80	159	93.1	72.3	30.28	133.4	172.5	32.6	215.9	112.9	121.8	131.9	96.4	16.2	93.5	113.3	24.1	109.4	91.1	166.3	172.6	126.3	71.1	132.7	96	168.4	81	173.8	170.5	160.2
1552924_a_at	358.6	45.3	205.8	192.3	188.8	243.7	205.4	282.8	229	145.2	75.57	532.5	352	212	438.6	311.9	482.7	325	185.2	245.5	287.3	223.9	269.3	235.2	265.3	242.7	437.8	296.1	248.8	225.5	240	313.3	239	249.6	313.7	304
1552925_at	8.9	16.8	8.8	26.2	8.8	12.9	8.3	31.6	57.7	6.5	14.19	89.3	57.6	72.4	16.1	6.1	8.2	45.7	33.5	66.9	4.5	9.9	12.8	3.4	6.1	25	29.6	16.3	15.3	4.2	9.1	46.1	18.1	5.9	7	48
1552927_at	139	130	171.1	150.9	180.3	159.9	127.8	65.8	236.2	131.6	12.34	37.4	68.7	48.8	81.2	47.1	117.7	95.8	170.3	69.6	77	130.8	98.8	119.9	52.6	103.2	48.4	23.4	39.6	139	167.3	188	43.4	88	79.6	79.9
1552928_s_at	118.2	159.5	215.8	143.1	158.2	162.7	196.2	135.2	171.5	127.8	11.26	44	88.6	3.3	115.4	129.2	185.2	131	181.8	90.6	83.1	122.2	138.5	56.9	198.7	201.3	93.1	3.2	50.3	221.1	206.5	161.2	15.2	138.2	98.1	126.1
1552929_at	5.7	20.8	6.1	44.9	17.2	2.5	4.8	5.9	3.6	2.3	12.43	93.3	105	70.8	3.2	5.2	11.4	23.1	39.2	11	38.1	23.9	12.3	9.2	5.5	2.1	47.5	11.9	30.8	1.7	22.7	17.8	2.9	42.6	5.6	16.4
1552930_at	180.2	322.9	145.7	218.9	269.9	278.6	245.8	254.6	258.7	170.8	88.79	247.7	314	319	382.4	110.7	250.8	200.1	200.1	177.6	240.3	232.8	162.2	255.2	325.1	259.4	260.8	238.4	282.4	145.4	213.5	289.9	192.2	229.4	214.4	151.6
1552931_a_at	357.3	360.3	494.9	328.9	331	182.1	480.5	346.4	500.3	634	49.33	285.1	192.3	210.9	352.2	257	310.8	297.5	490.2	390.2	230.2	323.1	294.1	397.9	335.5	294.1	396.3	261.3	280.8	360.6	345.5	400.9	250.4	319.8	381.5	99.6
1552932_at	111.5	92.3	112.6	103.4	37	8.8	45.9	49	7.6	9.8	14.36	61.9	23.8	81.7	113.8	42.4	12.1	4.4	23.4	43.3	7.1	23.5	15	78.6	14.7	59.9	3.5	49.5	26.3	16.8	9.1	34.2	80.9	3.9	67.1	98.9
1552933_at	21.1	39.7	16	45.5	52.5	38.6	41.2	34.3	12.3	55.6	12.28	15.7	60.7	9.2	73.4	10.3	13.1	46.9	42.8	11.5	10.8	6.3	9.2	71.9	4.3	8.7	50.7	62.1	51.6	13.9	1.6	56.6	3.6	4.7	72.5	15
1552935_at	123.1	105.6	121.4	103.5	184	160.3	71.4	83.9	87.1	174.4	20.15	94.4	85.1	76.5	149.4	71.2	85.5	113.8	159.5	28.1	70.4	61.3	92.9	117.9	143.4	156.6	76.5	18.5	75.9	45.4	118.6	79.3	107.4	114.4	52.5	38.3
1552937_s_at	379.4	283.5	190	230.5	199.7	271.4	256.5	187.8	153.1	229.2	72.58	304.4	291.7	390	292.5	355.5	455.3	197.1	338.2	319.9	302	323.5	336.2	219.7	259.2	350.6	298.2	359.8	401.3	372.7	358.9	333.9	315.7	304	337.8	365
1552938_at	71.4	48.3	23.6	19.3	72.5	45.1	44.9	59.1	12.6	123.2	10.78	111.9	146.6	125	88.1	24.5	17.8	17.9	59.5	97.9	63.9	83	74	18.2	17.4	62.8	14.8	90.9	6.8	3.8	15.9	41.7	38.4	84.1	5	69.5
1552939_at	1.4	9.7	8.1	5.1	7.8	41.8	46.5	34.1	3.1	10	8.65	68.1	36	24.1	4.5	41.1	4.8	28.7	69.2	2.4	1.1	30.8	9.1	22.9	40.4	53.7	20.4	1.5	18.2	26.5	30.6	35.5	38.8	35.4	2.1	23.2
1552940_at	34.7	59.1	48.6	54.1	104.8	55.1	41.9	51.2	59.2	8.4	15.98	52.5	48.3	59.5	5.3	8.3	33.2	14.1	53.6	55.7	37.6	18.8	18	9.8	3.7	55.2	48.7	10.7	59.6	7.4	31.7	30.7	31	59.9	70	54.4
1552942_at	75.9	228.2	103.7	124.9	129.7	146.6	79.6	132.7	242.9	126.4	37.03	140.3	186.3	232.3	326.6	105.1	143.3	139.2	125	59.8	86.2	143.7	159.7	138.1	191.1	198.6	105.8	216.9	120.4	59.4	97.6	164.2	92.4	139.1	122.6	135
1552943_at	27.8	3.9	1.1	23.9	0.6	15.2	15.2	3.4	3.7	1.4	9.64	12.9	2.1	18.4	8.2	1.3	12.1	1.3	30	48.4	2.1	2	20.5	1.1	6.9	14.3	36.1	87.2	6.4	15.6	9.6	1.6	11.3	2.2	21	23.9
1552944_a_at	33.2	44.5	36.9	19.5	46.6	32.1	21.4	19.2	56.9	30.5	211.63	23.1	69	40.2	123.2	27.7	46.8	52.5	44.6	44.9	28.3	44.2	29.2	21.6	48	41.4	60.4	45.2	28.1	26.9	43.3	37.9	27.8	34.6	41.1	43.9
1552946_at	10.8	27.4	41.6	8.9	5.4	8.7	12.3	2.1	42.1	9.6	9.28	26.4	7.3	53.6	6.4	1.7	11.3	25.4	11	3.7	25.7	5.8	2	4.2	69.6	3.1	87.7	2.2	15.1	14.8	19.7	63.5	20.2	5.5	15.2	59.9
1552947_x_at	11.9	30.4	49.5	19.1	10.2	48.6	30.8	52.2	43.4	4.5	11.8	4.1	60.9	29.7	95.8	4.3	78.4	13.3	30.5	13.4	51.2	22.8	12.3	4.5	7.6	31	61.5	85.4	35.6	1.7	6.1	34	45.6	8.4	31.1	36
1552948_at	10.3	5.4	10.8	10.3	8.4	11	5.5	14.6	16.9	10.1	21.03	4.1	6.9	15.7	18.7	11.2	22.6	13	38	18.8	12.3	13.5	6.4	11.6	17.8	61.8	57.6	5.8	32.3	8	29.2	20.3	7.5	25.3	15.6	12.2
1552950_at	87.1	11.8	4.8	2.3	44.9	11.7	2	31.2	37.3	3.4	12.27	56.5	126.7	63.7	102.8	64	69.1	79.5	66.6	50.2	34.9	5.6	42.3	71.9	7.9	20.3	53	2.9	5.3	7.1	51.6	11.1	49.5	52.4	63.2	56.8
1552952_at	38	58.6	20.1	37.1	62.3	100.5	58.5	63.3	14.3	20	9.07	7.9	41.3	89.8	56	52.7	75.8	11.6	37	19.8	44.7	36.6	53.4	37.4	36.5	93.9	16.2	92.7	8.1	33.4	39.2	39.2	56.3	71.4	37.6	47.2
1552953_a_at	111.9	104.4	57.6	15	33.1	122.8	61.9	91.6	80.8	81.4	33.92	53.2	103	10.8	157.8	26.6	123.3	101.9	143.1	53.6	70.8	89.9	82.1	45.1	67.9	60.9	87.1	117.9	80.1	34.5	64.4	174.8	49	103.5	93.1	91
1552954_at	39.3	75.5	32.3	102.2	9.2	14.9	60.5	5.6	8.8	37.2	14.26	8.9	45.7	32.4	91.3	5.5	15.2	10.8	180	67.9	21.9	29.7	21.1	73.1	33.5	92.3	9.4	61.5	11.2	469.8	4.3	5	32.6	12.7	52.7	38.1
1552955_at	37.8	63.2	76.1	97.2	38.7	98.3	68.3	49.1	12.1	66.5	14.34	46.5	53.3	22.3	4.5	46.8	74.5	51.8	92.7	43.7	8.6	85.1	88	23.9	38.7	21.9	11.8	19.9	29.3	12.6	13.4	107.2	17.6	33	76.9	38.6
1552957_at	17.8	30.5	30.1	22.4	23.1	31.2	20.4	36.3	85.8	5.3	14.2	52.9	20	66.1	7.5	4.1	34.6	58.7	7.2	36.1	33.1	18.1	35.4	26.1	17.2	6.1	38.5	90.5	60.8	60.3	50.5	27.8	9.8	5.5	11.5	8.5
1552960_at	15.9	12.3	3.4	48.7	58.8	68.5	10.1	2.6	10.9	3.8	14.24	12.5	5.9	67.7	6.4	8.7	60.1	12.1	35.9	47.5	47.1	29.8	18.3	8.5	20.1	8	42.4	11	10.9	10.5	66.8	21.1	17.8	11.8	25.4	12.4
1552961_at	52	61.7	84.2	24.1	26.4	14.3	24.2	55.7	86.9	8.5	15.58	26	23.7	6.2	56.3	27	14.5	73.2	51.4	22.3	34.8	23.1	70.6	38.3	6.3	28.6	27.5	56.9	18.8	42	8.2	39.3	9.8	7.7	43.8	70.2
1552964_at	5.3	19.6	8.1	7	14.3	9.8	8.6	6.3	15.2	13.7	33.9	11.3	8.5	21.6	21.9	3.3	16.9	7.6	7.4	6.4	5.8	17.3	7	7.4	8.7	7.6	15.5	8.9	6.2	14.7	5.9	14.9	3.9	6.8	5	4
1552965_a_at	41.1	28.9	2.4	29.4	72.5	75	16.4	5.4	6.6	25.9	14.93	4.4	77.4	64.1	8	32.7	12.7	17	24.5	33.4	4.7	32.2	59.9	7.1	9.1	10.4	36.4	75.6	3.3	9.5	5.2	10.4	42.1	9	6.9	49
1552967_at	53.5	101.3	59	119.2	34	74.1	81.6	83.6	86.6	44.4	14.84	131.4	41	178.2	79	64.6	64.8	31.4	74.9	29.5	45	66.9	67.3	115.1	85.4	103.9	21.1	165.7	67.4	117.5	64.8	40.6	44.9	50.3	42.1	81.3
1552969_a_at	69.8	112.3	94.5	76.2	62.3	39.4	48.9	21.3	64.4	99.5	14.89	68.5	22	21.1	37.5	12.2	82.4	17.1	129	83	15	72.5	58.5	58.1	50.3	76.9	139.2	34.7	24.6	37.6	53.7	73.5	2.4	101.8	54.4	35.5
1552970_s_at	19.5	95	85.2	53.7	62.8	88	56.6	49.2	125.9	80	15.69	57.9	28.6	26.9	44.7	56.3	37.6	2.2	91.9	33.5	35.4	50.6	54.2	78.8	62.9	59.2	63.5	4.1	12	45.2	64.4	42.6	20.8	36.8	78	11.3
1552971_at	33	76.9	37.1	15.6	29.5	27.6	11	14.8	46.1	45.5	11.55	7.2	42.1	20	60.4	8	3.7	22.4	4.4	10.8	12.3	26.2	4.8	14.2	2.7	15.2	20.3	4.6	31.5	16	2.9	2.7	19.6	5.2	25.8	8
1552972_at	35.1	39	25.9	1.5	18.7	3.5	0.9	2.5	22.7	40.9	7.88	3.9	2.1	31.2	1.6	19.7	16.5	21.1	4.9	3.2	23.8	0.8	2.5	2.2	3	3.8	3.1	33.7	1.1	21.4	11.2	8.6	58.6	2.1	16.3	2.3
1552973_at	28.1	6	16.9	19.2	32.1	35.9	12.8	19.7	18.6	10	16.34	8.5	9.6	7.9	17.2	17.6	23.3	18.3	30.3	12.7	68.3	10	16.7	9	7.3	16.7	30.5	19.7	9.7	7.9	35	73	14.5	3.7	6.2	9.6
1552974_at	1.3	0.8	24.7	1.6	1	2.9	28.6	6.1	8.8	5.7	6.66	3.1	20.8	13	4	4.8	9.4	5.7	5.8	13.6	3.3	3.1	0.8	44.6	2.1	8.4	5.9	6.5	1.7	2.8	4.6	3.6	1.9	5.2	39.3	22.6
1552975_x_at	52	61.8	23.7	16.5	14.4	8.3	27.5	52.6	2.9	6.6	8	32.1	54.5	52.5	3.5	5.9	6.4	3	5.7	51	6.9	3.2	7.8	41.5	42.9	4.7	71.9	56.4	4.4	24.8	8	36.3	52.4	28.4	58.3	4.6
1552976_at	215.5	312.1	155	111.5	177.4	58.8	133.7	63.7	317.2	238	35.24	179.4	193.6	228.2	259.6	236.2	212.2	190.5	193.1	188.7	128.7	216.8	179.1	132.7	174.4	239.3	154.4	254.5	154.2	153	195.4	311.6	161.8	173.3	173.4	193.8
1552977_a_at	2893.4	2799	3044.3	2836	2453.5	2591.4	2493.6	3412.5	2951	1922.7	299.17	970.2	1532.3	1780.4	2174.5	2851.4	2294.4	2772.2	2230.3	2401.4	2510.8	2318.3	2177.8	2109.7	2402	1615.8	1930.9	1351.8	1835.5	2927.3	2625.9	2215.3	1275.8	2208	2135.3	1970.8
1552978_a_at	475.7	743	750	542.3	558.7	541.8	625.9	664.9	624.1	159.5	36.31	260.1	192.8	129.1	379.5	290.6	237.2	238.7	391.5	308.2	339.5	538.1	372.3	352.5	354.1	419.9	427.9	184	194.2	548.7	432.5	607	191.6	430.1	358.5	316.1
1552979_at	3.2	25.7	4.7	4.5	5	9.5	5.8	7.9	5	49.9	9.14	16.7	3.9	2.3	3.8	9.7	10	6.6	10.4	4	19.8	27.4	1.9	4.4	12.4	3.8	10.7	9	7.5	4.1	5.1	5.4	7.9	3.2	3.8	4.5
1552980_at	43.7	67.3	73.8	161.2	68.3	35.2	80.9	128.6	110.8	43.2	27.2	86	53.1	27.7	9.7	17.3	80.1	87.9	20.3	27.8	76.3	17.8	60.8	53.5	25.2	119	101.4	29	56.9	47.4	27.7	47	57.9	36.4	71.4	64.3
1552982_a_at	6.4	27.5	6.2	6.3	12.2	47.1	18.1	6.1	59.3	15.2	13.33	13.7	70	62.9	8.8	10.4	66.1	18.2	15.6	14	61	32.7	20.9	19.4	11.6	26.9	14.6	21.4	55.2	13.7	19.1	61.3	20.7	15.5	11.6	6
1552985_at	69.3	20.9	94	5.2	55	53.5	58.2	52	62	109.8	13.75	106.6	11.7	97.4	130.9	34.6	87	82.2	75.5	18.5	97.3	80.8	46	48.3	45.6	88.3	104.9	41.9	75.6	17	74.9	102.2	32.7	79.7	71.4	71.5
1552986_at	74.4	99.9	98.1	44	115.8	32.4	91.4	142.6	120.6	286.9	67.29	463.2	367.8	637.9	323	106	144.9	84.3	79.4	111.2	38.8	69.4	10.5	88.2	59.1	61.8	267.7	328.3	134.1	9.1	66	48.6	131.9	51.2	103	10.5
1552987_a_at	58.9	22.7	30.8	71.2	35.8	15.7	7.8	6	2	26.5	8.94	57.2	4.2	2.9	45.5	1.7	36.2	24	25.5	42.2	3.7	2.6	45.1	20.4	1.8	5.3	45.5	6.6	6.7	3.2	1.6	3.5	44.5	5.3	2.5	15.4
1552988_at	1.5	20	16.8	8.3	7.9	19.6	27.2	22.9	3.8	33.5	8.55	9	1.3	15.9	56.9	1.3	4.1	13.4	51.1	26.4	23.4	16.2	4.2	16.1	30.5	3.2	10.4	33.6	6.3	21	4.7	40.3	45.2	32.9	5.5	36.7
1552990_at	3.3	16.5	5.2	4.2	4.2	4.8	4.1	3.2	4.5	2.9	9.05	3.1	6.2	5	7.8	2.4	11	4.7	5.7	4.3	6.8	3	4.2	18.7	4.8	4.3	4.7	5.2	2.2	3.9	4.7	5.2	3.4	1.9	8.4	2.9
1552991_at	37.8	110.4	13.3	6.3	35	56.3	51.9	19.4	74.4	69.1	20.43	66.8	103.4	55.7	38.3	26.6	18.4	49	15.5	7.3	20.2	4.5	63.2	3.6	55.4	25.9	43	66.5	5.9	25.2	7.5	80.9	42.5	20.6	14.5	5.6
1552993_at	5.8	4.1	5.5	4.9	2.4	3.9	2.3	1.8	8.5	13.5	9.19	4.6	2	85.3	2.7	16.7	8.5	6.9	1.7	8.6	8.2	1.6	2	2.1	6.6	5.3	1.9	4	2.3	2.4	12.5	29.9	2.8	9.6	10.5	7.9
1552995_at	9.4	10.8	46	6.5	17.4	29.1	34.3	7.9	120	87.4	34.95	16.5	85.7	9.8	15.4	46.8	113.2	127.2	134.4	54.1	69.3	71.1	59.3	97	106.8	25.2	134.6	32.1	28.6	27.9	23.8	22.5	9.2	25.6	23.6	19.5
1552997_a_at	44.7	66	10.9	16.7	47	110.7	3.5	10.9	180.1	69.7	21.07	10.4	72.7	4.9	225.7	29.3	77.2	37.4	140.8	67.3	101.2	8.4	36.7	122.8	90.2	115	100.8	69	42.4	20	40.9	108.7	15.8	32	51.2	51.5
1552998_at	3.2	4.5	7.6	7.9	3.8	7.3	2.4	3.3	10.9	10.2	10.39	8.3	5.7	5.3	81.3	2.5	29.6	7	2.8	2.2	4.6	9.7	33.8	8.5	7.1	10.7	95.3	45.8	4.7	5.4	9.3	7.2	2.2	3.4	19.9	7.7
1552999_a_at	30.6	10	7.3	2.1	6.9	41.2	2.5	7	4.3	10.8	10.89	7.6	23.5	32.8	3.1	6.7	7.8	6.7	7.6	10.3	3.5	8.4	39.4	21.3	3.7	14.2	114.2	16.8	33.1	7.3	3.8	35.4	47.8	9.1	9.2	34.3
1553002_at	4.2	43.9	31.4	18.6	21.1	2.7	35	2.7	4.8	57.1	11.58	57.3	53.9	54.1	25.2	31.2	9.1	3.3	59.6	85.1	34.3	23.7	22	27.8	10.8	24.6	11	65.7	20.2	25.8	6	3.9	37.6	39.3	10.8	2
1553003_at	47.3	88	43.9	55.2	73.5	128.7	76.5	40.1	50.8	59.4	13.9	25.7	98.1	44.7	89.4	29.1	79.2	27.1	9.5	43.5	3.5	7	23.6	13.3	8	79.7	41.4	18.6	5.9	59.2	85.4	67.6	40.2	63.2	45.6	67.1
1553004_at	16.4	19.3	29.8	8.7	9.5	31.6	2.1	6.2	35.6	12.2	11.4	9.6	15.2	97.2	32.4	5.2	14.8	5.9	27.9	11	14.8	18	2.9	66.7	26.9	28	7.2	16.9	54.1	64.6	9.2	6.8	18.8	19.9	3	4.5
1553006_at	2.2	3.9	6.2	32	33.2	23.1	46.9	57.5	3.9	38.3	11.54	28.1	7.8	10.9	64.9	11.3	31.4	12.4	6.8	6.5	15.6	6	9.4	4.2	7.9	39.7	23.3	11	15.9	11.1	9.3	6.2	6.7	4.1	28.9	5
1553007_a_at	3.4	3.9	2.1	12.7	2.9	9.9	4.5	7.9	29.9	8.8	11.77	17.6	15.6	6.6	4.4	5.6	4.5	6.2	4.5	5.4	3.5	2.2	16.4	5.9	3.9	6.4	43.2	4.2	9.1	6.7	3.1	3.7	3.1	4.2	7.5	5.3
1553009_s_at	5.4	7.3	3.8	3.3	2.7	7.3	2.8	4.2	6.3	3	12.35	2.6	2.9	4	4.3	3.6	5.7	5.5	4.4	3.6	3.3	3.3	4.5	4.9	10.2	4.5	2.8	4.6	2.7	11.6	9.1	3.3	3.1	3.6	2.7	3.5
1553011_at	32.9	144.1	21.9	94.5	153.8	175.9	13.2	37.6	20.2	30.3	41.08	16.9	17.2	241.6	147.6	37	160.3	72.8	99.5	54.4	39.1	32.7	94.8	94.4	65.4	27.3	123.6	34.6	3.1	141.7	83.6	32.2	80.3	50.3	8	63.7
1553013_at	35.9	31.2	58.6	139.4	34.9	91.6	39.9	6.9	31.9	97.8	15.13	41.6	43.7	65.1	72.3	65.9	58.9	52	6.8	58.2	2.5	12.7	6.2	12.4	8	10.3	106	30.7	46	34.9	52.1	52.2	29.8	11	24.5	3.9
1553015_a_at	195	112.6	199.9	191.9	164.8	150.3	149.9	61.4	168.4	121.6	79.62	19	331.4	42.2	217.5	177.7	25	166.8	46.3	90.7	108.8	15.1	129.6	85.6	199.8	181.8	375.6	286.4	112.7	149.9	43.6	47.7	276.2	94.3	140.5	236.1
1553016_at	67	95.1	68.9	145.9	46.3	65.2	19.9	29.3	78.6	14.1	31.22	77.5	37.9	13.9	101.8	51.1	33.3	75.8	26.7	19.4	59	45.5	15	15.5	23.1	35.9	26.4	47.3	41.9	58.1	18.8	80.6	19.3	62.9	24.4	101.4
1553019_at	13.9	36.8	30.2	87.4	13.5	48.7	23	19.6	33.8	43.6	35.03	32.8	54.1	25.9	135.3	14.7	30.9	43.9	31.7	13.8	17.6	18	31.8	24.7	25.5	14.2	29.5	19.6	14	11.3	112.3	36.7	17.1	60.2	144.9	52.9
1553020_at	69	137.7	70.2	85.9	32.2	83.1	64.6	22.1	73.3	52.4	15.96	63.5	162.4	118.9	160.9	2.1	69.1	66.1	45	92.8	25.2	39.9	39.4	3.3	8	4.4	216	73.7	107.3	17.7	53.6	48.5	18.2	66.8	46.5	29.8
1553021_s_at	180.3	317.8	120.6	158	181.6	256.2	228	207.1	429.9	74.7	35.66	82.9	243.1	234.6	270.4	277.3	437.4	425.6	366.4	243.7	298.2	311	220.9	165.2	248.4	182.6	247.8	204.7	145.1	296.6	249	194.1	102.7	284.4	253	234.2
1553022_at	8.9	36.7	47.6	4.2	19.8	2.9	3.6	1.5	1.7	2.2	10.41	23.5	56.6	2.3	81.3	2.5	2.5	31.6	9.4	3.1	1.3	4.6	26.9	2.9	2.4	54.1	2	26.5	4.3	1.8	2.6	4.9	13.8	1.7	16.2	1.3
1553023_a_at	5.6	102.9	50.6	44.1	30.3	54.8	30.6	131.4	6.6	91.8	15.85	21.7	99	85.8	22.9	65.6	118	98	75	54.1	75.8	93.9	46	112.9	65.4	139.8	88.1	144.3	11.1	9.3	116.1	80	37.3	60	58.3	63.7
1553024_at	1.7	1.8	41.3	63.5	43.4	3.4	2.9	28.6	7.4	18.1	9.96	3.2	18.4	84.7	22.5	9	21.1	3.1	26.3	3.3	0.7	4.4	9.4	2.5	2.2	10.7	59.9	9.2	18.6	16.6	1.3	14.3	3.3	1.1	32.2	13.5
1553025_at	4.6	22.5	3.6	46.7	4.6	8.4	43.3	9.4	18.5	7.3	11.66	8.6	17.8	36.9	103.4	54.5	12.3	5.3	5.2	8.9	8.5	41.2	14	27.6	4.8	9	64.7	17	51.2	4.2	4.9	12.5	11.7	3.5	7.8	29.8
1553027_a_at	9	74.5	13.5	86.4	9.3	19	6.6	13.2	10	10.8	13.09	63.6	7	11.7	24.3	84.9	32	17.3	13.9	40.7	18.1	6.2	7.9	26	12.8	10.4	77.2	5.9	81	11	7.6	14.5	12.4	12.8	10.3	14.4
1553028_at	10.6	9.4	38.3	20.8	13.9	19.8	11.8	5	36.2	15	11.85	34.8	13.5	5.4	9.2	7.7	22.7	6	9.8	4.2	41.3	6	58.8	33.9	6.5	6.7	10.6	9.9	41.5	36.7	24.2	81.7	44.6	15.9	70	7.3
1553030_a_at	137.1	229.8	169.4	80.3	106.7	103.1	173	126.7	297.9	205.6	24.62	87.7	168.1	178.8	192.4	212.7	193.1	132.5	248.1	293.2	156.3	204.2	221.1	224.9	182.1	125	281.3	170.9	142.5	193.2	107.7	156.9	133.1	164.6	222.1	157.6
1553031_at	2.8	43.8	32.4	4	8.2	57.1	63.9	10	59	9.3	16.88	51.8	68.6	8.8	66.5	8.1	81.6	17.1	103.1	6.5	6.9	4.4	56.7	4.6	8.3	12.3	59	82.1	35.3	5.9	21.4	27.5	35.7	6.3	7.4	20.8
1553032_at	9.1	20.3	9.1	10.9	12.9	16.2	5.3	30.4	9.3	6.6	11.51	14.6	8	65.4	19.7	22.1	27.8	6.4	11.4	13	1.2	14.3	4.7	11	2.8	3.8	85.4	7.5	5.7	3.6	8.3	13.7	28.1	29.4	21.9	11.9
1553033_at	2	96.9	3.2	4.1	20.1	10.5	4	10.5	9.9	49	14.81	32.5	5.8	7.2	55.9	8.7	29.2	2.8	6.1	6.4	6.9	7.7	5.1	4.4	3.3	20.9	29.7	30.4	3.2	2.8	7.4	7.2	4.3	6.3	4.1	8.7
1553034_at	281.4	236.5	303.6	270.5	210.5	288.4	198.9	256.9	227.5	210.5	25.25	328.7	145.4	129.9	143.4	232.1	161	173.3	173.5	102	227.2	168.2	146.3	129.2	139.1	124.1	122.8	124.5	103.6	173.9	179.5	198.1	118.9	173.1	141.9	166.1
1553036_at	11.4	43.3	13.5	47.6	10.2	9.5	5.9	5.7	13.4	2.9	11.29	54.3	62.3	37.4	7.6	10.3	37.1	10.5	7.5	10.1	4.5	7.3	1.4	49.4	2.1	36	15.5	10.9	2	38.8	37.1	13.3	16.1	6.1	6.5	5.5
1553037_a_at	32.2	9.2	21.2	41.1	41.2	47	5.4	6.1	7.6	61.7	13.12	10	61.1	95.7	23.2	23.8	81.1	64.8	31.2	2.5	24.8	12.1	101.2	71.9	69.3	50.6	11.8	88	46.6	3	61.7	59.9	56.9	34.6	22.7	18.5
1553039_a_at	21.3	22.9	19.7	20.6	16.5	25.7	13.5	17.1	18	18.8	74.15	9.2	41.4	58.6	37.7	19.9	21	34.7	38.8	32.9	19.5	15.4	26.1	21.3	21.4	28.5	70.8	15.8	21.5	16.7	18.4	30.1	13.6	46.3	26.8	23.4
1553041_at	5.2	14.9	11.7	7.6	6.5	17.4	8.1	8	18.1	10.6	18.11	7.1	5.7	10.2	12	5	12.4	9	7.1	6.2	5	5.3	5.5	11.3	5.6	15.6	7.8	8.2	4.9	3.6	6.5	15.6	7.5	8	5.1	14.6
1553042_a_at	183.8	230.2	225.6	163.6	166.3	67.7	208.9	223.5	292.9	226.9	65.55	198	253	179.8	316.6	148.6	250.3	200.9	271.5	326.8	166.9	219.1	178.3	252.6	287.4	159.2	292.5	206.7	266.3	279.1	311.1	224.6	233.3	240.1	154.1	327.1
1553043_a_at	5645.5	5694.9	6404.3	4857	3724.9	5794.9	3958.4	4043.6	5845.9	7587.9	588.53	1282.9	5071.5	4733.3	3156.1	6570.8	4256.5	6340.3	3770	5721	4597.3	4042.5	3022.9	3952.3	6258.6	1809.6	4100.4	4618.8	5614	4446.9	4345.2	3205.5	4119.4	4937.3	4224.6	3142.7
1553044_at	26.3	78.5	28.7	4.1	15.1	79.1	9.5	39.9	19	14.7	22.07	53.3	12.9	37.9	129.3	49.6	26.2	10.4	16.5	17	2.9	23.5	5.9	77.2	26.9	65.8	142.4	14.1	16.6	51.1	89.3	73.3	27.5	13.4	5.2	65.6
1553045_at	16.3	6.9	16.6	48	28.5	9.7	13.3	16.7	14	20	15.17	6.3	6.7	6.3	15.8	46.9	8.7	3.6	48.3	15.4	17.1	13.5	51.6	24.9	23.1	71.8	7.2	8.4	5.5	13.6	14.8	13.8	3.6	18	53.5	19.1
1553046_s_at	113.6	24.7	79.9	164.9	39	191.8	48	43	103.2	23.6	44.51	24.9	22.9	32.2	171.2	65.6	54.1	17	19.7	66	28.4	69.5	58.5	16	32.5	137.5	26.4	16.1	11.2	50.6	56.1	43.9	83	53.2	11.1	14
1553047_at	125.9	148.7	132.2	168.8	124.8	145.2	65.8	131.9	144.6	177.9	60.2	97.9	148.4	241.4	279.7	79.9	52.2	71.2	211.6	129.1	187.4	154.5	180.8	140.1	139.6	136.8	253	193.3	87.4	48.1	106.4	205.9	155	149.1	130.2	33.7
1553048_a_at	216.3	320.4	242.5	164.5	213.2	243	208.2	90.9	234.2	101.1	22.13	117.6	210.2	119.6	155.4	134	166.1	159.1	152.1	130.5	191.2	153.8	159	175.6	104.6	150	138.7	98.9	48.2	305.2	191.8	139	66.5	93.3	176.8	155.9
1553051_s_at	11.4	20.2	12	4.8	24.1	6	10.2	52.9	10	12.3	13.91	110.9	73.4	68.8	33.4	5.1	16.1	28.7	19.2	5.7	9.8	16.6	25	7	7	18.6	25.6	70	5.9	8.3	6.3	12.4	4.2	19.1	55	7.9
1553052_at	38.4	10.7	11.2	3.6	2.8	5.5	1.3	8.7	72.7	57.3	11.06	6.9	7	5.3	6.8	3.3	15.8	5.9	4.5	18.4	23.1	8.2	11.1	5.2	6.9	18.3	4.9	2.2	5.7	17.2	5.4	15.6	9	12.8	8.2	10.3
1553053_at	49.4	9.7	10.7	71.6	10.4	16.5	4.8	3.7	11.6	13.4	16.45	16.6	121	82.8	23.5	11.6	8.2	33.1	36.6	7	11.1	9.8	5.5	13.2	23.2	11	7.9	23.2	11.4	8.3	15.7	12.3	6	12.3	3.3	26.3
1553055_a_at	534.2	857.4	464.4	671	593.6	427.4	850.4	430.2	836.1	127.2	60.07	247.7	161.3	234.7	330.3	128.9	257.9	146.5	231.1	261.2	448.9	437.5	436.4	236	241.8	468.5	457	218.9	96.9	630.8	466.5	434.5	159	309.2	383.2	333.3
1553057_at	28.6	81.1	40.1	19.1	24.2	51.9	31.8	2.3	63	6.6	15.03	11.2	36	16.3	58.5	2.2	64.2	64.9	8.1	10.3	18.4	5.3	43.1	4.8	12.9	26.4	6.6	3.2	19.2	4.1	78.1	60.9	35.6	9.9	46.3	45.3
1553058_at	81	12.1	6.8	38.2	10.1	22.8	17.6	25.1	72.4	19	15.24	4.8	33.6	83.1	174.9	2.6	111.8	22.4	138.3	52.9	38.3	108.2	137.4	94.9	72.1	28.5	21.8	25.2	32.4	87.8	4.3	120.3	88.4	39	32.7	32.8
1553059_at	68.8	22	9.2	55.5	7.6	5.1	7.5	18.7	18.9	4.2	12.59	8.5	24.9	6.2	16.1	1.6	47.2	12.8	17.6	5.6	12.9	40.6	31.8	60.5	6.4	4.2	13.2	14.4	13.3	13.5	25.1	39.5	4.9	4.4	10.1	11.3
1553060_at	85.9	184.7	114.7	19.6	25.5	136.7	111.4	46.4	59.6	25.6	35.95	104.1	134.8	123.7	69.7	59.2	121.8	112.6	145.2	115.3	82.8	71.4	95.4	43.6	140.3	86.1	84.7	17	61.5	72.5	64.3	92.4	46.8	17.3	35	26.6
1553061_at	4.7	8.5	4.9	10.3	3	7.5	3.9	7.5	11.9	4.5	17.46	5.2	5.7	9.4	7.3	3.5	5.2	6.8	4.8	6	6.9	3.4	4.2	10.9	8.6	4	15.4	5.5	3.3	6.4	3.7	4.1	2.7	3	6	12.1
1553062_at	71.1	56.6	58.4	28.3	24	16.9	32.7	55.7	26	97.3	19.9	33.7	33.4	75.4	54	43	27.2	62	127.4	13.3	37	38	51.4	57.6	38.2	97.1	77.1	73.1	72.8	20.9	18.7	56.3	128.4	78	14.4	129.2
1553063_at	37	84.8	107.4	88.3	8.4	49.9	35.9	66.9	8.9	47.2	27.93	72.2	6.3	103	110.9	69.7	55.5	59.6	138.3	4.1	59	9.4	104.1	16.5	111.7	45.3	105	142	56.1	85	88.8	104	55.6	103.1	92.9	118.6
1553064_at	26.5	14.9	116.4	15.3	46.7	21.8	23.3	12.7	16.2	9.4	18.6	11	22	23.6	63.5	12.1	45.8	22.8	9.2	14.7	5	8.9	27.3	11.4	19.4	18.7	122.6	11.5	10.3	5.6	6.5	67.9	7.5	13.4	2.9	23.3
1553066_at	36.2	32.8	59.1	20.2	49.3	36.1	40.8	15	51.1	51.5	12.94	44.9	11.5	22.2	54	66.3	56	19.8	69.3	45.8	42.9	49.1	55.9	24.7	43.5	61.2	48.8	10.5	64.1	86.3	9.3	8.3	52.5	66.6	27.9	10.1
1553067_a_at	14	57.4	14.8	20.3	25.2	36.2	71.2	8.2	26.6	5.9	19.81	19.1	52.1	46.8	19.4	63.6	69.4	22.1	26.7	16.4	25.8	29.2	38.8	12	17.4	9	52.5	9.5	15.1	10.9	20.5	19.6	16.6	18.8	10.5	56.1
1553069_at	13.4	66.6	11.8	5.8	9.6	37.3	54.3	48.2	14	48.6	11.34	96.9	8.4	82.9	117.1	3.8	15.7	8.5	59.5	24.9	10.1	12.1	64	9.6	12.8	10.1	51.6	9.8	5.7	4.9	8.4	44.8	49.2	6	72.4	69.4
1553070_a_at	6.6	119.8	119.5	18.8	112.7	49.5	75.1	66.7	67.6	106.5	15.65	61.3	28.7	12.9	79.4	102.7	61.7	105.1	65.4	55.2	60.2	41.8	101.1	41.7	137	124.5	4.5	44.8	15	87	113.5	85.8	27.3	69.1	107.8	27.4
1553071_a_at	54.7	12.3	4.4	72.4	71.2	40.1	11	4.5	8.8	38.9	19.9	42.5	26.5	44.1	93.5	20.4	160.4	11.8	5.9	15.8	7.9	5.6	5.4	26.9	12.8	44.7	6	6.2	5.1	11.1	63.2	16.6	4.2	47.5	22.5	53.8
1553072_at	7.2	25.7	49.5	32.8	6.2	6.9	9.1	8	15	61.2	14.75	8.5	9.1	11.6	10.6	4.8	6.8	5	25.6	6.7	2.6	4.5	7.3	4.1	6	16.1	5.4	5.3	5.7	10.5	11	54	5	33.9	5.4	4.3
1553074_at	17.6	28.5	40.6	5.3	2.1	13.3	21.2	2.2	6.7	8.5	11.26	13.7	46.8	12.5	23.1	11.3	9.6	4.8	18.6	8.3	14.5	13.1	37.1	8.5	54.5	13.2	34.7	32.1	9.5	40.9	42.7	6.5	47.5	21.8	27.6	3.9
1553075_a_at	2.5	60.2	6.7	2.9	17.1	4.6	3.2	1.7	9.4	63.1	9.06	22.2	3.8	19.9	5.3	1.1	5.1	1.1	27.2	8.1	1.9	1.4	15.4	1.3	7.3	4.4	43.5	35.1	6	4.7	25.9	2.7	25.3	2.4	19	1.2
1553076_at	35.4	9.7	3.5	43.9	6.8	13.7	5.2	30.2	10.1	6.3	8.63	11	2.3	5.7	9.5	11.6	10.2	6.4	8.5	18.2	28.9	7.3	6.8	3.1	34	12.5	13.4	44.4	17.4	14.2	22.5	7	42.4	11.4	6	2.1
1553077_at	10.7	30.7	31.1	7.3	34.4	4	15.6	6.8	5.7	62.6	11.02	5.6	91.8	39	8	9	15.7	11.6	14.9	9.4	33.2	8.2	10.2	16.5	40.6	7.6	20.1	43.3	5.5	11.6	5.3	4.7	15.1	4.6	39.7	16.7
1553078_at	5.5	41.2	23.1	51.7	17.2	71	32.3	13.5	57.9	18.9	17.7	132.6	5.5	11.8	53.1	10.4	61.3	81	87	16.6	11.9	16.4	14	52.4	17.2	19.7	65.4	9.8	11.8	51.9	19.4	49.1	25.7	24	72.3	95.4
1553079_at	15.6	17.8	59.1	33.1	10.3	46.4	65	35.7	98.4	90.7	12.37	60	84.1	71.8	77.2	47.8	9.7	72.1	52.9	11.6	12.2	34.2	17.4	9.4	15.7	63.8	20.9	12.7	14.8	12.5	18.4	27.1	44.3	60.5	38.6	19.6
1553080_at	55.7	49.5	75.7	63.9	76.6	38.6	67.2	79.8	42.4	87.3	8.84	81	27	74	40.9	64.7	49.4	30.4	47.5	77.1	48.5	61.9	83.8	56.9	47.7	58.4	35.8	69.5	43.1	74.4	67.5	57	43.8	44.3	20.7	24.5
1553081_at	9.8	41.2	10.7	17.1	14	110.3	44.4	29.5	136.1	47.7	64.24	70.1	28.7	36.2	107.6	91.2	56.6	136.8	12	58.6	45	74.7	41.2	85.6	17.4	25.2	87.7	55.3	5.7	33.8	64.1	143.4	15.4	87	21.8	55.7
1553082_at	70.8	21.1	5.6	81.1	61.2	3.8	18.2	19.3	9.8	3.6	19.47	29.9	18.4	7	55.1	41.7	19.3	103.8	17.5	18.6	7.5	14.1	9	58.6	61.3	8.4	4.4	48.2	41.1	46.7	30.1	103.6	13.6	6.3	68.3	8.6
1553083_at	37.2	33.2	29	21.6	9.1	54.2	53.9	10.4	118.1	16.1	24.22	15.8	5.6	6.4	114.6	35	37.9	13.6	43.9	75	3.1	77	22.6	18.4	13.2	55.1	112.4	16	30	11.7	14.6	31.9	20.1	44	36.2	7.8
1553084_at	4.8	82.1	28.8	57.4	10.6	14.2	58.3	79.6	29.1	39.3	10.28	74.4	45	10.4	59.2	37.4	70.8	25.9	42.8	3.1	1.1	10.3	4.5	25.2	34.1	11.4	74.2	12.3	34.7	39.1	34.5	21.5	2.4	19.3	11.7	11
1553086_at	6.5	21.7	3.2	5.1	4.4	30.9	2	2.3	4.1	1.4	10.02	4.1	3.7	37.8	1.6	2	8.4	3.1	10.7	5	7.2	10.4	36.1	7.9	10.5	8.3	7.8	49.3	25.4	4	4.7	2.6	1.6	14.5	12.2	2
1553087_at	8	11.5	10.8	9.4	16.3	46.5	23.1	6.5	24.2	57.2	18.57	14.1	69.3	31	9.2	3.5	28.8	40.9	13	55.7	34.7	12.3	8.9	4.2	37.8	11.4	50.1	91.3	3.9	8.3	43.7	39	72.4	3.4	35.7	52.6
1553088_a_at	165.9	355.2	192.1	180.5	168.9	192.2	80.3	194.7	151.4	154.5	88.54	147.9	165.3	205.6	375.7	147.6	195.4	316.3	36.2	82.5	159	222.7	174.4	100	284.8	104.2	103.4	83.3	205.7	195	231.5	123.3	102.1	216.4	181.1	198.9
1553089_a_at	6.1	5.8	4	13.2	3.5	69.8	3.9	3.6	7	44.4	15.82	8	7.7	6	10.8	3.3	6.2	11.3	17.1	13.5	4	2.9	10.4	4.2	14.8	6.8	7.3	6.3	2.8	3.4	6	7.4	2.8	2.9	4.4	2.9
1553093_a_at	4.4	5.1	27.2	34.7	18	5.5	9.7	6.4	3.8	3.5	13.13	22.9	34.8	6.8	26	2.5	73.1	4.3	9	5.7	16.9	12.6	6.5	65	56.6	7.2	83.9	17.5	5.9	46.6	21.6	10.1	8.1	7.7	8.3	2.2
1553094_at	73.6	7.3	68.1	5.1	16.6	4.1	10.1	5.1	49.8	13.1	19.98	4.3	18.7	5.9	9	31.5	106.2	48.4	50.3	39.6	18.9	36.4	9.8	5.8	27.7	6.2	4.7	43.8	10.1	3.7	65.7	130.5	3	51.5	4.9	34.1
1553096_s_at	505.8	1181.7	963.7	495.6	751.6	644.4	601.3	591.7	539.9	487	85.91	412.6	364.7	471.2	848.6	443	484.4	551.8	751.8	510.6	407.4	702.2	614.9	573	603.3	586	360.9	336.1	342.4	625.7	574.5	819.6	490.6	621	696.9	537
1553099_at	567.2	330.5	465.2	602.4	578.7	291.3	370.8	336.2	351.8	571.5	133.5	563	456	276.7	429.2	383.4	449.1	481.9	438.6	249.6	426.1	495.5	425.1	629.9	608.2	599.4	445.5	576.4	319.8	570	521	526.6	542.6	368.7	384.3	502.4
1553101_a_at	719.8	1320.7	1089.1	668.5	910	995.7	980.6	999.7	1075.1	525.6	337.56	719.9	708.7	1325.2	1333.7	1833.2	1779.3	1568.4	1552.3	1666.6	1969.6	1446.1	1503.7	1269	1728.9	1632.7	1494.8	1128.9	1466.6	1720.6	1579.5	1658.7	1187.2	1595.8	1137.9	1652.6
1553102_a_at	2113	2401.8	1993	1732.9	2070.6	2417.4	1976	2532.8	2667.2	2054.2	551.28	1760.9	1933.7	2515.5	2128.9	2725.1	2667.7	3436.9	2779.1	2266.9	3280.7	2231.9	2896.5	2717.3	3052.9	2756.7	2537.1	2139.7	1705.7	2758.6	2751.1	2906	1711.5	1127.1	2579.4	2660.6
1553103_at	2148.8	1546.9	970	1451.3	1807	1476.3	1655.1	1763.8	1509.1	1491.6	300.55	2120.9	1786.5	1518.2	1293.6	1069.7	1141	737.7	1096.2	1248.2	1369.2	1339.1	1431.8	1764.3	809	1438.5	1441.1	2071.5	1612.9	1154.5	1279.2	1184.2	1517.1	1419.7	1137.2	1286.7
1553105_s_at	17.2	3.7	30.3	31.1	8	30.1	65.4	9.1	14.3	17.2	10.8	9.7	4.5	12.6	55.4	3.3	6.3	9.5	8.8	2.8	6.3	22.8	44.8	27.8	4.9	4.4	11.5	8.2	8.5	11.9	11.1	35.8	2.2	7.7	8.4	3.5
1553106_at	88.2	158.8	215.2	81.7	178.1	70.5	142.5	77.2	95.1	113.1	43.82	105.3	86	24.4	88.9	77.1	89.4	76.5	88.2	93.8	64.1	75.1	112.2	88.5	110.9	26.8	135.9	66.9	65.1	81.7	119.3	172.3	65.7	80.7	100.9	85.9
1553107_s_at	232.4	324.7	495.7	388.5	390.6	362.9	283.4	199.7	293	782.8	182.17	547.4	258.7	633.2	480.6	155.1	312.8	311.5	182.4	200.9	161.2	139.8	234.7	222.6	392.5	212.8	368.8	681.3	289.9	246.2	338.2	271	278.4	126	266.6	169.5
1553108_at	67.6	121.5	117.5	113.7	170.3	75.4	128.5	175.5	136.3	87.2	12.94	71.4	5.1	64	110	104.3	166.6	202.7	106.6	70.2	109.8	123.8	59.8	155	87.1	69.9	89.6	9	114.2	89.2	104.9	174.2	61.9	133.5	49.8	75.3
1553111_a_at	191.1	178.2	73.6	75.3	92.2	61.2	154.8	125.2	37.3	54.6	23.34	235.4	160.7	112.3	78.3	75.3	63.1	57.7	46.5	76.6	139	106.8	126.8	85.1	18.4	67.4	89.4	25	81.7	96.2	97.7	82.9	104.9	54.5	68.6	93.8
1553112_s_at	320.6	307.8	350.2	309.9	416.9	318.3	340.6	294.3	387.4	253.9	63.38	219.5	201.9	132	292.3	362.7	523.5	303.1	422.9	334	317	351.9	314.4	416.5	351.2	426.7	243.3	187.1	249.5	449.1	470.9	461.3	214.5	326.9	362.5	356.5
1553113_s_at	356.5	363.6	284.8	688.4	561.2	327.6	600	559.4	344.7	209.1	76.2	330.5	307.8	355.9	318.9	489.7	400.7	343.8	295.7	331.8	407.6	510.4	489.6	351.5	329.9	551.1	301.9	166.8	447.2	357.8	344.9	446.2	441.5	588.8	555.1	449.1
1553114_a_at	89.6	196.4	134.8	35.1	131.9	18.8	11.6	130.6	20.6	94.6	26.26	88	126.6	163.9	201.1	98.2	91.6	91.5	88.3	149.8	22.2	24.9	111.6	94.5	203.5	146.3	235.4	181.7	119.8	82.9	148.5	205.2	81	21.8	124.8	156.8
1553115_at	13	44.4	24.2	28.3	6.9	15.2	44.8	17.8	180.3	16.3	47.62	15.2	120.7	69.9	57	20.3	20.2	24.9	28.4	17.5	15.6	15.8	32.6	22.8	29.4	28.6	182.5	50.1	22	12.9	14.3	35.7	66.2	21.3	11.4	15.2
1553117_a_at	2990.5	3780	3027.3	2720.9	2904.2	2756.4	3211.9	2694.2	3975	3161.2	1066.28	4538.3	3702.8	2513.6	3705.2	3768.9	5401.4	4429.6	4187.3	4506.9	3716.3	4158	3692.6	4670.9	3531.9	4331.4	4701.7	2725.2	3457	3963.5	4767.1	3415.7	3153.9	4876.5	4693.2	3526.5
1553118_at	1303.3	928.3	615.6	1307.5	1329.7	804.4	1430	778.3	696.3	687.9	537.46	2845.4	439.3	720.4	840.6	711.7	372.2	314.9	646.4	608.2	725.9	901.7	1004	1064	776.3	1256	458.9	1062.8	746.4	848.8	601.4	1035.5	869.8	398.8	719.2	884.3
1553120_at	50	51.2	14.4	2.8	42.2	41	21.8	2.4	36.6	5.1	7.66	17.9	49.7	18.6	3.7	45.1	6.2	3.9	19	5.1	54.5	47.5	8.2	35.6	30.5	17	94.1	71.6	21.3	29.5	35.6	21.7	1.1	5.4	55.5	23.4
1553122_s_at	161.2	300.4	296.6	218.5	174.8	198.1	258.4	230.8	199.4	112.7	83.14	489.5	96.2	89.5	148.9	86.1	151.2	77.5	90.1	63.4	111.6	108	162.4	89.1	118.5	102.4	210.8	193.5	46.1	89.9	69.3	205.7	56.8	79.8	114.1	72.3
1553123_at	82.6	35.8	99.9	28	47.8	142.7	52.9	29.3	117.9	68.3	10.22	57.8	23.8	92.7	71.6	33.7	73	21.4	55.6	33.5	52.1	28.8	74.5	58.9	55.7	25.4	71.4	103.7	34.4	69.7	27.4	78.2	12.6	40.9	37.4	52.7
1553125_x_at	9.4	52.5	41.1	94.6	27.6	47.3	14.9	33.8	103.1	142.1	21.99	84.6	66.5	97.7	107.3	22.4	103.3	15.8	138.5	61.6	80.5	19.7	42.7	15.6	25.6	7	26.2	73	18.6	60.6	45.5	93.2	11.3	61.1	57.6	41.7
1553126_a_at	5	49.4	40.1	52.8	2.8	4.7	20.9	12.9	3	30.7	10.37	33.3	21.9	3.7	4.7	7.6	2.9	19.9	22.9	29.1	8.6	1.2	32.1	16.1	23.9	14.8	43.5	1.5	31.9	3.3	45.4	28.4	4.5	23.2	23.6	20.8
1553127_a_at	98.2	45.3	13.9	4.4	43.3	9.4	31.1	22	41.4	30.7	10.9	7.3	76	3.3	9	39.2	6	3.6	40.9	9.8	40.2	37.7	41.6	16.8	58.6	24	100.5	93.4	7.8	43.3	40.6	57.6	25.5	8.5	53.1	24.5
1553129_at	27.9	46	43.8	31.3	9.7	55.8	36	3.4	54.7	65.9	8.13	93.1	44.2	28.5	10	6.3	40.2	2.6	2.7	6.8	7.5	2.8	8.6	9	33.2	10.1	61.4	30	1.4	16.8	8.9	35.4	5.2	3.2	23.3	7.6
1553130_at	86	17.9	39.2	38.4	112.4	113.7	35.8	33	21.4	206.5	81.02	100	12.6	50.8	66.9	103.6	88.2	229.4	110.9	271	98.7	140.2	98	522.6	251	33.1	283.9	185.7	211.3	222.2	49.9	146.8	193.2	121	37.3	114.9
1553131_a_at	19.2	27.9	80.8	101.9	105	9.2	21.9	24.6	26.4	43	20.03	102.1	4.5	59.7	25	35.9	58.2	28.9	58.3	6.5	58.8	5.4	108.5	15	50.1	73.2	32.6	88	5.2	12.5	34.6	46.7	5.4	19.1	20.7	15.5
1553132_a_at	1153.9	1356.5	892.4	1155.1	1580.5	911.5	1221.2	872.1	635.2	459.4	509.96	923.6	964.5	337.7	928	516.9	832.4	222.4	718.6	379.3	627.1	798	973.4	857.4	735.3	1464.7	1053.4	856.4	402.1	971.4	628.4	1238.2	652.2	732	631.4	1138.3
1553133_at	1262.4	1306.1	1789.2	1409.8	743.6	1444.5	658.5	1232.5	606	1322.6	87.42	224.8	1109.6	848	967.8	1059.2	289.1	2616.1	709.9	1093.5	837.8	1008	825.8	811.4	3459.1	771.9	335.3	836.9	688.2	1181.3	831.3	742.2	573.8	325.5	982	654.6
1553134_s_at	165.1	133.5	351	248.7	246	320.4	173.4	207.2	108.3	109.3	10.8	33.5	186.2	79.3	140	146.7	140	209.4	184.1	178.4	178.4	150.7	274.9	114.2	380.2	118.4	134.9	83.2	74.5	302.3	297.5	183.6	119.3	112	126.6	134.3
1553136_at	137.4	276.4	249.1	159.8	319.3	190.2	305.9	291.8	242.7	168.2	75.79	265.5	200.6	213.3	369.8	144	108.9	162	247.4	130.5	250.8	189.3	191.9	260.8	218.8	206.9	222	326.5	229.6	144.8	300.9	292.7	188.7	225.9	245	183.2
1553137_s_at	184.1	349.1	334.7	284.7	335.1	232.6	234.7	202.5	352.3	233.6	24.04	83.7	8.6	138.9	170.2	304.5	312.4	304	381.3	246.4	199.1	292.8	189.4	237.2	423.2	185.4	145.4	103.7	103.6	413.2	417.4	496.3	143.8	204.8	275.8	174.1
1553138_a_at	56.3	14.3	30.5	62	105.5	75	38.2	57.3	30.9	57.8	16.72	10.9	81.1	11.7	106.2	43.5	48.2	30.4	32.4	76.7	46.6	86.4	9.7	51.3	31.1	27	58.1	19.7	46.6	11.8	59.3	63.8	3.7	40.2	62.6	33.1
1553139_s_at	105.9	138.7	50.5	83.2	115.2	17.4	118.7	135.5	39.8	110	28.07	84.7	244.8	144.6	144.5	51.6	188	97.3	123.8	81.6	70.2	125.4	166.7	98.9	178.7	130.5	292.7	188.6	204.9	34	162.4	141.4	122.2	164.5	92.6	75.6
1553140_at	56.6	6.8	46.7	1.9	18.2	84.4	4.9	69	21.8	25.1	9.2	28.6	25	4.3	6	3.6	2.7	13.3	7	44.5	34.1	22.4	16.1	72.9	11.5	38.1	5.4	44.5	37.7	5.2	21.6	43	20.7	1.8	5.3	14.2
1553141_at	73.9	142.1	61.7	94.8	82.6	114.8	35.9	131	40	82.8	14.72	67.3	59.3	88.8	126.3	102.9	81	61.8	84.5	64.1	72.9	61.4	36.8	112.8	68.6	69.7	113.6	118.8	75.3	138.4	67.4	101.6	16.2	50.1	20.2	72.8
1553142_at	48.1	54.2	93.6	60.4	62.4	98.5	45	48.6	77.5	8.8	9.31	45	2.9	22	27.4	59.7	71.7	48.1	49.4	51.9	42.7	38.3	63	59.1	59.8	39.8	54.8	42.7	69.6	84.5	7.4	66.6	32.2	76.7	44.7	50.9
1553145_at	252.9	427.1	240.4	318.4	427.6	187	478.3	240.3	478.4	257.8	122.6	634.3	293.1	378.7	354	497.1	737.9	312.8	776.3	545.3	302	470.4	531.8	474.1	95.4	447.9	503.9	255	742.7	533.1	499.6	679.2	688.7	316.3	519.6	365.8
1553146_at	27.9	41.8	41.9	71	34.5	45.4	67.6	9.8	5.1	3.8	10.85	5.5	3.9	61.2	25.5	39.2	58	49	9	3.6	30.8	45.6	7.7	89.8	12.2	89.4	40.1	57.3	74.9	26.9	27	49.4	14.1	18.5	46.9	31.9
1553147_at	27.8	5.6	9.8	10	1.3	16.8	27	4.9	24.2	9.9	9.05	4.6	44	35.3	13.3	22.3	4	1.2	11.5	18	36	21.1	32.3	6.5	53.5	14.3	57.3	44.5	11.8	3	1.8	3	3.2	16.8	3.2	5.7
1553148_a_at	311.2	778.2	690.2	558.3	742.5	453.8	712.3	411.2	605.2	364.6	40.06	163.4	71.9	131	272.6	462	349.3	391.7	383.8	348.6	295.6	430.6	736.5	386	260	598.2	334.3	149.3	162.4	548.6	624.2	560.7	274.2	400.8	366.6	293.3
1553150_at	286.2	209.9	286.1	454.2	396.7	309.9	488.5	428.5	323	215.4	20.17	99.9	190.5	225	290.7	287.5	284.3	401.5	432.9	437.6	347	219.3	282.6	153.3	350.5	154.9	357.9	119.5	102.5	364.9	384.6	325.5	177.6	428.8	268	289.6
1553151_at	6.5	3.1	3.8	24.6	2.8	36.4	26.1	20.1	8.1	2.7	9.27	5.7	23.3	3.6	46	2.3	4	6.1	3.8	33.1	2.9	2.7	61	7	9.1	34.7	13.4	2.2	3.6	1.9	17.4	6.5	14.6	16.6	4.6	1.7
1553153_at	14.3	123.4	129.5	109.6	126.6	167.4	127.7	117.3	69.6	77.2	38.37	79	103.8	100.2	179.7	104.9	59.6	82.4	110.8	50.6	51	120.9	128	91.9	62.7	149.3	46.4	120.3	86.1	54.1	17.5	110.3	42.5	83.8	106.1	102.5
1553155_x_at	53.2	45.3	98.1	20.8	168.5	73.5	140.6	55.7	137.3	103.5	23.68	14.9	3.5	112.6	270.9	68	145.4	155.8	115	84.3	124.8	97.7	94.1	85.8	15.4	102.1	60.1	44.6	77.1	54.1	94.5	199.9	97.5	60.3	133.6	51.5
1553156_at	39.6	11	4.7	17.3	5.9	22.3	4.1	11.4	13.3	9.7	25.94	6.7	68.8	157.6	7.5	15.7	12.2	20.8	15.7	39.8	15.6	5.3	82.7	5.5	10	19.4	92.9	40.1	14.6	6.8	6.1	17.8	5.9	52.2	21.6	18.1
1553157_at	32.9	61.4	107.7	14.9	58.7	29.1	29.7	52.9	45.3	5.3	13.87	28.1	11.2	52.1	71.7	27.5	109.9	50.2	113.5	39	51.6	52.5	52	79	67.3	154.1	165.1	126.8	8.4	60.5	37.1	63.5	5.5	44	31.9	88
1553158_at	297.2	164.3	67.6	132	151.9	145.7	195.7	104.3	106.8	40.4	54.13	183	116	109.7	139	84.8	58.4	114	75.7	99.7	177.6	168.1	114	146.7	16	161	166.7	107.4	136.1	158	145.4	85	112.9	48.3	108	112.5
1553159_at	19.2	85.4	9.3	8.1	77	10.8	28.9	39.6	15.3	34.7	34.54	5.3	8.8	68.7	12.6	11.9	18.3	15.1	17.1	15.2	10.6	15.9	7.1	29.5	56	82.5	12.6	14	38.4	13.2	5.8	67.7	35.1	11.2	5	10.2
1553162_x_at	282.1	246.4	170.1	324.2	149	242.3	195.4	90.5	283	231.5	39.27	242.3	335.6	264	353.7	249	278.7	354.8	320.1	282.8	303.9	306.9	246.9	276.6	276.4	196.6	328.6	260.4	252.9	281.1	295.3	319.5	323.8	245.5	370.2	310.8
1553163_at	18.9	123.6	102	16.3	122.2	68.5	54.6	16.3	163.2	9.9	35.31	24.3	16.9	58.9	109.7	100.9	122	81.7	34.1	140	106.4	20.9	20.3	12.4	23.4	37.7	144.5	128.4	77	118	137	89.9	71.9	17.1	11.9	104.9
1553165_at	283.4	320.2	251.4	254.4	628.4	129.5	489.7	277.4	490.1	482.9	151.5	787.4	632.5	613.7	377.6	275.8	343.6	253	454.7	470.9	152	300.1	359.6	386.6	307.4	204.1	706.4	553.7	657.3	265.2	384.2	451.1	447.2	228.9	451.2	213.2
1553166_at	10	216.9	28.9	19.5	14.7	51.7	56.7	121	156.7	34.1	28.51	110.8	98.7	19.2	91.6	34.3	97.8	51.7	61.4	12.9	10.9	97.8	65.9	30.3	21.1	111.4	175.5	68.9	20.9	18.3	59.6	69.1	15.7	10.4	15.3	71
1553167_a_at	220.2	254.8	246.6	172.4	174.6	138.4	284.1	171.9	218.1	130.6	24.92	202.1	136.6	151.1	86.6	95.5	188.3	136.8	197.6	129.7	186.6	170.3	195	174.7	152.9	144.2	158.6	84.7	166.6	172.4	209.1	204.4	140.7	178.3	193.1	121.1
1553168_at	17.5	13.1	11.9	43.6	6.2	25.7	13.1	20.9	71.6	14.8	24.47	11.2	37.7	16.7	50.8	12.2	30.3	17.4	28.8	52.6	9.5	12.2	93.4	39.5	13.2	13.2	144.3	142.4	36.5	58	37.8	14.2	16.1	6.7	8.2	56.5
1553169_at	39.7	18.4	8.9	13.8	34.8	7.9	33	5.5	69.9	89.6	22.23	11.7	18.8	16.2	27.3	8.3	26.7	18.9	16.1	16.7	5.8	75.3	11.2	23	12	21.9	30.1	26.6	39.5	9.7	33.2	9	9.8	3.4	32.6	9.8
1553171_x_at	39.4	75.5	72	28	48.1	8.1	6.9	18.4	30.5	32.1	12.37	18.1	39.9	59.8	81.8	16.3	15.6	45.3	10	2	33.3	16.5	40.1	38.1	30.6	11.6	63.2	45	2.7	23.7	29.1	51.2	19.1	48.1	9.6	23.4
1553172_at	448.2	371.5	185.2	362	418	238.9	507.3	352.3	450.4	322.9	102.51	296.8	552.9	488.9	249.1	314.1	192.9	232.4	234.3	186.7	237.4	361.4	332.6	293.6	159.6	316.7	344	456.3	266.1	357.8	227	157.2	324.2	313.5	325.4	384.8
1553174_at	13.3	25.6	11.7	12.4	17.7	31.9	14.6	62.2	54.6	11.8	27.73	6.3	18.4	8.9	13.6	45.9	27.3	9.5	19.7	18.7	32.1	16.7	67.9	13	134.3	125.9	24.9	15.2	14.9	41.9	138.7	26.6	22.2	20	69	101.5
1553175_s_at	67.8	56.1	73.2	23	2.9	67.9	32	7.8	69.9	42	13.95	83.4	92.2	91.3	83.6	90	74.5	106.4	87.9	4	29	49.1	98.3	42.5	82.8	51.2	7.5	19.1	26.8	93.2	66.7	64.7	79.7	53.5	42.3	40.9
1553176_at	549.7	931	333.5	225.7	377.3	282.6	521.9	675.1	527.5	82.1	38.22	183.3	113.9	162.3	180.8	500.4	329.6	219.2	284.4	279.2	400.2	614.5	474.9	382.5	380	358	587.2	101.5	170.2	595.9	533.9	548.3	73.4	290.5	421.1	592.8
1553177_at	2156.8	2626.5	1324.3	1050.1	1490	1084.5	2111.8	2602.5	1791.5	935.9	437.28	979.3	1093.9	1165.2	408.3	2292.1	1278.8	711.9	1386.2	1369.7	1495.4	1982.6	1483.8	1408.7	1997.5	1316.8	2589.2	640.7	787	1651.1	1565.6	2205.1	888.7	1363.5	1574.1	3034.4
1553178_a_at	165.2	246.1	174.4	233.5	134.2	99.6	179.6	221.9	126.9	126.5	88.34	147.5	82.2	142.5	118.6	206.2	230.1	153.7	159.8	152.4	188.3	186.6	170.2	178.9	162.9	121.5	108.2	237.5	135.6	203.7	123	161.7	186	143.9	190.2	139.2
1553179_at	31.7	12.7	2.5	9.6	11.2	12.8	3.7	4.7	11.4	4.6	10.21	3.3	56.7	6.2	101	10.9	8.9	6	8.5	23.6	31.9	24.5	7.4	28.8	4.4	18.6	6.8	3.3	2.8	3	12.4	4.8	2.8	11.3	2.9	11.3
1553180_at	64.2	14.9	2.5	17.6	23.4	24.4	1	29.3	8	2.9	8.21	1.7	6.2	7.7	1.7	55.5	3.3	20.1	38	2.1	3	1.8	20.5	3.7	0.5	18.7	1.4	2.2	2.5	22.1	2.9	1.6	1.1	19.3	5.6	16.1
1553181_at	108.1	143.6	133.1	59.6	67.1	104.7	85.2	80.6	108.3	101.6	32.83	217.5	143.7	125.7	117.5	99.6	73.1	91.8	125.7	89.9	72.6	92.4	84.6	136	139.6	153.8	107.2	158.3	34.8	91.8	102.7	31.5	102.6	138.5	165.7	100.7
1553183_at	17.4	7.7	8.2	1	36.5	10.3	7.7	2.7	3.2	36	10.62	2.4	3.2	28	5	59	50	5.1	5.3	46.9	50.3	3.1	2	6.5	4.1	0.9	4.1	6.5	16.3	32	4.7	29.7	6.3	1.6	3.6	5.2
1553185_at	4011	4267	5487.9	3749.6	9826.2	3324.3	8881.8	4467.6	5525	15531.3	4668.2	30590.6	7679.1	19458.9	14337.2	3136	5728	3049.9	3094.4	2561.8	1102.2	4001.4	4496.8	3903.2	6322	3599.9	8882.5	25761.8	11876.6	2148.3	3059.9	7501.3	7434.7	4341.5	7118.7	671.2
1553186_x_at	1811.9	2247.8	3274.6	1995.3	4452.3	1657.6	4173.7	2188.9	3953.8	10006.4	1887.7	26896.2	4510.8	9746	7175.6	1708.6	3298.9	2075.9	2118.6	1884	693.4	1929.9	2275.1	2069.9	3024.8	1888.4	5033.7	14035	5018.9	1364.6	2376	5397.5	3301.4	2120.6	3215.6	655.7
1553188_s_at	7.3	2.6	3.3	2.5	12.3	3.7	3.6	4	6.8	5.1	11.81	14.8	2.8	4.7	9.3	2.6	22.7	10	5.8	2.7	6.4	8	3.5	4	7.3	9.4	12.9	6.4	3.7	3.1	7.4	2.2	2.9	2.3	6.3	2.8
1553190_s_at	22.3	116	107.8	80	98.3	26.7	105.6	61.3	84.2	77.7	44.91	79.2	35.8	28.5	222.3	29.2	77.6	62.7	109.3	62.5	116	126.9	68.8	71.2	76.5	154	88.4	300	81	128.8	66.8	137.7	61	131.6	169.3	158.9
1553191_at	1.2	41.1	7.4	5.5	5.9	28.5	3.4	31.1	5	41.5	8.33	9.7	2.4	19.9	1.9	11.9	32.4	42.3	3.6	35.1	3.4	17.7	6.3	45	17	36.4	48.9	46.8	3.1	9.5	18.9	18.2	2.4	2.6	9.5	3.3
1553192_at	58	156.9	104.9	60.3	7.7	87	121.7	99.7	90.2	20.6	15.3	123.9	48.2	80.6	50	52	60.1	32.1	76.5	75.9	123.6	118.3	164	49.1	79.6	75.2	91.1	68.2	39	76.6	78.2	62.8	23.9	65	73.2	62.1
1553193_at	85.5	92.9	71.5	85.9	98.1	64.6	110.3	51.5	96	169	15.99	157.3	134.2	100.7	131.1	77.1	69.1	56.7	66.8	66.1	46.5	118.5	94.8	76.1	52.7	76.6	84	149.4	73.4	42.7	89.1	102.9	43.3	72	94.2	71.3
1553194_at	63.3	17.3	86.4	7.8	65.1	5.9	14.4	3.1	13.9	35.1	11.4	51.5	12.6	38.6	52.6	3	38.5	21.1	33.3	28.7	55.9	8.4	9.3	32.1	56.3	3.6	43.2	12.3	38.6	36.9	5.8	95.3	39.2	53.5	10.5	69.5
1553196_a_at	251.2	526.5	113.4	419.6	369.6	242.9	272.2	325.6	584.2	164.2	127.7	455.9	214.8	144.5	246.8	224	760.8	267.3	381.9	240.9	269	386.5	453	159.1	23.9	349.6	705.3	399.4	275.9	336.1	333.5	500.1	449.5	340	340.9	495.5
1553197_at	3.4	4.8	8.8	3.3	4.3	37.2	37	14.2	5	5.8	9.37	15.5	26.6	8	10.1	6.4	7.4	13.9	31	9.5	3.7	34.9	9.7	10.6	26.8	3	10.6	4.7	5.7	9.4	11.9	8.9	3.5	6.8	42.8	2.8
1553199_at	6.1	4.1	10	19	45.2	32.7	2.9	7.2	70.4	5.5	9.77	15.5	30.1	10.9	50.5	5	63.1	14.3	29.6	58	2.1	4.9	40.8	11.6	23.1	5.5	36.1	3.4	7.4	17.3	25.7	4.5	13.4	5.5	3.6	1.3
1553202_at	8.8	5.7	36.7	8.3	6.5	4	38.6	5.1	125.1	15	14.26	109	4.5	3.2	11.6	5.3	9.5	2.5	8.5	18.2	5.9	68.4	22.5	11.3	2.9	15	4.2	4.7	25.3	9	53.3	7.3	8.7	2.4	3.8	7.2
1553204_at	113.2	231.2	58.6	14.4	65.5	142.8	72.3	61.1	150.4	76.5	30.87	135.4	198.1	146.5	140.2	126.1	174.2	57.1	86.2	108.8	73.5	92.5	157.6	126.9	47.6	142.9	16.8	92.2	18.8	68.5	24.4	177.5	89.8	95.3	92.8	16.1
1553205_at	180.2	248.9	147.9	260.7	264.3	268.5	267	153.1	232.6	319.3	65.59	274.8	293.1	292.7	402.7	191.4	199.2	338.8	154.6	161.4	219.2	207.2	162.2	182.2	311.9	232.2	225.6	382.2	158.2	186.8	211.7	275.7	190.5	193.5	177	252.7
1553207_at	81	22.5	134.5	12.7	21.2	91.1	96.3	24.8	130.9	35.8	49.56	73.7	141.7	229	45.7	11	31.2	48.9	17.6	17.8	26.5	29	93.9	161.2	19.3	94.6	94.3	127.9	28.2	48.2	80.7	16.6	73	101.4	223.4	69.3
1553208_s_at	41.8	51.6	37.9	6.5	39.7	44	52.5	28.4	75.7	85.9	18.49	3.5	83.9	72.4	92	64.4	26	60.2	45.1	60.3	11.8	67.1	46.8	8.3	52.5	83.6	11.6	51.7	55.4	45.3	33.7	68	70.6	49.4	124	25.2
1553209_at	49.2	127.3	43.7	99.4	84.3	79.4	17.3	38	40.3	13.1	20.3	57	74.1	95.4	97.7	18.9	88.9	2.9	24.5	60.5	64.1	89.1	77	89.4	11.7	29.4	108.4	70.1	53.1	72.4	75	85.8	47.9	28	64.5	18.4
1553211_at	23.9	12.6	2	57.1	12.8	6.4	22.5	2	3.3	4.7	12.37	35.8	8.1	3.4	9.5	2	15.1	2.4	3	26.4	1.2	2.6	7.8	36.3	2.2	4.3	41.5	37.6	5.9	23.2	5.7	55.9	4.8	1.9	6.4	2.2
1553212_at	33.1	120.4	86.6	66	110	170	50	39	84.6	81.9	17	71.3	78.1	73.2	104	55.4	11.8	22.8	7.7	44.1	32.9	71.9	32.7	44.3	74.4	61	55.2	75.5	50	49.9	41.9	64.5	55.9	39.9	67.5	22.3
1553213_a_at	6.1	6.1	8.2	7.1	9	20.6	8.1	5.1	9.8	19	11.77	3.9	19.6	8.9	7.9	5.6	4.4	4.8	7.3	4.8	13.1	2.7	10.5	6.8	4.2	6.8	26.8	8.5	3.4	4.7	14.3	14.6	3.8	4	6.5	2.6
1553214_a_at	15.5	41.7	25.6	43.1	146.3	38.1	34.8	71.9	2.8	45.9	16.31	226.6	37.2	78.5	84.3	11.7	31.9	17.5	31.4	13.2	1.2	35.1	5.9	9.4	2.1	33.5	67.1	107.6	11.2	1.1	37.1	37.3	30.1	32.8	20.2	1.6
1553215_s_at	126.9	15.8	75.2	128.3	194.2	63.4	59.2	41.1	132.8	111.9	47.94	303.2	82	162.8	167.5	33.6	38.3	32.1	20.6	50	87.7	20.4	187.2	114.6	136.3	103.2	128	122.6	88	30.3	81.8	112.3	37.4	84.3	61	90.3
1553216_at	238.4	219	204.7	169.9	166.4	112.5	214.4	104.2	198.7	108.3	34.54	187.9	186.3	132.9	128	144.7	156.2	101.7	206.6	162.9	173	140.9	147.3	92.2	86.4	166.4	161	123.5	161.1	153.5	107.4	211.8	118.6	208.8	119.4	114.9
1553217_s_at	127.5	209.7	103.4	258.3	129.7	178.3	131	127.8	148.5	97.4	23.17	164	213.7	134.6	109.8	100.4	267.4	105.2	130.5	156.3	158.9	71.1	173.9	148.9	99.4	155.8	187.6	164.7	205.4	136.5	175.3	198.5	135.1	133.5	143.6	143.1
1553218_a_at	1460.4	1470	1272.9	1255.9	1359.8	1227.6	1365.8	1153.5	1375.8	951	344.07	1151.6	953.7	843.7	1416.5	1240.8	1629.6	1377	1851.1	1340.7	1372.1	1478.4	1439.7	1567.5	1138.6	1680.3	1229.9	692.4	1233.2	1793.3	1642.7	1440.2	1147.5	1509.3	1497.1	1771.3
1553219_a_at	147.7	215.7	253.6	157.8	116.6	132.6	141.6	174	232	54.1	23.63	22.9	16.4	23.1	84.6	170.3	246.7	131.6	292.1	120.5	130.2	291.2	260.4	214.6	164.1	238.2	177.4	92.9	90.8	193.9	277.4	240.8	106.5	172.3	193.9	91.3
1553220_at	197.9	363.2	310.5	262.1	281.7	283.9	207.4	318.3	248.2	289	41.45	409.2	294.7	151.4	262.2	280.5	158.1	175	257.9	191.5	442.6	327.6	273.2	213.4	212.2	315.7	313.6	268.5	312.5	273.2	307.3	223.1	218	196.9	200.6	258.1
1553221_at	85.3	192.7	127.4	176.6	202.8	215.2	159.5	136.6	137	142.9	45.46	102.4	157.3	201.1	201	84.2	112.9	99.9	173.5	102.5	139.8	96.4	131.5	167.8	148.1	167.6	210.6	237	139.2	177.4	145.6	155.7	94.1	78.9	114.8	187.3
1553222_at	175.5	321.6	159.6	78.2	144.3	111.3	249.6	142.3	261.9	296.4	140.82	186.9	466.1	239.1	263	303.1	198.1	235.7	153.8	139	297.5	175.2	392.8	168.6	205.4	313.4	188.1	381.3	199.1	257.3	206	231.1	250.7	245.9	193.9	278.3
1553224_at	93.6	69.3	38.3	37.5	24.1	59.2	106.5	42.5	13.6	18.8	11.51	38.8	64	71.5	72.4	66.3	9.7	28.4	72.9	36.2	6.1	77.8	43.1	62.9	26.1	24.6	133.7	14.1	7.5	1.8	9.1	37.4	6.2	6	5.3	8.1
1553225_s_at	372.9	316.9	296	221.2	274.1	177.6	255.8	198.2	258.7	133.8	55.69	281.9	173.6	164.2	139.8	215.5	315.4	222.9	182.8	171.6	307.1	332.9	342.4	291.3	135.3	225.3	197	88.2	199.1	317.8	387.6	236.1	195.4	220.7	346.7	272.2
1553226_at	7.7	59.3	66.8	119.7	5.7	13.4	35.8	6.3	69.8	8.2	17.46	9.3	46.5	12.6	8.1	39.7	14.1	6.7	12.1	32.4	12	8.6	4.1	15.9	27.7	10.1	81.7	56.9	84	4	6	21.7	3.9	43.5	31.1	7.5
1553227_s_at	456	371.5	395.2	457.9	408.1	398.4	421.4	432.2	324.8	429.5	59.08	464	335.9	225.1	471.3	337.5	316.3	319.3	313.3	282.6	195.3	287.2	504.8	454.8	419.2	467.1	393.4	354.9	246.4	405.9	319.2	334.9	300.8	294.7	276	312.7
1553228_at	27.3	13.7	15.3	43.4	6.5	6.1	2.1	29.5	7.7	1.2	7.86	47	64.2	12.5	3	26.4	2.3	25.4	36	2.1	26.8	2.7	3.7	3.9	11.6	3.2	54.8	57	1.6	27.1	2.6	27.4	21	2.6	3	24.1
1553229_at	128	88.9	9.4	6.6	66.3	15.3	18.2	3.2	77.4	17.7	13.34	76.4	63.3	50.7	14.2	50.8	19	11	53.3	68.3	181.1	79.1	37.9	40.6	57.9	13.2	36.4	12.8	115.9	1.8	52.2	51.9	54.2	45.1	70.3	71.1
1553232_at	70	70.8	98.3	27.4	67.5	113.7	65.1	81.8	33.4	37.6	20.11	72.9	27	64.4	64.8	58.9	6.8	11.6	50.5	99.3	13.4	129.6	42.2	49.5	85.4	93.2	39.6	41.4	9.8	27.1	58.4	92.8	40.5	61.4	31	56.3
1553234_at	36.5	33.7	62.7	105.5	11.6	82.4	51.3	70.2	124	53.7	18.86	93.8	102.6	106	63.7	52	122	92.9	99.1	121.7	48	164	110.4	110.8	89.2	108.6	81.4	122.1	76	58.2	97.1	54.4	38.3	46	51.2	104.9
1553235_at	6.8	14.8	8.3	18.2	8.5	16.8	7.9	12.4	33.3	11.7	16.88	11.2	23.2	13.2	19.1	6.4	7.6	6.7	6.4	9.9	6.9	10	6	4.3	10.1	10.5	10.5	6.5	7.5	7.6	5	12.9	12.9	8	8.1	26.9
1553237_x_at	62.8	133.8	74	33.7	32.7	105.5	112.1	68.1	44.7	61.2	12.31	107	13.1	43	18.2	11.9	119.4	40	72.1	22.4	70.4	52.2	13.7	93.2	14.8	6.7	86.4	47.5	76.8	12.3	65.8	27.8	29.8	29.8	7.7	76.6
1553238_a_at	137.5	26.3	161.4	141	141.4	69	249.3	59.2	135.7	135.8	109.67	126.2	200.4	226.8	521.2	42.7	77.4	36.8	111.5	92.7	25	21	117	114.6	21.3	144.9	206.8	175.1	15.1	56.5	174.3	57.4	27	105.5	111.6	73.7
1553239_at	135.9	132.7	70.2	54.6	93.6	181.7	146.9	69.8	51.5	34	22.48	102.8	119.6	197.6	282	83.9	126.2	22.4	46.4	28.9	21.3	73.2	145.5	98.5	8	129.5	175	158.5	26.1	97	127.4	129.4	82.7	79.5	100.4	143.2
1553241_at	11.4	53.8	80.4	54.5	14.4	6.6	73.8	35	110.2	54.9	10.55	60.8	70.5	99.3	16.5	1.5	50.2	27.2	8.3	18.5	6.1	31.3	4	8.7	67.3	71	58.9	20	63	65.8	86.6	36.5	74.4	28.4	11	32
1553243_at	13	77.1	71.8	119.9	105.2	60.4	96.6	39.9	104.7	60.3	11.18	11.2	118.1	112.2	60.2	59.9	39.9	116.9	73.3	45.4	8.6	31.5	47	19.5	28.4	40.5	82	41.4	11.7	24.2	56.7	72.7	60.2	64.8	53.2	3.2
1553244_at	23.6	10.3	51.4	50.2	3.9	2.3	22.1	2.3	61.2	9.7	9.56	97.1	2.7	48.1	73.1	22.8	2.6	62.5	39.2	62	5.3	47.2	6	8	5.4	64.2	13.6	4.7	30.6	37.8	70.6	96.4	10.6	70.9	74.1	6
1553246_a_at	114	160.6	78.1	104.3	65	87.3	70.6	45.2	72.4	59.9	23.96	170.3	157.1	144.1	212.9	69.2	130.9	88.8	153.7	137.9	84.7	86.2	65.6	86	109.3	125	183.1	200.7	56.2	177.4	97.1	14.5	73.8	118.6	171.6	123
1553247_a_at	54.4	57.1	24.7	25.7	47.4	35.6	65.3	85	10.3	30.2	11.63	78.9	17.5	22.9	51.5	41.3	9.9	1.6	56.3	36.8	43.1	45.9	55.9	14.4	4.6	35.5	47.5	53.8	34.6	46.2	58.8	48.9	31.3	46.6	49	73.8
1553248_at	118.6	63.8	113.7	40.9	114.9	53.6	93	144.7	159.5	233.6	82.48	201.6	181	192.2	221.9	54.8	26.2	121.1	61.9	88.9	50.3	167.9	123.1	90.6	75.1	78.9	165.9	230.8	115.9	29.3	154.7	87.1	104.2	42.2	211.2	48
1553249_at	24.1	75.7	18	11.5	6.4	8.8	23.5	10.3	13.7	11.2	11.72	3.3	44.6	28.3	6.8	10.3	36.8	15.3	22.2	22.6	40.2	18.3	7	5.3	52.2	44	3.9	19.8	8.3	23.2	4.6	6.6	7.1	26.1	14.3	2.7
1553252_a_at	800.3	738.1	778.8	625.2	575.3	553	629.1	1033	765.7	1297.6	239.84	1403.3	750.2	916.9	875.9	365.8	333.6	502.2	491.8	389.9	325	328.1	440.9	405.6	591.7	383.1	804.1	984.5	346.3	399.8	402.1	578.7	444.8	344.9	449.1	200.8
1553253_at	91.9	231.8	115.7	35.3	77.7	240.4	120.4	95.2	253.4	246.3	51.24	115.3	48.4	127.1	185.4	8.7	53.7	103.8	62.5	19.3	70.3	105.9	106.3	26.4	131	48	183.5	47.5	154	29.4	112.2	184	96.9	12.4	84.3	17.4
1553254_at	0.5	3.5	4.3	23.1	3.4	69.7	5.1	27.3	37.7	9.9	10.47	9.8	35.5	2.2	37.7	47	78.9	58.3	5.3	5.8	27.7	47.9	24.3	65.9	4.5	42.1	2.7	55.3	74.1	7.2	35.8	2.6	85.8	4.7	46.5	7.5
1553255_at	14.5	18.9	118.3	128.1	61.4	38.2	99.1	19.5	135.9	10.5	12.68	7.5	101.4	76.7	197.4	18	16.7	33.1	39.2	17.4	36.9	19	46.4	64.9	56.6	25.8	46.1	189.1	18.1	86.8	14	21.7	22.3	31.5	38.7	29
1553257_at	19.9	25.5	14.6	76.4	57.1	15.7	63.9	41.4	18.5	13.1	34.67	20.6	41.7	15.4	122.2	16.2	78.8	46.7	50.5	99	87.8	24.4	14.8	28.2	19.6	75.1	138.8	46.9	84	90.8	66	25.8	83	63.7	152.6	31.1
1553258_at	50.1	77.8	4.8	5.8	60	46.7	8.7	5.2	10.8	4.9	22.55	41.9	21.2	12	6.5	5.5	48.4	11.4	14.4	5.7	7.1	15.7	19.7	14.2	9.4	15.8	113	5.7	19.6	5.2	14	42.4	3.7	5.6	13.6	6.7
1553260_s_at	25.1	19.7	42.5	4	8.6	88.7	14.8	4.6	4.5	5.9	10.31	40.5	45.9	5.1	51.8	11.8	26.4	2	11.3	49.1	14.5	20.8	33.5	2.5	11.3	25.9	28.8	45.4	5.4	0.7	14.7	23.3	36.7	14.2	36.3	29.2
1553261_x_at	4.2	2.1	26.5	29.4	14.6	18.8	6.2	17	1.6	1.1	7.99	11.3	13	38.2	46.3	13.5	6.7	27.3	29.8	6	7.5	20.1	2.6	15.2	5.6	29.8	28.1	2.3	27.8	8.8	8.2	4.1	1.8	0.9	17.2	35.4
1553262_a_at	37.4	354.1	179.5	38.5	76.8	30.5	130.2	82.5	56	51.3	54.62	41.8	27.7	231.9	454.7	32.1	127.2	34.5	129.5	45	93.7	23.5	44	62.5	24.8	37.7	184.7	62.1	72.7	125.6	101.9	72.3	123.5	155.6	41.9	198.7
1553263_at	68.2	149	261	91.2	154.7	188.7	99	167.1	14.4	138.6	59.94	116	266.8	119.9	140.3	156.7	160.2	109	105.6	182.9	147	215.7	159.1	160.3	135.3	160.7	147.5	99.1	160.6	162.4	122.6	171	233.1	178.9	177.1	242.7
1553264_a_at	120.8	46.3	115.2	75.3	40.8	56.8	114.2	19.1	215.6	102.3	76.6	129.9	197	141.5	231.8	123.9	102.2	162.5	162.4	91.2	124.1	79.4	246.9	140.9	175.5	101.1	44.8	151.6	27.6	112.3	171.2	173.3	84.7	148.9	90.8	40.1
1553265_at	16.5	14.8	47.6	56.2	3.2	10.3	45.4	12.6	12.4	15.9	17.82	28.1	60.4	58.3	12.4	12.5	9.8	35.1	41.9	57.9	21.9	9.4	17	6.1	14.5	37.2	111.2	9.7	103.2	8.7	15.6	83.9	4.3	52.5	19.1	33.8
1553266_at	23.5	33.1	25.8	8.3	14.8	34.8	33.4	17	3.9	62.4	9.02	73.2	3.8	4.3	7.4	5.7	110.1	13.2	4.2	5.1	1.9	2.8	4	27.9	21.3	1.9	1.5	1	31.5	2.1	28.3	34.7	43.2	1.3	50.9	20.5
1553267_a_at	155.4	397.8	390.7	292.5	396.2	147.7	242.2	267.3	205.3	70.1	18.42	143.2	58.6	37.1	55.6	106.2	239.2	113.8	205.6	109.8	130.1	215.6	247.4	198	138.8	329.8	129.9	4	33.5	387.4	299	268.2	28	163.6	114.9	125.4
1553268_at	46	94	60.8	37.6	20.6	11.2	90.7	19.7	20.4	8.6	21.03	75	53.7	34.1	168.6	7.8	7	3.6	11.2	47.8	33.4	44.3	70.7	64.6	23.9	6.4	74.7	11.4	2.4	8.1	12.4	14.3	6.2	80.9	42.1	52.7
1553269_at	91.6	191.3	111.2	169.8	73.2	182.7	65.8	97.4	48.5	75.3	15.96	158.7	63.9	72.3	14.3	63.7	133.3	68.1	45.6	35.2	192.5	63.8	139.2	130	55.2	96.4	57.6	133.3	198.8	67.5	31.1	120.5	52.9	157.6	179.7	58.5
1553271_at	62.5	93.9	230	122.4	312.3	91.6	215.3	107.8	207.6	226.3	17.82	129.7	110.5	63.9	105.6	69.6	144.2	99.2	97.2	73.5	8.2	185.4	143	150.1	44.5	142.9	184.3	76.6	79.3	136.6	180.7	256.6	152.2	116.4	199.1	80.6
1553272_at	58.5	32.2	81.6	154.2	48.8	47.4	105.1	119.2	60.2	94.7	27.93	80.5	132.1	184.2	186.1	94	151.2	143.6	225	57.3	85.6	149.4	128	8.9	57.2	124.8	147.5	100.5	37.6	131.7	43.2	172.6	105.5	110.4	118.2	66.6
1553274_a_at	500.2	578	546	260.1	631.6	482.3	547.3	494	489.6	597.8	107.85	614.8	531.5	610.4	408.4	357.2	235.6	352.3	330.4	340.2	443.6	454.5	502.6	347.1	409.6	278.3	424.6	729.3	596.5	373.7	402.8	440.6	491.3	488.9	457.1	492.7
1553275_s_at	40.4	39.4	26.9	26.8	3.3	72.9	7.3	35.6	28.5	26.6	9.2	33.8	58.3	46.7	9	31.2	8.7	23.3	19.1	1.3	3.7	17.1	26.3	34	35.9	45.6	31	11.5	13.3	5.9	17.5	12.4	23.2	6.9	11.3	24.9
1553276_at	16.2	5.9	2.4	2.8	3	5.3	1.6	42.6	2.4	1.9	10.16	7.1	7.1	1.4	8.6	1.6	7.7	40.4	3.3	40.7	5.6	16.5	6.5	32.5	1	6.7	13.2	1.8	5.2	1.4	2.2	8.2	1.5	14.8	4.6	5
1553277_at	46.7	43.7	35.4	67.6	58.2	47.6	31.5	33.9	44.6	6.9	9.21	5.9	0.7	20	36.2	30.7	35.3	21.7	18.3	35.5	10.8	37.5	52.6	9.9	69.2	59.9	48.6	3.4	3.2	39	24.2	24.7	1.8	27.3	29.6	4.4
1553279_at	108.7	76.2	48.7	60.5	77.3	80	53.8	54.5	107.9	22.6	42.61	112.8	134.9	170.1	146.6	60.2	19.9	106.4	129.6	158.7	110.6	72.1	105.3	93	82	174.5	89.4	192.5	35.9	15.6	13.1	11.5	77.9	48.3	62.9	16.5
1553280_at	150.9	184.3	93	144.8	105.6	131.2	219.6	35.4	138.8	81.5	25.26	59.9	99.1	41.5	96.2	105.6	89.8	86.4	74.7	101	87.8	77.1	96.7	84.6	110.3	177.8	83	79.6	108.6	84.2	158.2	136.5	41.9	180.8	91.3	112.3
1553281_at	4.9	8.2	14.2	67.1	16.8	8.3	10.8	13.4	30.4	13.6	27.52	79.4	68.7	11.5	19.5	53.9	29.4	5.8	21	9.8	13	15.1	17	5.4	18.9	23.7	78.1	9.3	9.6	4.4	6.7	18.7	7	29	18.4	12.8
1553282_at	26.7	95	46	6.9	27.6	56.4	5.6	2.2	55	14.5	12.49	17.7	7.9	6.1	26.7	25.2	22.9	6.4	33.2	70.7	56.4	32.3	91.9	11.7	30.4	22.7	113.7	5.7	2.8	66.7	56.1	66.5	3.9	22.7	30.1	40.3
1553284_s_at	76.7	96.8	34.2	84.7	93.1	59.1	83.6	53.3	89	67.5	15.21	95.5	45.1	89.5	96.3	38.2	108.8	71.9	86.2	74.7	50.7	72.1	106.3	113.3	95.2	115.8	103.7	43.1	37.1	124.7	103.2	69.7	16.8	109.1	123.6	120.5
1553285_s_at	33.4	63.2	51.9	84.4	85.1	7.7	57.9	23	86.5	53.6	13	48.3	24.4	109.7	5	40.2	71.4	54.3	41.8	33.1	69.6	89.1	129.3	40.4	46.3	69.4	92.4	59.3	83.8	43.8	18.7	44.5	39	43.1	75	37.2
1553286_at	192	369.3	222	248.9	212.6	219.7	278.4	225.8	222.2	133.9	74.92	201.5	151.3	215.4	64.7	185.2	132.6	202.2	132.3	308.5	249	181.1	128.9	131	140.7	188.3	164.6	122.4	290.6	74.7	160.9	120.3	148.3	170.6	156.8	211.9
1553288_a_at	42.3	64.4	48.2	69.3	29.7	74.4	102	49.9	119.2	39.5	18.75	37.3	50.6	98.7	40.3	29.1	74.6	55.8	36.9	69.8	71.6	72.2	50.1	62.4	27.2	68.4	15.6	12.3	62.8	48.9	15.8	97.4	86.4	59.7	62.5	60.6
1553292_s_at	457.1	300.1	602.7	480.4	696.4	314.3	648.5	395.4	519.7	1224.6	173.96	695.4	795.9	601.4	595.7	559.8	432.7	652.9	506.5	364.5	214	562.5	473.5	506.2	466.2	562.6	544.9	666.4	662.5	312.8	478.6	788.6	735.8	626.3	773.8	237.7
1553293_at	34.5	62.4	4.3	8.7	8.8	9.4	2.2	3.4	10	19.3	11.55	10.1	5.9	37	7.2	50.3	48.9	14.1	12	24.1	8.2	11.7	13	59.5	5.6	18	33.3	5.9	5.7	12.5	7.1	6.1	6.9	2.6	7.4	6.8
1553295_at	24.6	32	6	2.4	15.4	9.8	6.4	3.9	14.9	1.7	9.93	35.4	4.2	31.8	47	6.7	4.4	3.4	9.6	1.8	3.3	28.7	33.9	2.3	23	1.7	3.9	4	38.7	29.6	34.6	30.2	2.3	6	31.1	2.6
1553296_at	24.4	28.3	50.9	2	30.5	12.5	2.8	3.5	53.9	30.9	12.06	33.6	17.7	32.5	2.4	58.8	41.2	33	4.1	6.9	41	46.3	24.6	20.9	27.8	29.7	587	39.8	31.3	16	3.5	64.3	4.6	55.2	36.6	21.8
1553297_a_at	4224.6	5200	3747.3	2852.6	2872.6	5213.5	3533.6	5167.6	4323.3	6204.2	248.88	1208.8	4532.2	4829.3	5757.7	4618.6	4058	8350.7	5431.7	5321.9	4886.8	4264.5	4196.5	3216.6	5213.1	2392.1	5358.4	5196.1	4206.6	3886.5	4321	4317.9	4877.5	4414	4923.5	2918.9
1553298_at	7.9	41.9	34.4	5.8	48.8	90.4	40	11.3	7	5.1	9.4	84.2	55	35.7	42.3	49.1	20	28.4	18.5	3.6	0.8	18.3	6.1	46	39.2	40.3	40.9	28.3	3.3	15.1	45.2	54.5	7.6	28.1	57.8	35.8
1553299_at	2	41.1	17.2	42.7	46.8	5.9	11.3	4.1	39.8	28.9	9.94	91	6.5	34.6	53.1	18.9	22.5	6.2	47	4.1	26.6	72.4	4.2	38.1	4	3	4.1	53.1	12.3	4.6	4.8	11.9	14.7	25.7	19.6	3.3
1553300_a_at	19.1	66.6	87.1	54.5	41.2	30.5	86.1	2	84.7	67.9	15.02	68	30.6	76.1	47.5	48.6	57.5	55	31.6	36.7	27.2	74.4	82.7	70.7	66.5	36.4	62.4	81.5	25.7	78.6	55	104.6	25.8	52.3	5.7	55.1
1553301_a_at	86.3	92.6	7.6	94.2	91.2	71.1	52.7	53.1	69.6	18.4	11.9	64.3	6.8	46.6	64.6	34.5	56.8	44.3	7.6	92.4	66.5	77	120.1	118.4	6.8	113.4	75.8	35.1	5.5	60	50	66.1	86.6	69.7	55.9	145.1
1553303_at	9.2	18.9	59.9	28.9	60.1	95.1	10.6	15.6	14.9	9.9	23.66	19.7	44.7	41.2	23	13.1	41	140	20.5	9.6	46.1	21.1	6.4	23.9	5.2	23.4	56.8	20.2	11.7	5.5	12.8	21.3	124.3	10.1	7.5	11.5
1553304_at	123.8	169.1	150.1	105.5	122.6	34.7	68.5	69.7	115	202.3	39.01	206.9	78.4	193.8	192.4	110.7	103.1	118.1	102	92.7	73.7	91	117.8	124.5	120	49.2	143.7	176.1	17.6	115.9	77.3	124.1	61.1	64.1	81	76.7
1553306_at	19.9	19.6	71.9	77.9	17.4	74.2	14.7	105.1	145.4	95.6	18.53	15.6	167.4	65.1	98.9	69.9	9.3	8.1	70.5	27.7	60.7	46.4	8.9	51.1	14.1	100.3	58.9	116.7	51.6	9.5	72.3	74.7	45.4	18.7	9.9	23.8
1553310_at	13.4	71.7	32.6	25.8	72.4	81	0.9	22.5	60.3	60.1	9.33	68.1	78.9	37.1	79.4	11.2	42.4	24	42.1	89.1	22.9	27.9	36.9	47.7	80.9	60.9	59.8	42	62.5	38.4	32.1	46.5	31.6	37.2	42.5	32.3
1553311_at	130.8	117.5	122.1	99.3	219.6	89.5	135	117.9	223.2	196.9	19.89	134.5	185.8	244.3	113.4	167.4	152.1	112.4	77.9	98.9	97.2	189.6	152.6	123	84.2	118.8	149.9	164.3	99.9	87.4	89.7	181.9	153.1	142.2	209.2	116.7
1553313_s_at	102.7	169.4	85.6	78.8	123.5	76.2	78.7	91.9	188.1	267.1	19.84	52.2	97.5	82.6	133.3	113.6	131.5	116.7	138.2	62.1	85.2	126.9	100.5	77.5	65.8	183.5	170.8	220.9	103.1	143.2	142.3	153.1	69.6	72.7	88.8	44
1553314_a_at	67.1	15	7.7	16.4	16.9	7.2	8.1	4.4	18	9.9	31.7	17.3	83.3	27.7	20.8	11.6	32.6	14	20.6	11.6	5.7	14.7	18.7	18.5	16.1	8.8	27.9	13	13.1	5.8	28.4	22.7	15	9.9	15.4	53.8
1553315_at	33.7	29.5	89.1	2	45	52	96.4	71.9	62.3	72.6	15.52	66	223.2	90	133.7	63	64.2	5.3	40.3	8.8	48.6	30.7	35.9	18.8	45.2	8.9	165.7	96.2	157.3	8.2	24.9	49.1	46.4	53	42.3	16.6
1553316_at	93.6	132.9	126.4	86.9	153.6	142.2	90.7	142.4	64.7	45.1	24.24	12	128.9	70.4	29.4	36.3	56.4	56.7	86.8	123.7	106.9	100.7	32.3	71.4	33.5	43.4	120.6	42.7	104.8	53.4	111	91.1	11.4	85.5	135.1	121
1553317_s_at	131.5	117.9	43.7	90	88.3	93.6	94.8	70.8	42.9	49.5	13.18	46.6	64.4	95.1	51.9	27.7	18.7	66	54.2	59.1	67.9	64.3	67.9	89	109.9	53.6	116.8	52.9	55.2	42.9	72.8	50.8	63.2	53.6	62.2	43.4
1553318_at	27.5	54.7	45.7	16.4	12.9	39.8	16.8	13.2	87.8	12.4	21.47	9.3	31.6	5.5	19.4	34.8	61	72.7	6.5	10.7	5.4	4.3	22.5	57.4	4.7	25.9	64.2	68.9	34.7	31.3	4.8	54.4	36.1	13.1	42.7	10.1
1553319_at	6.1	14.9	3	3.7	1.6	10.3	17.5	14.6	10.8	34.4	10.48	5.1	4.5	32.1	9.5	34.6	10.3	1.7	47.9	3.4	5.8	15.4	18.7	2.3	46.2	36.2	15.6	56.8	50.4	13.7	13.2	3.2	27.7	17.1	41.3	30.2
1553320_s_at	1.5	21.7	28.3	1.7	2.4	2.4	1	18.1	4.2	8.6	8.97	22.4	34.2	5.3	10.8	3.6	2.7	1.6	3.1	1.4	0.7	10.2	2.2	36.7	1.9	3.6	15.5	6	15.2	2.2	2.6	11.2	2.8	2.7	3.1	35.3
1553321_a_at	27.6	64.9	6.3	84.5	33.7	86.6	48.6	84.1	56.5	43.3	9.96	45.8	4.5	75.2	117.8	29.4	28	48.3	69	32.1	23.7	8.3	52.8	53.4	28.9	48.6	57.3	61	10.7	50.1	9.1	4.5	41.8	5.2	31	60.1
1553322_s_at	46.9	4.1	44.3	51.3	4.8	14.1	34.8	40.4	62.7	7.8	10.44	11.4	4.6	14.1	148.7	31.3	78.4	13.7	35	72.7	24.1	53.1	37.2	17.4	8.1	55.6	55.7	88.3	3.6	47.9	57	51.2	8.1	48.1	12.5	19.2
1553323_a_at	102.1	108.2	100.1	215.9	101.7	119.7	91.1	21	102.7	121.6	44.49	183.1	259	148	195.1	31.3	160	126.1	63	135.8	17.6	154.5	148.7	160.6	88.9	133.2	100.1	211.2	162.3	127.5	159	184.2	140	175.2	131.9	192.9
1553325_at	6	53.7	52.2	5.5	13.6	3.5	11.5	12.7	43	20.9	16.01	103.3	16.1	43.3	95.2	5.8	7.8	10.8	7.2	55.2	7	8.7	16.7	7.7	16.1	6.7	108.1	122.8	18.7	47.1	8.2	22.5	55.3	5.9	18	20.3
1553326_at	32.9	37.4	30.5	42.2	58.5	74.4	64.7	7.8	43.8	3.1	9.2	75.2	39.7	39.8	13.2	50.5	27.4	42	87.8	30.2	43.8	33.9	3.5	6.6	59.2	105.2	112	30.9	40.2	44.5	67.8	82.1	16.6	38.7	10.3	2.1
1553327_a_at	26.9	81.3	47.3	8.2	7.6	7	54.4	8.3	135.8	62.8	11.59	10.8	3.4	13.4	8.4	12.4	76.4	3.5	22.1	3.8	8.9	10.3	16.6	25.9	10.9	7.9	10.9	24.4	5.4	9.3	3.2	23.5	2.3	7.2	42.2	63.6
1553328_a_at	81.3	14.9	63.4	28.2	18.6	93.3	38.6	24.2	45.6	12.9	18.54	9.2	65.1	34.1	14.4	66.9	9.2	3.5	11.3	39.7	13.2	22	15.1	9.8	7.7	12.1	13.3	100.1	27.6	76.7	83.1	7.7	56.5	27.8	25.6	61
1553329_at	54.1	56.9	27.4	73.9	26.6	3.4	1.4	30.6	65.7	51	9.02	99	65.3	39.5	68.1	12.5	94.1	56.5	62.2	10.4	5.2	26.6	12.2	40.9	54.2	40.4	48.1	78.3	35.3	0.9	40	21.3	6.7	35.9	6.2	6.9
1553330_at	32.7	6.8	4.6	3.9	34	6.7	44.6	3.3	14.2	15.5	10.21	14.7	19.6	8	41.2	26.1	3.4	3.1	4.4	2.4	8.9	35.2	4.4	5.5	7.4	8.7	34.7	5.2	2.2	44.9	2.8	39.1	24	4.9	4.8	16.5
1553333_at	5.3	21.6	4.3	3.2	1.8	75.5	3.3	10.1	2.7	25.7	9.41	3.1	27.9	43.6	34.1	11.9	2.6	34.5	5.6	8.2	35.2	2	5.8	3.6	9.8	2.6	5	55.8	6.1	5.7	5.9	5.4	4.6	1.7	29.1	2.6
1553335_x_at	4.1	28.6	35.1	19	46.6	22.8	16.7	4.7	45.9	68.6	13.41	71.4	108.6	10.3	73.5	42.2	81.1	23.5	35.9	61.5	3	27.5	45.8	41.9	11.1	73.5	39.1	9.7	48	43.8	25.5	58.1	72.8	20.5	38.3	11.9
1553336_a_at	8.4	110.5	60.4	48.5	80.6	8.8	103	72.2	106.3	7.9	12.08	12.2	16.6	10.8	28.1	19.3	79.8	9.3	66.8	42.4	37.8	60	10.9	8.3	10.7	81	5.8	41.9	2.7	44.2	44.8	32.4	4	35.6	37.7	46.5
1553338_at	109.2	393	320.2	263.8	202	106	120.8	173.7	50.2	134.2	33.97	103.8	207.8	92.8	173.6	243.8	228.3	229.2	306.4	191.4	249.7	183.9	190.2	154.9	360.4	243	119.3	53.4	187.7	283.9	237.3	155.3	155	195.4	152.3	166.1
1553340_s_at	54.4	23.1	70.7	72.3	8.8	19.5	11	66.4	70.4	129.6	58.15	96.2	147.9	99.6	64.2	79.2	65.6	52.8	18.6	118.8	112.4	111.1	68.2	90.2	32.2	44.7	172.7	191.5	143.5	30	82.7	102.8	83.7	92.7	100.8	20.6
1553341_at	17.1	13.9	23.1	14.4	5.9	12	7.7	6.3	15.5	20.9	14.84	6.1	21.7	10.1	10.2	3.6	21.8	4.9	11.7	10.7	6.4	7.4	10	9.1	13.6	11.8	14.3	12.9	52.2	4.3	16.4	10.7	7.3	17.3	13.6	12.6
1553344_at	6.6	3.2	4	60.6	1.9	10.9	5.8	3.8	3.9	1.5	8.58	19.9	1.6	5	3.9	2.7	4.2	3.3	16	17.5	13	33.1	14	3.6	0.9	3.4	7.5	4.2	10.6	1.9	29.6	2.4	4.7	0.6	1.5	23.9
1553346_a_at	88.6	288	176.4	318.5	305.1	148.3	155.9	196.4	251.3	116.1	32.98	161.9	252.2	239.2	679.7	159.4	358.7	451.3	213.4	215	142.3	201.3	228	286.9	356.7	274.5	404.9	431.5	133.7	253.8	304.8	246.4	138.4	246.7	261.2	146.2
1553347_s_at	42	76	33.5	79.4	100.6	28.4	61.1	66.1	49.9	64.7	24.91	12.6	14.1	8.4	39.3	34.1	18.2	42.1	46.4	23.9	76.2	15.7	80.6	71	5.2	82.6	122.3	81.8	52	7.3	4.6	62.9	12.4	59.6	33.4	76.3
1553348_a_at	526.3	632.3	440.2	430.9	478.9	532.5	617.9	555.2	491.6	367.5	82.6	373.8	290.6	303.1	401.4	302.7	545.5	252.4	471.8	267.5	384.4	438.8	437	446.2	303.6	514.8	565.1	413.3	339.7	496.7	528	478.7	307.3	310.2	367.3	460.3
1553349_at	340.3	862.6	1655.4	945.6	1633.2	660.9	1710.5	1167	1475.6	3358	538.18	1896.1	1886.9	1575.1	1494.2	1328.2	1374.7	1298.5	1607.6	1876.7	356.6	1531.3	1490.2	1439.6	974.9	1769.6	1423.3	1415.2	1407.4	712.4	1633.3	1638.3	1863.7	999.7	1383.5	362.8
1553350_at	16.3	10.4	4.5	53.7	10.8	6.6	5.8	6.4	18.7	14.2	14.6	18.8	11.8	7.2	16	20.1	10.4	43.5	26.6	32.8	88.2	12.6	18	9.2	125.8	62.6	14.7	39.7	22.8	15.2	24.3	19.5	12.9	20	76.3	58.2
1553351_at	57.9	44.9	3.5	53.8	53.2	4.5	13.8	52.7	20.4	14.1	13.89	9.7	85.6	71.8	16.5	8	39.1	76.7	13.4	19.8	20.9	52.1	35.9	11.2	20.3	60.8	17.6	48.7	10.4	124	56.9	61.9	29.5	43.7	46.2	93.9
1553352_x_at	11.8	8	107	61.4	63.6	67.6	127.9	64.2	59.5	24.8	15.63	89.6	121	124.7	147.6	82.2	41.8	35.3	58.4	57.5	55.9	14.8	39.3	55.7	73.6	10.8	171.8	81.4	132.5	56.6	36.2	41.9	89.6	63.9	112.3	97.6
1553354_a_at	65.3	183.2	84.1	87	114.2	68.7	121.7	8.1	162.2	20.6	13.51	66.4	158	14.9	91.7	88.4	65.4	43	18.6	11.3	61.7	87.5	83.8	110.6	85.4	51.5	104.6	140.8	11.8	83.5	75	86.2	56.3	37.7	72.1	73.3
1553355_at	81.3	52.7	23.6	8	6.3	7.4	7.4	5.3	11.7	56.3	16.91	26.8	92.2	48.2	60.7	16.5	12	5	17.2	15.9	20.8	6.5	17.7	10.7	8.2	77.9	78.7	126.5	70.9	47.3	10.1	44.2	31.3	13.2	25.5	16
1553356_at	2.1	61.7	2.5	29.6	28.8	8.9	23.2	1.5	19.2	2.7	11.32	42	9.9	30.7	5.9	45.1	34.5	4.4	23.5	22.9	24.3	3.3	38.8	31.4	5.7	2.2	4.2	75.3	4.7	20.4	2.2	12	5.4	26.7	34.6	31
1553357_at	4.8	4.8	43.4	3.3	8.7	19.5	1.8	4.6	7	2.9	10.19	35.9	62.7	28.7	62.5	21.3	27.9	25.8	10.1	21	5.5	22.3	33.7	19.6	8.8	19.9	5.4	50.2	27.7	6.1	3.6	22.7	7.8	40.7	29.1	4.1
1553359_at	15.1	37.2	30.6	15.2	18.2	25.1	36.8	15.6	29.2	42.5	141.41	18.9	26.2	30.6	24.3	23.1	29.4	34	34.5	28.6	23	23.4	33.8	39.9	34.9	34.5	22.1	34.4	20.4	34.6	20.7	34.6	28.4	34	26.6	35.5
1553361_x_at	20.5	22.8	17.6	15.3	18.8	38.3	14.4	19.7	20.2	20.2	121.16	129.1	45.6	17.9	58.7	28.5	53.2	17.8	19.5	11.4	21.8	33.1	30.2	22.5	32.1	33.3	36.1	191.1	24.1	43.8	32.3	41.8	31.6	42.8	32.5	42.1
1553362_at	1	1.6	1.9	1.4	0.9	4.9	1.5	0.9	37.4	4.1	8.28	38.7	4.9	21.5	5.9	1.4	37.8	32.1	4.8	14.3	1.6	12.9	2.5	15.3	1.7	3	10	1.8	15.8	1.4	2.4	11.4	1	0.7	1.1	0.6
1553363_at	48.8	42.6	54.5	6.6	43.8	130.5	2.9	4.9	74.9	96.6	11.17	15.6	9.4	26.6	8.7	8.5	18.6	54	26.8	46	17.2	16.2	5	67.1	10.8	65	48.5	25.6	10.2	28.6	5.5	28.6	10.9	30.1	6.4	60.6
1553364_at	32.2	60.8	5	68.1	16.6	80.2	84	19.6	83.6	34	13.75	51.2	14.7	110.9	32.8	30.4	34.2	64.8	9	37.3	46	6.8	43.1	83.5	4.9	20.5	80.1	111.6	71.7	25.2	47.8	6.4	11.7	21.3	41.1	59.9
1553365_at	14.7	32.7	42.5	13.8	58.7	8.7	27.1	8	21.6	16	15.32	84.1	59.3	118.7	66.6	41	14.3	44.9	22.5	3.7	29.7	42	43.8	11.7	29.4	36.1	60.3	95.7	62	6.5	19.9	12.7	25.9	3.7	6.3	34.9
1553366_s_at	138.4	63.1	32.7	66.7	92.9	20.7	197.9	157	140.2	100.6	48.04	214.2	47.6	180.3	32.2	24.4	14.8	95.2	33.6	24.3	27.9	26.2	36.8	23.1	31.5	35.9	131.9	104.3	14.4	17.9	12.8	48.4	28.5	23.7	21.6	30
1553367_a_at	14	122.4	25	118.2	17.9	190.7	19.3	24.4	125.3	123.9	38.04	26.9	130.2	26.8	65.8	104.9	174	135.4	130.2	63.4	30.7	27.2	48.7	104.7	105.6	84.1	48.7	44.1	123.5	31.9	90.4	68.7	64.8	90.4	132.9	92.3
1553369_at	215.2	160.7	288.4	40.3	268.7	126.6	201	197.8	129.5	350	38.07	398.9	307	232.5	488.4	209.7	520.5	121.3	443.8	266	194.6	214	278.7	230.5	92	210	262.3	902.7	1041.1	196.6	327.2	313.7	505.6	436.7	309.3	266.3
1553371_at	34.3	74.3	37	57.6	58.6	6.3	7.2	19.2	46.3	51.3	12.92	17.6	3.7	39.1	46.5	12.1	34	30.5	43.2	1.6	3.5	41.3	58.9	8.2	54.8	7.7	60	44.3	33.5	9.7	13.1	10.2	51.6	56.7	14.2	13.4
1553372_at	40.2	32.4	15.5	19	65.9	26.8	6.1	14.1	33.7	21.5	19.24	40.7	17.5	92	9.4	46.4	53.2	28.1	14.1	8.7	32.9	25	15.4	56.3	6.6	25.9	9.3	6.1	58.3	45.4	35.2	23.8	39.6	8.2	35.8	12.2
1553373_at	28.2	86.5	62.6	89.4	50.1	71	26.4	19.5	91	59.4	15.78	40	60.3	111.8	101.6	43.3	64	72.1	143.9	53.3	31.2	94.2	6.5	62.6	55.2	71.5	43.3	142.4	29.8	59.3	23.4	95.1	96.7	102.9	41.3	48.5
1553374_at	24.8	42.9	24.4	7.9	42.9	13.7	23.5	33.6	41.1	42.6	7.62	24.3	2.2	10.2	40.5	32.1	5	9.3	6.1	33.9	19.5	35.9	3.6	10.9	17.2	28.5	38.4	52.1	5.2	45.2	3.9	35.3	12	49.2	9.4	20.6
1553375_at	39.8	103.8	6.9	104.8	28.5	21.5	86.6	14.6	110.6	12.7	14.92	10	5	7.3	46	48.5	50.1	65.6	100.5	37.3	53.7	46.6	74	11.5	50.3	114.4	19.1	4.5	46.9	66.8	17.4	88.1	39.9	3.8	33.5	45.1
1553376_a_at	5.3	2.7	2.5	19.4	3.3	5.7	37.1	46.6	8.5	2.8	9.89	0.7	49.1	4.9	4.3	8	19.2	23.1	37.8	46.1	2.2	36.1	5.9	9.9	8.8	43.4	44	4.9	30.6	10	7.9	24.8	44	14.7	17.5	37.9
1553378_a_at	7	96.2	62.5	30.8	109.6	11.9	67.9	96.7	31.4	22	60.57	114.5	131.3	23.5	165.4	88.4	99.5	31.6	13.3	90.2	5.6	42.2	16.3	57.6	57.2	48.4	303.5	47.2	4.9	28.9	6	69.2	99.7	68.4	91.7	177.2
1553380_at	171.6	133.6	283.6	226.6	254.6	99.8	319.2	188	432.4	157.1	75.41	284.3	186.7	109.2	318.7	94.7	295.5	126.2	401.9	156.6	145	350.2	286.4	170.4	180.4	266.7	267.9	117.3	242	191.5	538.3	480.4	171.9	274.9	364.7	277.5
1553383_at	3.4	2.6	1.8	1.8	4.8	2.4	2.6	14.3	13.6	4.4	9.45	29.1	10	3.7	5.2	0.9	3.2	4.9	6.2	19.6	4.8	3.4	3.5	8.9	2.6	35.7	5	6	53.9	1.8	44.4	22.7	2.3	4.4	30.8	5
1553385_at	5	24.8	8.8	12.1	38.1	12.7	6.6	20.1	8.8	6	37.03	22.8	20.5	4	12.4	24	16.9	16	9.7	14.2	15.9	11.7	101.3	7.9	26.2	29.6	27.8	16.8	61.9	32.6	39.1	58.7	84.6	27.2	20.9	102.3
1553386_at	120.1	153.3	36.3	52.1	58.3	208.5	90.2	53.6	183	86.3	19.53	85	63.1	161.7	165.3	112.2	101.6	89.2	140.9	36.2	55.8	78.2	72.6	173.1	91.6	44.2	152.8	75	127.5	122.6	106.6	74	18.8	71.7	132.2	71.7
1553387_at	136.8	372.9	301.1	266.9	383.1	112.7	465.7	297.6	661.1	529.8	258.04	764.1	587.8	901.7	816.5	416.6	562.2	279.4	687.4	208.3	97.1	596.8	552.6	640.3	325	629.1	427.8	442.5	557	203.7	670.4	363.1	688	488.6	631.1	81
1553388_at	34.6	30.7	45.2	9.2	32.2	22.4	4.1	12.5	3.6	7.4	10.37	3.9	3.4	2.5	12.7	6.4	3.8	8.1	16.7	2.5	4.6	4.2	5.8	6	10.4	8.2	8.1	5.4	4	8.1	18.5	5.9	25.4	3.3	32.1	5.8
1553389_at	122.5	70.8	111.7	66.8	163.4	86	105.2	159	33.2	19	26.66	70.9	20	143.1	27.9	51.8	74	59.4	64.9	84.4	29.5	86.9	75.6	102.8	8.7	118.8	82	21.7	6.7	91.4	56.2	63.4	9.4	30.2	59.2	46.1
1553390_at	22.1	9.5	3.9	8.9	21.7	8.2	12.1	2.8	18.6	31.4	14.58	41.5	2.8	25.5	14.2	7	5.2	4	38.9	4	7.2	6.1	12	3.5	3.5	24.5	4.9	16.9	35.8	24.9	7.6	25.1	6.6	36.9	5	10
1553391_at	2.9	61.6	33.2	16.9	24.3	33.9	52.9	1.9	3.9	4.3	10.3	3.5	4.6	6.4	59.6	9.4	6.7	36.1	15.3	4.8	3.2	53.9	3.1	6.1	2.8	34.2	56.4	24.8	4.2	5.4	2	82.8	13.4	6.8	64.5	12.3
1553392_at	26.4	36.8	5.7	44	1.8	29.6	15.1	3.4	32.2	4.5	8.25	2.6	23.7	20.9	4	2.9	2.1	8	2.7	67.4	35.2	5.1	7.3	6.5	1.3	5.1	9.2	21.5	4.8	12.6	9	2.2	11.1	2.1	4.2	1.6
1553394_a_at	7.5	49.4	9.3	48.4	17.2	52.7	32.9	3.5	60.3	35.3	8.86	27.9	13.1	62.8	90.2	49.8	19.9	26.8	90.7	45.4	28.9	46.2	27.6	8.4	9.4	56	41.7	4.4	73.1	35.6	8.8	39.2	193.1	2.7	16.1	27.2
1553395_a_at	588.2	678.1	395.1	530.7	498.9	589.3	598.3	476.7	624.6	193.4	85.58	322.6	250.9	119	339.7	290.9	395	138.8	431.9	315.7	620.7	428.7	383.7	436.4	260.4	516.5	375.9	295.4	212.1	306.9	505.1	369.3	225.1	439.6	281.6	325.4
1553396_a_at	195.3	154	14.6	40.8	25.8	471	93.4	95.6	31.2	150.2	61.32	330.8	118.3	229	446.8	12.9	187.4	194.3	21	14.1	66.3	109.4	177	17.7	135.1	46	175.4	416.3	89.8	74.2	116.4	125.8	50.7	124.1	76.7	165.2
1553397_at	116.2	148.9	165.8	148.4	137.7	213.8	147.6	132.9	100.4	238.7	90.52	126.5	182.8	246.5	165.6	126	94.4	99.5	220.7	154.6	117.2	68.5	141	175	126.3	58.9	109.3	146	106.5	126.7	106.7	135	125.1	163.7	201.7	113.8
1553398_at	58	4.9	13.3	75	7	27.4	5.7	29.3	58.9	5	11.51	4.7	6.3	57.6	6.9	41.1	48.1	38	54.6	5.2	14.4	5.4	10.6	10.9	12.7	56.8	13.2	97.3	14	19	11	45.8	47.5	12.8	41.1	9.5
1553399_a_at	117.5	112	124.9	86.2	139.2	227.8	178.5	108.9	110.7	103.9	86.12	180.8	92.5	100	54	135.8	298.9	209.2	284.8	182.4	164.4	182.1	131.9	246.6	155.8	212	76.8	223.8	214.7	169	143.2	307.1	200	141.4	192.1	239
1553400_a_at	235.5	192.8	39.2	70.5	91	59.6	74.9	77.8	121.6	149	17.76	172.3	149.1	121.4	141.3	104	115.1	56.5	102.3	93.9	97	90.9	110.8	189.1	72.3	125	147.6	180.7	199.9	102.1	218.1	192.4	216.3	157.2	132.5	115.2
1553401_at	6	77.1	55.1	45.7	14.7	67.8	47.8	68.2	34.3	2.3	12.19	54.3	101.5	23.5	46.8	54.3	38	67.5	74.6	15.3	23.4	43.8	48.1	41.7	49.3	35.7	6.6	11.1	27.7	47.3	92.7	27.9	4.2	17.8	43.9	33.7
1553402_a_at	13.8	9.7	39.6	98.1	8	74.9	18.4	83.7	4.6	6.2	8.34	1.8	51.1	35.7	9.7	22	13.2	39.8	61.8	66.6	22.4	47.8	51.8	52.2	33.5	14.6	46.6	65.4	49.1	35.9	49.8	34	27.9	12.6	27.1	38.4
1553403_at	5.4	41.2	3.9	19.2	29.1	43.3	4.1	5.3	18.4	5.7	21.13	5	9.4	5.4	6.9	2	6.2	5	7	7.1	44.5	4	5.4	6.8	13.3	5.3	6.8	5.4	4.6	3.3	3.8	4.6	5	6	4	3.8
1553405_a_at	84.1	25.5	23.7	10.2	6.6	50.1	23.3	59.1	9.1	45	12.46	88.6	21.2	22.7	157.8	57.4	115.4	55.5	82.1	17.3	61.1	15.4	13.3	28.5	88.4	27.1	75.1	8.5	50.4	33.4	73.6	96.9	67.6	64.7	77	32.1
1553407_at	115.9	182.3	169.8	90.6	196.1	103.9	258	108	261.4	271.8	138.74	241.6	383.2	511.7	298.2	119.6	107.5	176.6	173.8	131.4	56.4	235.1	207.6	110.5	121.5	205.1	348.4	325.1	205.6	78.6	200.2	165.5	241.1	89.1	138.2	106.8
1553409_at	13.7	2.4	10.1	2.1	9.6	7.5	3.5	2.2	3.6	3.7	9.48	5.8	9.6	3.4	30.7	27	23.3	2.3	14.4	3.2	1.4	3.9	29.8	8.1	19.3	7.2	5	4.5	53.8	5.9	4.6	28.5	8	5.3	9	20.7
1553410_a_at	4.5	5.5	8.6	3.9	4.4	16.1	20.6	3.6	10	5	14.91	5.7	5.2	15.7	8.5	3.5	11.2	5.8	8.3	2.8	2.4	7.1	3.2	7.6	4.8	10.8	68.1	32.6	2.4	3.3	4.1	6.7	2.9	2.8	10.7	4.4
1553411_s_at	25.6	12.5	4.8	59.8	7.4	73.1	39.5	26	14.6	31.3	14.43	42.7	37.8	17.6	40.5	13.9	83.1	44.4	32.6	62.4	6.1	15	119	76.1	5.1	64.4	11.6	35.3	13.9	44.5	13.1	59.2	42.1	53.4	63.2	48.4
1553412_at	28.3	7.1	22.4	12.3	12.7	84	34.7	38	16	19.5	16.97	57.4	21.5	51.7	60.8	6.7	93.4	59.9	10.2	9.9	3.7	4.2	4.9	89.2	8.7	62.2	49	12.5	31	82.4	5	30.2	9.7	59.7	34.5	102.7
1553413_at	5.2	10.7	4.3	38	3.9	5.4	9.4	8	7.1	9.8	18.4	4.9	7.7	4.5	20	7.8	9.5	7.4	8.1	5.9	7.9	7.7	13.9	11.3	19.3	4.4	18	6.9	5.3	3.4	7.9	4.3	5.1	9.3	4.3	11
1553415_at	2.9	23	1.5	4.5	4.6	23.7	38.9	21.6	12.1	11	8.61	26.3	27.6	46.6	9.7	2.5	11.2	7.5	9.7	83.7	0.9	5.2	28.5	52	26.5	26	27.9	18.1	4.8	6.5	2.1	33.6	4.1	4.8	3.8	2.7
1553417_at	15.8	55.8	6.1	46.6	13.7	70.8	60.4	7.8	120.8	83.8	15.39	92.7	116.9	17.7	96.8	48.1	47	45.2	51.5	43.4	24.9	51.5	30.1	57.3	29.1	104.7	62.8	94.5	2.9	36.3	84.8	48.4	5.9	24.8	49	45.6
1553418_a_at	3	31	10.6	65.6	5	90.6	52	44.5	62.8	7.1	15.29	79.3	8.4	9.2	12.3	4.8	108.8	67.6	48.8	59.9	23.1	46.2	38.8	73.6	8.6	17.4	10.9	7.5	53.1	40.5	62.8	4.2	21	8.5	4.9	12.6
1553420_at	6.7	3	3.2	5.6	33.4	40.4	11.8	5.9	59.6	2.2	11.26	24.6	12.7	16	52.1	28.4	37.5	1.8	19.2	4.9	3.6	48.7	2.1	9.6	2.9	8.7	4	7.6	3.3	10.8	48.9	11	5.6	3.4	18.2	29.8
1553422_s_at	8.2	17.4	12.3	77.5	13.2	57.1	67.2	7.3	15.9	35.9	21.64	73.9	9.1	12.4	20.9	38.1	17.8	5.7	10.5	13.9	16.7	21.4	82.8	97.2	15.1	39.9	181.2	16.5	41.7	37.1	13.3	11	9.4	46.1	8.4	14.1
1553423_a_at	128.5	90.8	131.9	90.8	128.3	67.1	154.4	164.8	110	178.8	150.64	268.6	388.2	476.9	228.6	107.7	212.5	78.5	104.7	80.6	103	104.9	108.5	174.9	269.9	165.2	1033.8	271.3	51.1	153.7	214.5	292.3	215.6	59.6	256.3	125.9
1553424_at	3.5	16.2	3.3	6.2	3.4	2.9	4.3	29.5	16.1	17.6	8.64	5.3	27.8	69.4	7.6	23.1	24.7	51.1	13.2	33.9	2.9	28.1	22.3	6.3	5.5	11.3	23.2	4.1	8	1.8	20.2	24.3	5.3	6.4	13.3	43.4
1553425_at	4.5	26.8	69.2	15.2	88.1	55.1	66.5	87.5	26.9	63.6	16.35	91.9	139.7	53	122.8	57.1	19.1	52.8	9.2	8.9	5	51.8	11	70.9	15.4	102	83.4	18.4	60.2	54.7	22.8	17.6	58.4	17.2	80.6	43.9
1553426_at	32.4	133.4	19.3	43.1	34.2	98.6	17.1	33.8	106.7	63.9	11.5	11.7	75.7	38.1	61	41.6	20.4	30.7	12.6	10.3	34.6	38.9	40.4	49.5	12.2	41	82	87.5	55.5	33	116.6	43.4	3.8	61	17.4	71.9
1553427_at	12	13.5	8.7	10.9	20	16.3	13	5.3	29	10.8	21.36	11.6	11.6	14.4	18.3	8.3	13.6	9.8	11.9	6.5	6.2	17.4	17.1	8.9	7.6	56.1	17.9	7	5.4	8.6	15.4	10.4	8.8	11.5	6.2	11.9
1553428_at	66.9	107.8	77.6	43.8	44.2	104.5	42.2	43.2	53.6	61.2	10.11	44.2	35.6	56.7	58.8	45.9	60.4	45.9	66.3	96	31.1	18.1	66.5	80.3	39.2	57.3	63.2	91.7	66	41.1	34.2	65.8	45	58.9	67.3	58.3
1553429_at	9.3	139.4	9.5	11.5	18.2	48.7	20.8	7.1	159.5	5	17.64	14.8	31.3	17.9	94.9	37.1	23.8	6.4	15.1	17.9	19.1	18.3	70	27.4	68.3	20.7	78	52.3	9.8	25.2	23.8	16.7	12.7	51.6	9.4	63.2
1553430_a_at	15	137.7	4.9	46	31.2	6.2	55.6	9.6	85.9	4.2	18.56	53.2	54.5	56.8	116.9	52.1	64.6	8	57.3	6.4	29.1	6.3	79.7	9.2	44.4	92.4	91.2	31.1	2.7	23.2	65.3	8.8	3.1	21.3	29.3	2.9
1553432_s_at	32.4	8.6	32.6	82.2	35.9	6.6	16	34.3	48.1	4.9	20.84	34.5	13.2	64.8	52.7	21.8	28.1	4.7	7.3	15.5	41.7	5.5	13.8	83.9	14	20.1	27.4	37.4	84.4	61.1	7.5	75.9	44.9	28.4	21.5	15
1553433_at	45.9	24.4	11.9	6.4	50	4.2	18.3	39	1.8	52.3	9.3	91.5	13.9	64	45.9	24.6	50.5	46.3	4.8	58.4	38	94	29.1	32	31.1	7	49.5	33.4	52.7	29	27.3	27.4	16.9	9.1	26.8	14.5
1553434_at	10.1	4.8	64	59.4	27.3	3.9	2.3	29.1	17	26.7	11.3	43.4	41.6	5.1	27	19.3	5.6	5.1	3.4	46	42.6	6.2	5.1	8.1	7	85.6	9	35.9	2.6	3.8	4.1	47.6	2.1	18.8	3.6	3.7
1553435_at	5.1	14.6	59.9	3.9	8.7	11.6	4.5	3.2	95.9	11.9	22.44	60.3	19.9	13.8	6.1	16.4	59.6	62.1	17	14.9	8.2	15	46.9	41	15	26.6	42	72.3	21.5	39.8	16.8	97	21.4	48.6	45.1	41.2
1553436_at	3.3	24.3	38.1	14.9	62.2	12.1	13	16.6	8.9	6.7	9.11	2.6	71	13.8	12.3	10.4	16.8	9	14.9	9	3.9	22.8	5.5	44.3	16.8	34.1	17.6	6.2	5.7	86.2	9.5	21.4	17	1.9	15	49.8
1553437_at	102.1	46	81.7	43.3	81	24	105.5	17.9	171.9	26.4	24.58	75.5	135.9	82.1	28.2	81.5	38.2	6.8	51.5	5.5	8.9	70.4	10.7	21.6	15.8	77.2	140.3	6.5	58.2	51.4	30	31.5	21	17.6	24.2	30.8
1553438_at	98.2	274	124.3	77	82.9	193.1	160.7	90.9	184.3	96.7	55.35	102.9	105.5	138.3	244.3	160.5	42.3	148.4	214.6	193.7	190.9	227.7	92.1	198.9	143.7	147.4	137.8	142.2	131.4	38	233.5	233.9	184.6	165.9	197.5	140.1
1553439_at	26.6	16.1	38.3	24	61.7	60.4	30.1	74.9	84.7	7.9	22.46	80.1	61.3	18.8	128.2	80.9	134.8	26.5	55.1	52.4	26.4	106.9	16.9	80.2	11	63.8	69.8	16.9	52.6	64.5	21.1	118.8	9.3	57.9	70.2	63
1553440_at	40.8	8.7	15.7	4.7	1.9	6.3	27.3	17.7	53.3	12.5	8.09	63.5	1.4	38.6	12.2	17.6	2.6	5.7	27.3	19	1.3	15.2	22.1	5	1.2	2	54.1	11	19.2	2.2	21.8	34.6	1.8	1.7	1.5	24.6
1553441_at	1.6	1	38.3	41.1	0.7	15.2	1.3	36.2	2.6	4	7.89	0.9	6.6	0.9	2.3	1	2.3	1	0.7	1.8	2.4	2.4	0.8	1.6	1	18.1	45.4	2.2	2.8	0.8	1.4	2.7	6.7	1.9	1.9	16.9
1553442_a_at	33.8	15.1	22.7	3.2	8	37.3	2.4	3.2	9.5	71.5	9.94	49.9	14.3	16.6	17.7	64.4	71.4	48.5	14.9	8.4	7.7	9.1	5.9	86.3	3.7	31.5	59.3	17.8	32.8	34	15.9	43.4	6.8	11.4	10.5	37.4
1553443_at	27.9	105.1	15	54.7	52.3	15.1	45.2	52.4	134.6	31.9	16.18	11.4	9.4	93.8	88	11.1	68.4	58.7	36.2	138.7	57.8	20.1	56.5	58.8	30.5	91.5	37.8	57.7	44.6	21.2	20.4	92.4	79.1	16.8	71.7	17.2
1553444_a_at	33.9	18.7	15.5	15.4	62	23.1	30.4	15.7	21.8	35.9	75.47	20.4	36.9	26.5	56.6	67	63.1	130.1	24.9	43.6	23.4	28.9	46.9	27.7	65.2	13	26.5	44.9	54.6	22.8	27.7	34.1	40.1	35.6	28.4	35.1
1553446_at	65.4	17.9	46.8	5.1	28	35.7	20	34.3	34.3	38.4	12.62	13.3	50.6	30.6	59.6	62.9	31.1	23.9	14.9	47.1	5.1	4.9	13.4	37.5	54.6	15.8	55.8	69.3	44.8	6	24.8	34.1	19.2	3.6	31	48.7
1553447_at	50.2	52	17.7	4.3	49.8	63.9	7.9	8.8	7.8	30.8	14.27	19	13	4.2	13	22.3	14.6	45.4	12.2	57.3	7.1	49.6	7.5	14.7	61.5	84.2	11.8	47	3.7	5	13.9	23.9	43.8	50.4	4.6	9.8
1553448_at	3.3	7.1	7	8.8	2.1	6.9	3	4.1	4.2	2.1	10.52	3.6	3.3	2.4	4.1	3.1	8.3	11.1	5	3.2	2.6	3.4	5.1	4	3	5.3	3	4.1	2.7	18.5	5.6	2.4	4.9	1.8	2.6	2.6
1553449_at	14.5	40.8	38	13	47.8	4.6	54.3	21.8	64.4	31.6	19.08	40.5	9.6	142	21.9	16	134	32.2	36	36.8	18.8	14.8	66.5	47.6	70.6	45.5	65.9	46.1	19.2	77.7	28.8	11.1	2.7	5.4	44.1	8.2
1553450_s_at	19.9	95.9	63.3	91.7	11	46.3	10.8	97.2	74.9	12.1	12.02	75.8	14.8	70.4	108.9	7.2	80.1	16.8	57.9	32.1	3.7	14.5	61.6	38.1	47.1	57.6	73.9	121.6	26.4	6.5	33.1	85.3	68.7	40.8	21.4	10.5
1553451_at	2.6	7.6	4.8	7.2	4.9	10.3	7	3.1	4.7	5.2	15.96	8.7	5.2	6.1	97.4	2.9	6.5	4.1	6.5	5.1	35.9	5.5	10.5	8.9	2.9	6.1	4.6	3.9	7.8	13.7	3.7	14.9	8.3	8.1	6.9	7.6
1553452_at	66	25.7	4.3	8.9	18.2	40.9	21.4	9.8	107.3	76.4	10.25	77.9	8.7	7.3	20.1	43.5	7.7	53.1	105.2	4.1	24.5	33.2	71.1	102.6	15.1	22.7	85.4	102.9	53.1	42.7	12.6	32	35.9	19.7	5.8	7.2
1553453_at	105.3	158.9	86.8	105.5	60.4	73.4	72.7	65.9	120.4	96	22.19	179.3	55.9	75.5	204.4	51	113.3	70.4	83.8	6.3	51.4	58.4	68.3	86.7	106.9	118	60.4	141.2	42.6	54.6	53.2	76.4	91.8	80.3	79.1	72.4
1553454_at	4.3	53	16.7	8.3	19.6	50.8	25.5	65.8	18.4	30.1	8.82	3.4	3.4	5.3	7.9	4.4	15.4	42	20	16.6	30.1	16.5	55.3	10.2	4.9	11.4	41.7	51.8	11.1	7.8	20.7	2.2	7.4	5.2	26.7	3.2
1553456_at	12	45.3	42.4	41.4	6.3	5.1	2.7	7.7	16.3	14	14.54	6.1	10.7	9.9	23.2	12.4	22	11.6	3.3	11.4	10.7	2.9	20.8	5.4	6.7	13	7	99.9	3.3	11.9	4.4	12.9	5.4	4.8	4.8	16.3
1553457_at	13.7	14.3	7.8	8.4	5.3	8.2	12.4	12	11.8	11.3	41.65	7.4	9.5	54.9	113	6.6	19	11.2	70	8.9	15.3	21.8	8.8	10.8	11.3	13.9	21.7	10.9	13	13.9	8.7	13.3	13.4	9.1	9.3	16.6
1553458_at	18.3	16.3	60.1	127.1	22	11.3	8.4	88.3	113	29.4	21.88	11.5	114.3	70.6	106.5	78.2	17.1	30.6	28.6	102.9	22.5	4.7	68.7	101.7	17.8	109.8	13.9	85.1	18.2	7.7	11.9	14.2	38.8	51.1	38.2	10.7
1553459_at	4.1	5.4	3.7	9.7	10.4	12	4.5	4.2	11.8	4	17.36	14.7	11	8.6	9.3	10.8	21.2	8.4	6.2	3.6	8.1	5	5.3	4.7	4.7	11.7	8.7	16.8	4.4	7.8	5.7	8.9	6.9	5.4	8.6	5.1
1553460_at	49.9	12.9	19.9	5.9	48.8	61	51.6	14.2	22.6	10.1	15.28	94.2	53.2	13.9	11.2	9.5	6.4	51.5	11.4	19.3	4.6	84.3	16.1	42.3	18.8	16.1	19.5	8.3	83.9	13.2	108.2	90.6	53.1	19.9	17.4	4.9
1553461_at	4.5	55.6	7.3	2.7	7.3	12.2	14.3	35.3	2.3	30.6	13.83	14.2	10.8	15.6	18.9	16.9	32	14.9	42.8	10.5	4.3	10.2	42.6	5.5	12.3	14	11	12.3	8.4	19.4	4.8	30.9	3.1	15.2	34.2	4.2
1553462_at	11.2	2.1	11.3	1	22.4	22.8	41.9	2	3.8	8.2	8.24	27.9	6.7	29.8	67.7	2.2	36.6	41.4	1.9	7.8	8	8.1	4.3	23.9	3.9	12.5	54.6	41.3	44.7	7.7	7	3	2.5	21.9	8.5	24.9
1553464_at	133	38.6	24.1	10.5	79.2	45	99.7	29.2	13	13.7	80.31	24.9	34.7	223.3	201.4	110.3	129.6	101.8	25.2	78.7	67.2	30.2	174.9	28.4	31.9	28.1	76.3	26.3	42.3	98.5	99.3	91.1	76.2	28.5	139.4	192.5
1553465_a_at	4.3	5.3	11.9	5.4	17.4	12.6	13.3	39	70	3.3	13.64	9.5	25.8	7.4	13.5	3.8	4	13.3	15.8	39.2	5.7	3.8	8.6	5.3	4.2	11.8	10.2	37.6	74.6	4.7	6.8	3.7	49.3	5.5	4.1	10
1553466_at	79	113	103	72.6	58.7	80	61.9	49.4	110	39.8	21.18	75	145.7	101.3	54	4.9	20.8	78.2	56.3	93.8	67.8	41.8	82.3	29.1	93.4	127.5	177.1	158.5	29.2	73.5	48.5	65	65.4	54.3	106.3	37.9
1553467_at	3	77.8	54.8	58.4	53.9	108.6	33.8	14.8	53.7	26.1	14.29	2.5	79.7	53.2	33.8	9.4	14.6	26.1	70.6	31.1	4.7	56.1	2.2	25.8	45.6	65	10	8.1	31.9	39.6	10.8	36.2	34.2	52.6	5.3	24.9
1553468_at	44.8	122.5	10.7	15	32.2	40.3	7	35.1	107.7	44.9	10.36	28.9	42.1	81.7	37.2	19.2	3.1	23.5	42.7	17.2	2.2	37.7	6.2	31.4	61.6	6.6	44.6	5.9	7.8	16.9	13.9	3.2	28.2	5	35.3	47.7
1553470_at	64.2	10	56	37.6	32.5	94.7	27.1	94.2	65.2	22.6	11.47	8.8	43.9	4.1	143.2	65.4	37.8	50	42.4	70	52.8	41.3	43.2	47	61.6	51.1	88.1	58.5	37.4	4.5	63.9	66.8	58	43.4	21.2	49.8
1553471_at	8.5	8.7	11.1	5.2	13	56	11.9	11.5	5.9	70.5	11.3	53.8	19.2	66	4.9	7.8	109.1	10	2.1	95.9	147.2	92.3	10.7	101.4	9.6	39.5	20.6	59.7	108.5	38.5	22.1	12.4	24.9	30	15.3	11.6
1553472_at	15.9	54.6	17.3	50.7	26.9	34	8.2	25.9	12.1	16.6	10.8	54.2	42	30.5	85.1	15.2	9.3	48.3	10.9	6.5	51.5	2.9	40.6	7.9	9.4	68.5	55.8	28.1	3.4	11.2	36.8	56.8	55.9	27.6	3.5	7.4
1553474_at	13.8	5.7	4.3	24.9	4.3	4.3	10.2	11.7	2.8	2.2	8.06	5.2	35.6	40.3	37.5	31.8	50.9	12.4	9.7	6.9	2.7	22.3	4.6	31.4	10.5	2.7	3.3	53.6	46	20.8	4.1	0.9	13.6	3.8	5.3	1.8
1553475_at	12.1	13.6	10.3	26.9	16.8	56.8	83.7	8.5	12.4	10	14.84	8.2	11.4	2.8	10.4	5.1	4.3	2.2	2.5	64.9	62	10.5	10.9	14.8	11.6	10.6	65	13.2	7.1	28.8	10.5	46	11.3	8.6	40.3	14.3
1553478_at	6.5	11	6.5	10.8	3.9	14.9	7.3	59.4	11.3	14.9	14.86	24	17.6	23.7	62.8	30.1	16.8	10.1	16.9	7.7	18.9	10.7	8.8	55.4	53.4	58	13.4	45	30.3	18.4	75.9	67.4	4.2	35.1	18.4	15.7
1553479_at	52.2	30.6	18	60.1	6.1	17.9	44	22.5	71.3	37.8	16.39	50	102.3	30.4	110.2	49.3	21.4	76.6	13	57.7	86	76.1	88.3	66.4	68.7	15.7	19.1	163.5	24.4	55.7	6.4	58.4	68.5	64.7	9.4	52.7
1553482_at	4.4	4.8	4.6	41.4	35.2	4.9	1.7	2.8	7.5	9.6	10.31	40	6.3	35.9	8	4.8	4.6	8.3	3.4	6.9	4	4.5	3.7	9.7	5.3	39.1	2.9	3.3	6.3	5	42.3	2.7	3.3	5	5.7	5
1553483_at	38.1	21	63.9	90.6	77.9	77	7.8	6.5	8.9	9.1	42.76	49.7	20.3	155.1	12.6	13.8	17.6	86.1	46.9	105.4	79.3	58.4	58.8	117.6	77.4	93.9	12.5	73	80.4	20.5	134.8	63.4	12.7	92.1	62.1	106
1553484_at	51.4	35.6	35.1	11.8	22	80.9	71.2	19.3	8.3	40.6	8.33	6.2	6	43.2	31.5	5.2	27.8	17.8	36.4	16.4	15.8	37.9	8.4	5.3	9.8	4	53.4	4.5	43.7	18	5.4	58.9	6.1	31.9	26.5	37.6
1553485_at	7.9	7.7	55.6	4.8	6.2	6.4	16.3	3.4	13.2	62.6	12.41	4.1	2.9	39.4	18.2	43.8	23.9	9	27.5	16.2	6.9	38.8	58.5	42.6	8.9	9	15.4	113.3	67.5	19.4	6.8	58.2	13.1	8.1	9.3	15
1553486_a_at	8	17.9	1.3	13.3	1.4	5.6	9.3	3	7.5	4.8	11.99	66.4	19.8	2.3	4.1	42.3	54.5	23	49.5	30.4	2.1	28.9	7	24.1	19.8	53.6	64	3.7	50.6	6.8	7.1	2.8	2.2	35.6	28.7	2.4
1553488_at	3.6	7.6	7.5	12.2	8.4	9.5	17	6.3	5.5	9.4	16.22	5.1	5.4	9.2	8.1	7.3	14.6	13.7	21.6	43.6	12.5	9.8	43.7	18.8	7.5	20.2	5.7	8.8	3.4	14	9.8	37.9	10.4	11	37.1	13.8
1553489_a_at	4.8	8.5	4.4	3.6	7.5	5.4	3.6	2.7	10	3.5	13.48	5.3	5.2	5.4	18.2	8.4	10.2	4.4	15.9	19.4	10.4	15	10.1	4.9	4.7	7.8	7.6	4.2	9.6	11.7	4.9	10.8	3.8	7.1	11.3	9.1
1553491_at	17	90.1	61.6	99.8	28.4	85.8	40.3	59.5	109.3	67.7	17.08	51.3	77.6	112.8	66	55.6	21.1	52.3	78.4	39.6	32.1	94.8	73.2	91.2	44.4	39.4	49.1	60.6	51.6	62.9	116.2	53.4	55.5	12.6	31.3	65.7
1553492_a_at	32.9	19.4	24.4	6.4	33.2	18.2	8.1	8.4	7.8	13.5	16.54	15	10	3.6	10.8	31.7	19.7	29.9	12.3	5	20.3	4.3	3.3	24.7	12.2	34	5.1	28.6	32.8	42.6	36	44.8	3.6	10.5	4.4	55.5
1553493_a_at	40.7	20.9	115.1	55.5	18.9	38.7	34.1	35.7	61.8	94.8	14.86	25	158.3	49.5	29.7	73.6	144.3	37.6	30.9	41.3	143.8	81.4	144.3	32.4	33.2	50.8	122.3	111.6	73	79.9	151.7	111.6	212.4	38.6	55.3	144.9
1553494_at	6.3	26	1.8	30.7	2.9	1.6	2	31.1	7.1	5.7	9.28	1.5	23.1	2.8	20.3	1.7	4.7	11.8	6.7	20.6	3.4	2.3	2.2	14.8	3	2.3	1.2	5.2	8	10.3	5.1	12.6	21.3	4.5	3.1	2.6
1553497_at	18.6	13.5	12.6	19.4	9	9.6	5.8	6.2	9.4	24.3	7.99	10.3	3.7	6.9	7.6	5.5	3.1	7.4	42.5	4	4.2	5.6	13.3	3	6.7	2.7	3.8	8.9	82.8	35.5	5.3	2.1	30.5	4.4	20.5	11.9
1553498_at	45.5	70.7	122.5	50.4	79.6	98.2	39.3	35.7	49.3	100.9	18.67	45	84.9	103.8	9.6	2.6	45.4	39.2	86.9	80.5	8.7	67.7	38.1	28.3	94.6	39	96.9	4.2	44.3	49.5	12.8	91.9	91.3	88.9	6.4	23.1
1553499_s_at	106.5	120.1	63.8	61.3	75.4	42.9	49.3	49.5	90.5	46.7	70.41	83.6	15.9	66	32	23.3	17.7	34.2	103.2	56	19.6	31.3	20.4	137.8	28.7	76.5	17.8	265.9	54.9	43.5	5.9	42.4	47.9	38.4	41	40
1553500_at	4.3	12.7	5.9	69.9	6.5	6.6	3.2	6.1	9.1	29.1	14.34	6.9	12.6	16.7	11.4	10.8	15.8	3.5	6.4	45.8	41.1	4.7	5.5	5.4	12.1	5.8	11.6	23.5	5.4	3.3	5.1	6.8	9.5	18.6	39.2	19.9
1553502_a_at	80.9	97	24.6	21.9	2.7	14	7.4	56.8	34.2	4.4	10.9	8.9	7.4	5.4	3.1	38.8	96.8	30.5	59.7	3.3	5.7	18.1	9.1	39.2	5.8	33.2	14.2	85.4	27.7	5.5	67.8	4.6	7	11.5	5.7	6.5
1553504_at	27.5	48.9	22.2	49.7	29.8	51.1	35.3	44.7	4.9	55.4	12.41	70.8	69.8	107.4	4.5	20.2	4	23.7	10.9	31.8	18.1	2.3	63.7	40.1	69.7	98.9	32.4	88.4	35.7	44.5	16.5	104.1	52.5	45.7	19.2	48.9
1553505_at	17.7	82.5	69.8	35.1	66.7	54.8	19.8	22.3	142.4	11.3	21.99	11.9	11.3	51.5	60.6	5.9	8.8	72.1	26.1	80.8	54.3	8.3	57.3	23.3	9.2	47.6	43.2	31.5	42.2	68	60.9	35.5	9.3	11.1	48.1	50.2
1553506_at	37.4	77.1	26.6	84.3	56.6	10.1	7.7	16.8	87.6	7.6	16.47	94.8	50.1	5.7	96.7	4.5	43.7	54.5	99.1	33.1	37.1	53.1	23.9	79.8	32	64.9	122.8	37.2	50.4	24	31.1	3.6	65.5	34.8	51.6	65.7
1553507_a_at	91.6	203.4	84.5	15.2	126.8	84.1	60.7	29.1	62.1	68.8	28.98	85.9	110.5	134.8	169.8	103.2	139.3	182.4	189.5	51.8	141.9	89.9	129.6	96.4	119.2	128	154.8	164.2	93	141.1	57.8	102.5	66.6	143.7	85.6	137.4
1553508_at	190.9	227.6	178.4	148.3	244.8	7.4	160.3	174.5	155.2	242.9	33.8	277.1	214.2	209.7	300.7	95.2	189.6	76	126.1	115.6	135.3	209.8	172.2	127.6	114.3	232	199.3	442.8	238.8	69.7	8.5	131.2	262.1	203.2	120.7	190.1
1553510_s_at	388.7	571.9	288	278.4	288.2	492.2	505.8	362.1	667	184.6	101.81	139.3	242.2	151.7	256.8	262.5	479	262.3	462.1	226	367	330.7	387.4	432.6	363.8	377.3	242.9	275.8	285.7	490	306.1	304.5	237.4	396.1	410.1	380.9
1553511_at	99.8	155.8	116.5	54	47.9	108.9	64	71.1	211.2	84.5	29.45	9.4	319.3	108.6	107.3	114.3	43.2	122.7	38	57.6	24	76.3	115.2	49.4	178.8	67.1	34	146.8	38.5	46.4	31.1	84.9	24.4	133.6	98.6	151
1553512_at	39.7	65.3	93.2	10.5	86.8	51.8	9.4	8	86.4	23.9	11.74	43.6	36.6	52.5	73.4	39.5	54.5	51.7	75.3	14.1	17.7	11.4	5.9	14.6	16	26.8	79.1	23.9	9.9	43.1	10.7	38.2	51.9	43.1	64.9	45.1
1553513_at	52.5	84.2	62.5	38.5	6.8	43.7	43.9	5.1	87.7	89	10.37	8.5	25.1	31.3	56.5	8.5	51.9	88.2	7.1	7.6	47.5	15.5	20.5	6.7	16.4	31	34.1	83.9	58.2	34.6	18.4	10.4	7.3	26.3	34.2	14.5
1553514_a_at	101.6	165	182.7	104.9	96	186.5	105.6	68	173	119.1	12.48	77.2	131.4	75.9	120.7	47.6	126.1	132.6	82.6	214.9	77	101.8	164.1	76.5	106.2	57.2	59.7	107.7	64.9	89.4	152.8	137.1	41	44.8	94.6	35.4
1553515_at	64.1	9.4	6.8	4.9	72	95.9	14.8	21.2	11.2	61	15.18	67	13	61.4	81.4	19.4	35.5	33.7	106.5	21.4	14.4	22.2	20.3	58.6	20.6	91.6	12.6	83.9	51.3	23.2	23.3	25.3	57.8	2.6	16.3	57.5
1553517_at	6	7.1	5.4	4.6	5.4	20.1	10.9	5.3	14	9.4	21.91	9.3	11.2	8.3	6.5	4.7	9.6	15.3	6.1	8.5	8.2	5.4	5.5	18.2	12	7	11.2	9.8	8.8	10.7	10.1	8.5	5	9.5	4.7	10.6
1553518_at	7.4	69.2	35	50.9	11.2	32.6	43.6	6.4	14.8	2.9	22.2	43.9	58	42.7	121.6	26.9	6.9	80.7	11.3	3.9	16.6	8.7	14.9	34.5	4.5	57.6	105.2	126.9	2.8	15.5	45.2	28.7	37.6	10.7	4.9	9.2
1553519_at	2.8	42	16.2	1.3	5.2	48.6	15	5.9	2.2	4	9.62	23.6	2.9	8	1.6	4.8	36.3	4.3	3	32.2	10.4	15.2	1.2	4.2	35.6	2	1.7	16.6	2.7	9.2	2	1	5.3	1.2	3.2	8.5
1553521_at	18.5	44.2	5.1	81.1	20.1	8.2	36.9	10.7	59.3	3.5	13.53	46.9	11.6	11.7	12.3	41.1	46.8	33.3	10.4	4.9	62.5	40.3	29.5	53.6	4.4	56.8	88.2	87.5	33.6	40.5	16.7	47.6	8	36.9	53.8	75.7
1553523_at	2.6	77.4	4	80	6.5	94.5	83.4	26.8	141.5	20.5	17.95	38.9	95.3	52.8	10.1	50.2	15.7	58.2	93.6	11.6	53.2	36.6	81.1	49.4	14.6	112.9	14.6	92.5	7.3	21.1	12.2	27.3	18.8	13.2	47.2	17.5
1553524_at	10.3	19.9	4.3	36.6	9.4	6	24.2	2.4	7.3	8	9.99	5.7	65.6	60.9	8.3	35.7	2.9	41.4	1.7	22	7	6.9	40.5	35	12.9	11.8	10.2	39.1	5.7	8.1	3.5	20.1	8	7.3	39.9	34.8
1553525_at	7.7	24.1	20.8	28.4	4.8	90.3	21.9	16.4	28.4	16.4	23.05	11.9	20.7	156.6	141	64.6	15.9	14.5	18.8	19.8	38.2	65.5	29	21.7	27.2	24.1	79.7	44.1	9.5	18	16.2	21.9	13	89	8.3	57.8
1553526_at	64.8	201.3	118.1	72.6	46.3	109.3	109.4	8.8	139.3	21.5	20.87	46.9	42.6	144.3	33.9	19.7	25.1	20.7	44.5	12.9	100.9	19.7	121.8	48.9	11.4	71.7	126.7	211.1	45.5	23.7	22	51.6	113.6	30.4	19.4	36.3
1553527_at	21.7	124	79.7	117.5	73.9	53.4	42.9	44	49.9	117.7	17.22	53.6	81.4	88.8	106	9.3	83.7	91.2	55.8	77.1	42.4	71.1	7.2	60.2	73.7	78.1	84	45.6	51.5	11.5	78.3	38.8	44.5	98.5	23.7	73.2
1553528_a_at	641.7	623.8	324.7	332.8	455.7	502.4	618.5	474.8	528	276.2	144.59	592.8	576	453.1	251	546.4	349.4	453.8	389	540.3	473	407.1	377.9	459.3	329.5	519	608.7	466.6	521.7	429.7	292.8	378.4	493	556.9	632	501.9
1553529_at	7.3	41.7	32.8	23.3	6.8	11.9	3.9	4.9	52.3	3.8	14.34	14.8	39.9	4.7	72.8	2	9.7	7.6	3.8	9.9	44.9	8.4	4.1	6.6	11.6	8.4	9.7	4.9	3.5	26.7	10.9	5.2	42	3.3	20	8.8
1553530_a_at	2747.7	3892.2	3523.2	3516	2950.2	4891.3	3881.3	3704.9	3310.7	551.1	735.59	1269.1	1398.9	804.5	2492	4424.5	5455.3	3964.5	5238.6	4167.6	4765.9	3853.2	5062.3	3029.6	2861.4	4958.9	2650.9	684.7	1251.1	4870.6	4971.7	4731.2	1447.4	3827.8	3617.9	6638.4
1553531_at	7.3	11.7	34.7	28.7	4.6	6.8	4.4	3.8	21.9	6.8	12.49	87.5	6.2	12.7	64.9	6.6	5.6	11.4	39.5	16.9	9.7	12.8	14	15.6	4.2	6.2	5.2	6.5	9.2	4.9	50	5.6	6.8	30.1	7.9	8
1553532_a_at	120.6	58.8	113.9	71.2	47.6	17.9	20.9	21.8	37	123.7	50.25	15.6	33.1	70.4	80	76.9	184.3	78.8	75	96.2	87.4	69.9	155.5	21.8	85	45.7	182.5	149.6	115.5	131.9	26.3	41.8	44.2	103.8	121.2	32.3
1553533_at	55.7	118.5	98.4	59.8	100	87.4	67.4	53.1	74.7	68.2	16.11	81.6	35.9	4.6	119.1	65.7	86.9	94.9	169.3	56.1	58.4	68.2	100.5	106.5	64.7	48.1	75.2	77.3	54.5	63.4	92.6	131.2	86.9	90.9	62.3	75.2
1553534_at	28.7	21.4	31.3	51.5	3.3	73.8	38.5	41.6	61.7	29.4	18.93	45.8	63.1	65	71.3	45.1	77.6	15.1	60.5	4.3	6.3	8.5	63.6	32.9	24.6	18.8	44.7	97.7	33.8	39.6	23.8	49.4	7.3	45.8	62	48.2
1553535_a_at	457.7	587.5	317.5	451.3	479	437.5	554.4	582.3	518.2	319.1	148.38	200.8	383.7	612.8	624.9	497.5	509.2	476.1	472.8	669.2	505.6	473.2	504.4	522.7	421.4	500.6	771.5	545.7	376.1	566.8	435.6	361.3	471.6	515.6	460.1	421.5
1553536_at	26.7	83.7	109.4	62.6	142.5	98.2	85.3	7.6	15.1	77.6	15.55	11.4	31.6	67.2	44.2	73.2	110.4	15.2	54.4	113.2	40.8	93.8	73.1	64.2	122.7	43.9	131.4	94	88.9	29.7	49.5	91.6	18.9	88	71.1	20.5
1553537_at	203.8	17.8	67.2	18.7	128.8	56.1	25	54.4	85	159.1	12.55	171.8	14.7	62.4	87	9.9	51.4	7.4	11.5	18.3	121.2	61.8	106.9	29.5	16.9	8.3	11.6	10.1	76.9	45.5	13.4	62.7	49.1	116.1	14.7	52.3
1553538_s_at	52058.9	42267.6	46626	70543	79204.5	69699.2	59331.7	63133.4	48200.2	89285.3	23929.3	78985.9	94253.5	99417.9	106082	77802.2	79315	69623.1	73716.4	89766.6	72143.7	61224.7	75722.2	76109.1	77279.7	61343.6	87104.6	108135	71278.3	59763.5	79466.2	77573.3	78923.9	59990.3	52010.2	64839.1
1553539_at	8.8	27.1	45.4	13.4	8.1	12.9	11.7	9.3	151.6	8.7	25.76	18.7	8.4	60.5	38.4	57.4	23.6	62.5	12.4	25	19.3	11	114.8	63.1	33.8	16.9	79.7	18.8	19.7	37.7	38.4	10.4	11.5	58.4	63	16.1
1553540_a_at	50.7	84.3	77.7	135.5	26.8	19.1	63.7	17.9	9.5	81.7	25.89	97.9	73.5	101.4	110.1	79.7	52.3	10.2	54.8	75.9	22.3	77.7	69.6	29.1	71.4	38.4	128.6	20	110.9	15.4	72.4	95.6	84.5	83.8	79.7	70.1
1553541_at	4.3	38.2	4.3	27.5	39.1	3.1	4.4	19.1	35.1	8.5	11.26	42.1	8.1	8.9	60.7	3.7	15.7	28	40.7	67	3.4	8.6	5.5	47.9	5.1	48	8.9	71.1	7.6	20.2	9	2.2	20.4	2.3	14	47.4
1553542_at	83.6	121.6	154	185.6	192.8	222.5	122.3	254.1	101.2	193.6	28.61	211.1	79	124.1	170.6	126.6	24.6	130.1	45.7	137.1	88.4	27.2	6.7	90.7	51.4	98.4	116	191.8	84.2	86.4	138	122.8	101.3	86.4	85.5	87.6
1553544_at	14.9	10.6	9.1	10.6	10.4	51	11.7	8.6	5.5	24.8	24.15	22.6	21.8	11.3	14.1	25.8	10.8	39.6	32	49.2	8.1	28.8	10.9	10.8	15.3	9.6	3.3	9.2	11.4	22.1	69.6	21.3	8.4	8.5	13.8	17.7
1553545_at	6.1	13.8	14	10.9	7.9	16.5	4.7	15.8	6.9	3.1	18.93	7.9	49.8	4.8	10	4.4	11.2	7.7	7.2	9.4	3.8	5.6	6.1	6.4	17.2	6	6.6	12.8	3.9	7.9	9.2	6.2	4.5	4.5	15.1	5
1553546_at	1.9	1.1	0.8	1	3.9	2.1	0.5	0.7	2.2	0.7	9.24	3.1	0.9	48.9	0.8	1.3	15.7	27.3	27.9	9.4	2.4	1.5	6.7	20.6	9.8	6.5	1.8	1	4.2	0.9	2.5	22.5	0.8	2.3	5.3	1
1553547_at	42.9	83.4	99	69.1	136.1	82.3	87.7	76.7	154.7	42.6	29.53	130.5	30.7	53.9	85.8	68.9	55.2	15.2	47.3	20.7	2.1	71.6	47.4	71.4	69.1	6.5	110.4	73.9	76.7	1.5	59.3	72.7	36.6	5.7	55.8	20.5
1553549_at	4	8.2	30.4	12	43.8	12.5	4.7	23.1	41.5	44.3	11.98	4	52.8	48.3	19.9	65.3	53.9	86	27	74.7	25.4	9.8	6.8	3.7	42.7	13.5	4.4	15.2	6.5	47.5	13.5	37.8	11.5	50.1	31.2	49.5
1553550_at	2.7	20.7	4.9	14.9	12.6	35.3	16.5	6.1	17.2	20.3	12.14	26.5	49.4	2.9	16.8	15.9	11.7	28.8	14.2	8.2	2.2	4.2	5.5	13.8	37.6	6.2	18.7	14.2	7.2	5.8	4.8	11.6	12.3	2.6	10.9	56.5
1553551_s_at	58397.3	47261.3	54449.4	57870	64152.9	56857.5	47528	55135.3	54519.1	79804.8	17951.7	63358.9	77418.5	89006	94772.8	64455.3	65343.7	57428	61675.9	72860.8	61973.6	54443.8	66217.5	65469.2	67287.3	58294.9	74427.7	91379.2	58753.4	49945.4	65083.9	65095.2	64782.3	55509.5	50992.3	61907.3
1553552_at	29.1	37.3	46.8	60.4	4.1	12.7	9.8	7.3	8.9	53.5	19.06	13.9	4.9	6.8	10.2	9.2	20.8	23.7	45.3	13	9.6	11.3	11.8	42.1	86.8	18.3	13.8	22.4	12.3	10.9	10.5	47.3	43	18.5	10.2	14.5
1553553_at	4.4	88.9	42.5	50.5	88	36.8	25.9	4.6	8.4	56.7	15.08	71.1	73.6	10.6	81.3	39.1	74.8	22	10	15.3	45.1	8.1	46.3	24.3	11.9	93.3	71.9	136.5	10	29.5	11.2	19.5	8.5	25.7	40.9	57.3
1553555_at	9	175.6	13.3	29.3	8.9	21.4	8.3	25.7	23.5	88.3	15.52	17.5	24.9	159.5	21.1	21.3	20.3	76.5	13.6	14.2	85	16.2	18.5	11.5	31.6	77.7	120.7	39.5	12.6	11.4	32.1	16.5	17.4	8.6	17.1	68.4
1553556_at	59.1	45	6.4	33.3	50.4	39	22.8	115.7	13.6	20.4	11.28	6.7	54.7	9.2	57.4	2.4	23.9	4.7	4.4	11.7	2.5	6.5	45.4	49.5	36	9.7	8.7	12.5	12.3	6.3	12.7	9.2	2.2	37	43.9	11.8
1553558_at	6.4	52.4	34.7	142.7	3.6	60.5	66.1	9.2	6	25.9	14.92	10.2	10.5	29.5	69.7	5.7	5.6	50.3	11.8	5.2	2	5.4	12	4.8	36.9	97.2	42.9	28.6	37.1	3.5	7.7	50.2	4.8	6.1	4.4	17.3
1553559_at	43.4	98.4	32.5	128.4	74.9	145.2	83.3	100.8	87.5	96.3	17.01	34.1	27.5	44.4	23.1	93.8	60.3	75.5	95.8	17.5	34.8	76.5	15	37.7	68.1	89.8	24	82.2	52	19.1	41.9	38.7	92.6	118	13.5	13
1553560_at	52.4	72.6	15.4	14.8	22.6	45.7	41.1	66.1	79.8	42.1	12.37	55.7	69.5	16.8	95.1	37.5	24.7	20.6	97.6	69.4	65.5	16.2	16.3	22.4	12.4	53.5	107.9	37.3	34.6	49.2	8.9	23.1	26.1	42.9	35	37.2
1553561_at	46.5	81.3	20.2	72.3	54.6	41.4	29.9	64.1	68.1	66.2	11.54	47.9	30.5	60.5	92.5	41.8	103.7	88.6	86	17.6	57.4	62.4	84.3	84.5	27	78.1	9.7	87.2	74.5	50.5	34.3	89.2	72.4	49.3	17.3	21
1553562_at	46.7	109.1	8	50.8	72.1	65.2	45.2	40.4	63.3	30.3	22.45	28.4	82.9	107.2	110.2	62.1	136.4	74.4	116.8	82.9	44.4	85.4	62	10.9	36.1	90.7	42.1	162.7	57.6	72.8	48.5	55.3	84.3	106	91.6	74.6
1553564_at	52.3	36.3	22.1	49.4	50.7	115	16.2	15.6	64.5	12.8	13	91.9	72.8	10.3	127.5	60.1	51.4	2.4	31.5	6.4	3.4	87.8	12.7	60.6	20.2	6.7	80.5	16.3	42	69.4	62.4	22.4	61.6	3.2	3.7	12.2
1553565_s_at	22.3	10.7	2.6	11.1	5	14.9	12.8	13.8	11	14.8	14.95	12.7	10.3	16.7	9.5	3	12.6	5.2	11.8	5.9	4.6	5.4	14.1	8.2	28.2	12.1	5.3	9	12.8	4.3	3.9	3.9	2.7	6.9	9	6
1553566_at	57.2	12.8	20.2	22.7	93.2	13.6	71.2	13.3	51.5	63.7	47.83	33.7	34.1	20.2	111.7	18.7	15.6	6.7	30.8	23	8.3	50.8	39.7	95.1	11.3	18.9	13.9	77.3	5.9	12.8	24.8	73.8	51.4	43	40.3	14.9
1553567_s_at	55896.8	48522.9	57640.4	58335	57654.6	58132.3	45651.6	54278.2	51599.8	66856.4	23645.5	53791.7	75750.2	86340.7	87344.8	49945.2	51510.8	50739.9	53862	67365.8	51969.6	43443.3	52723.6	58843.4	55377.9	42535.7	68027.8	90657.5	54823.3	42345	63961.8	43566.9	50487	41681.8	36491.4	45232.3
1553568_a_at	126	48.2	88.6	70.3	65.9	46	25.5	13.1	144.8	5.9	15.13	8.3	10.8	13.5	214.2	9.6	73	20.9	57.6	89.1	41.8	70.3	52.8	13	34.3	118.1	38.2	125.3	14.2	13.1	88.1	117.6	7.7	28.9	16.9	8.6
1553569_at	63610.9	58905.6	65010.1	63435.6	75944.1	71709.9	58673	62237.5	62382.2	90566.2	20803.8	79161.4	90218.4	89992.1	100227	73406.8	78914.4	68726.5	77445.1	87845.8	77586.4	66209	77099.1	77935.5	77476.4	65819.1	79238.5	99736.4	73105.6	61786.9	74268.2	69503.5	83148.7	62108	57520.6	72869.2
1553570_x_at	65200.7	62333.7	66637.3	68555.4	75544.6	69581.3	56748.3	61683.1	71960.9	88856.4	21276.9	80701.5	89587.6	97702.5	102803	72025.5	79238.4	70683	75953.2	86259.4	74870.9	65729.3	76226.6	76296.1	78217.7	65521.2	86086.4	105564	71874.1	62380.5	76383	72546.2	82726.3	61560.9	55507.2	69495.9
1553572_a_at	5.1	16.6	9.1	10.6	11.4	10.7	8.7	6.3	25.9	52.3	56.74	10.3	21.8	9.5	14.4	13.2	18	14.7	12.5	7.2	18.6	20.3	14.7	11.7	10.9	18.3	5.5	10.5	6.6	12.8	22.6	8.4	8.5	18.8	17.4	6.8
1553573_s_at	17.9	50.9	41.5	6.9	10	16.2	10.1	6.5	7	20.7	15.51	87.2	52.4	12.5	7	53.9	15.9	24.1	37.8	2.3	23.4	98.2	30.9	42.2	35	21.4	22.3	6.2	7.6	15.4	46	12.8	37.1	50.9	74	17.3
1553574_at	25.4	8.8	49.2	51.5	56.3	39.8	37	17.6	46.2	21.7	9.08	22.8	50	77.2	74.7	10.5	29.2	46.1	44.3	15.7	56.5	80.7	17.7	82.9	33	65.6	66.1	27.8	33.4	63.4	38.5	29.1	33.5	5.6	52.5	42.8
1553575_at	1867.2	1426.2	1332.2	1224.7	1672.6	2164.4	1100.6	1443.3	937.2	2667	898.59	2834.2	4308.3	4599	5231.8	916	748.5	1048.1	647.4	950.8	769.7	657.6	883.3	1054.1	1079.4	1698.2	2395.6	3245.6	692.3	433.8	1049.1	1307.9	1284.3	1714.1	1005.3	867.6
1553579_a_at	37.1	5	14.4	2.1	22.5	21.6	12.7	31.8	16.6	9.7	9.71	16.8	2.1	5	35	8.8	30.2	33.5	37	30.4	1.1	23.1	5.1	50.1	3.3	2.7	3.8	4.3	17.4	24.8	5	1.5	18.6	3.7	27.5	32.6
1553581_s_at	1102.6	1124.4	876.7	1213.4	1188	1414.7	1055.4	1180.1	963.8	1658.2	306.12	1087.9	1076.8	1661	1063.9	513	693.6	771	820.2	755.7	953.1	888.3	983.3	590.8	912.2	910	948.5	1636.5	959.1	930.3	744	961.4	1339.9	811.7	801.9	1039.3
1553582_a_at	63.6	78.1	58.3	49.5	121.2	75.3	52.7	37.7	35.9	54.6	11.8	53.9	67.9	10	117.2	64.6	74.6	73.7	16.8	56.4	19.7	30.2	55.4	26.4	72.7	93.7	66.9	64.5	76.2	34.8	66.3	32.3	69.3	40	2.3	40.4
1553583_a_at	121.5	101.8	59.8	63.5	105.9	22	142.9	44.9	88.6	61.9	31.43	115.9	14.7	116.6	106.6	98	111.8	107.6	138.6	56.6	41.5	111.1	141.3	124	119.5	143.1	98.5	142.5	131.1	82.8	136.5	82.5	62.9	47.4	149.9	78.8
1553584_at	5.2	31.4	90	64.7	5	29	53.8	16.5	11.5	33.2	18.3	12.4	129.8	14.2	22.5	41.7	6.8	4.3	9	5.5	10	10.5	51.3	10.2	6.1	45.9	25.1	12.3	5.7	18.6	68.9	22.7	10.1	4.4	11.2	11.5
1553585_a_at	41.3	10.1	10.1	27.4	56.5	9.3	46.1	26.3	126.8	37.9	16.63	5.6	46.6	64.6	18.2	2.5	11.7	18.1	51.8	68.6	58.8	5.5	53.5	4.4	27.4	61.4	4.3	33.4	10.9	87.6	4.5	129.6	46	40.4	13.4	72.6
1553586_at	34.9	86.3	28.8	67.2	36	138.2	38.4	49.9	14.5	53.9	16.31	40.8	35.2	50.9	80.6	58.1	68.4	37.7	117.6	29.9	20.6	51.6	14.2	90.6	71.1	58.2	12.2	126.9	8.5	52.3	86.7	63.4	21.5	44	61.6	77.4
1553587_a_at	831.1	905.3	930	907.1	691.3	808.7	783.5	856.1	889.7	500.1	177.21	489.2	662.8	1042	720.9	1123.4	666.2	995.1	811.1	794	869.5	779.1	792.1	679.9	909.4	698	461	613.3	708.7	965.5	806.4	820.3	629.9	766.1	647.7	864.6
1553588_at	61225.7	57767.6	63799.2	69018.4	75680.2	70357.1	56268.5	56457.3	67560.5	85656.2	20171.2	57599.6	90211	99976.5	111720	63810.5	63218.6	55819.2	62834.3	69999.3	70335.6	58484	71925.6	68192.3	65489.8	59509.2	86556.7	113942	62375.7	53891.3	67109.2	68486.3	69598.2	61339.4	55207.5	66451.7
1553589_a_at	557.2	135.2	443.4	435.5	210.8	609.7	127.6	430.4	494.8	178.8	624.48	1194	1314.3	965	1425.7	1559.2	1668.9	1611.8	2164	505.9	640.8	939.7	183	1068.1	1657.8	709.2	794.4	184.5	1238.8	1012.6	354.2	1329.6	733.3	2584.7	551.2	1166
1553590_at	12.5	24.7	17.4	12.9	13.2	158.8	14.2	7.9	11.4	10.6	35.34	8.3	9.1	80.2	17.1	4.7	44.8	18.4	8.6	31.6	25.4	10.9	14	10.3	46.7	14.3	18.9	10.5	24	10.6	13.9	10.7	8.4	14.9	14.4	12.3
1553591_at	45.9	7.8	37.7	53.3	9	14.4	13.2	113	7.4	9.6	12.98	25.2	35.5	14	104.9	4.5	50	25.9	28.6	6.4	6.7	102.3	8.9	15.7	44.7	25.5	18.1	65.8	9.9	28	26.5	10.9	17.1	13.9	22.9	13.8
1553592_x_at	45	17.6	48.4	7.4	16.8	39.5	11.2	56.4	33.6	14.2	23.33	16.7	73.8	105.2	115.8	47.2	60	40.7	10.2	16.6	17.2	55.7	14.4	6.1	11.8	51.4	24.4	167.1	10.5	82.1	48.8	132.7	64.6	18.2	27.2	32.7
1553593_a_at	38.3	33.1	29.9	5.9	5.2	6.7	19.9	39.5	6.5	20.6	17.96	94.9	59.5	13.6	22.2	2.5	7.7	5.6	43.1	63.9	8.5	3.5	4.7	13	5.9	10.7	17.9	41.4	22.2	9.3	5.1	5.4	3.7	4.6	4	14.7
1553594_a_at	393.4	282.8	117.5	162.8	251.2	374.7	134.8	330.4	327.5	188.8	37.51	440.8	439.3	341.8	371.4	381.4	585.9	519.2	303.2	408.1	284.5	383.1	122.1	500.8	337.2	624.4	442	385.4	298.8	128.2	355.3	527.3	440.4	594.5	415.4	329.3
1553599_a_at	106.6	113.4	65.8	73.1	51.6	91.8	45.9	43.1	80.1	137.9	10.48	105.8	79.7	82.4	73.1	71	54.5	71.3	83.4	68.9	17.7	55.5	55.1	77.6	12.5	50.7	77.6	22.8	37.4	81	30.5	26.8	52.2	94.5	7.2	126.6
1553600_at	94.2	18.2	29.1	76.6	5.9	28	20.7	21.7	112.4	98.3	33.94	99.7	41.4	125.8	20.2	38.1	54.5	51.4	21.2	8.8	33.2	84.7	31.7	21.7	32.6	51.8	11.8	84.4	53.8	48.4	25.6	3.7	16.8	30.8	27.1	47.3
1553601_a_at	101	120.2	65.1	89.3	70.2	13.1	54.1	63.6	6	117.5	10.28	18	28.3	7.4	5.6	8.6	12.4	3.9	5.7	17.8	39.6	15.5	19.6	15	14.8	75.3	3.8	40.2	39.7	3.1	15.4	27.8	96.6	64.2	13.1	38.8
1553602_at	87.7	20.9	35.3	51.6	23.2	12.1	52.7	51.9	4.7	53.4	28.67	39.2	68.6	81.4	38	56.9	107.5	4.7	4.9	15.6	70.2	13.1	93	14.8	15.7	67	142.3	182.7	37.5	69.9	46.4	7.1	10.9	52	13.9	96.2
1553603_s_at	119.2	162.9	193.9	147.2	206.6	85.5	149.9	132.7	191.7	159.9	29.82	79.6	148.9	76.7	139.2	126.9	156.6	176	140.7	93	145.1	197.5	183.2	104.5	131.5	174.5	230.5	161.8	143.6	99.7	190.5	190.6	151.8	181.7	121.9	74.1
1553604_at	2.6	37.5	21.3	33	15.9	3.5	4	15.5	18.2	1.5	8.01	20.8	0.7	29.9	2.9	19	21.6	0.3	5.3	12.9	35.7	21.2	16.8	2.9	18.8	26	3.2	2.3	2.1	26	0.9	27.6	1.3	1.9	14.9	1.2
1553605_a_at	3.7	20.2	1.5	44.1	1	23.8	19.1	18	14.5	5.4	8.52	9.1	3.2	0.8	52.4	8.8	6.1	17.1	33.1	17	40	27.6	30.8	17.7	2.1	4.1	46.2	8.2	1.1	4.6	0.4	33	2.9	4.5	1.2	3.1
1553607_at	37.4	44.7	33.9	48.3	4.7	33.4	31.1	31.8	97.3	29.5	8.74	78.9	67.2	2.2	4	18.6	52.5	19	57.9	33	2.1	19.7	15.1	11.1	41	34.7	33.5	22.5	7.8	13.4	1.6	14.7	14.5	34.9	6.1	21.6
1553608_a_at	76.6	215	154.5	99.1	58.1	197.5	139.6	32.7	63.8	265.6	13.66	29.9	122.9	67.1	35	4	11.4	135.1	177.3	117.4	49.3	38.4	49.9	17.1	73.1	24.6	63	76	8.1	77.2	9.1	32.7	59	62.7	13	43.8
1553611_s_at	105.7	146.5	109	115.4	111.1	55.9	59.8	105.5	82.5	67.9	32.16	145.4	135.6	206.2	153.4	97	136.6	181.3	170.2	69.4	101.7	163.1	111.8	137.7	70.9	184.4	84.8	76.3	110.8	37.2	149.7	132.9	103.4	144.4	107	149.8
1553612_at	118.5	258.1	157.2	103	259.3	193	132.7	137.4	206.6	215.2	46.37	184.1	279.9	270.7	96.2	67.6	118.5	136.1	107	157.3	97.4	120.1	195.1	169.4	52.3	216.3	172.7	207.9	176.6	139.4	124.2	167.1	104.4	182.8	114.5	124.8
1553613_s_at	39.8	5.7	62.6	58.7	54.6	30.4	47.1	49.9	5.8	9.6	11.05	9.3	3.3	26.8	65.6	18.7	19	47.3	47.2	8.1	8.8	9.7	57.2	15.6	123.1	12.3	17.5	13.3	40.7	10.7	111	27.6	55.9	36.3	61	27.6
1553614_a_at	2.2	5.3	56.8	68.3	20.2	25.1	41.4	5.7	42	24	10.23	29.8	2.6	3.4	9.9	6.8	27.1	6.5	32.7	17.2	4.9	24.2	3.4	23.5	10.9	6.6	33.5	12.4	29.5	7.7	13.5	7.2	4.4	2	3.6	2.7
1553618_at	4.4	16.5	45.8	4.9	46.1	7.6	21.1	18.5	10.2	13.4	16.47	6.6	51.8	33.4	14.1	4.5	38.6	9.1	3.9	3	34.1	2.5	8.1	10.9	35.5	25.8	58.7	5.5	3.7	8.8	16.4	6.7	49.5	19.1	11	8.2
1553619_a_at	104.4	80.8	11	82.5	64.7	61.5	61.1	45.1	38	56.8	17.9	125.1	38.8	33.3	20.2	48.7	5	29.1	17.4	7.5	8.8	44.7	45.3	15.4	37	61.2	13.3	86.5	24.1	4.9	31.7	63.9	12.4	33.2	83.4	76.6
1553620_at	14.7	13.4	8.3	14	2.3	11.1	3.3	3.5	10.4	2.2	9.07	4.7	6.3	12	8	5.9	3.9	7.7	3.3	3.8	7.4	12.5	3.9	3.3	2.3	10.5	7.9	6.6	1.9	1.8	4.9	1.6	41.6	1.8	3.1	2.3
1553622_a_at	18.8	42.3	18.9	88.6	46.8	66.2	25.5	24.1	57.6	6	12.84	10.5	31.3	34.9	4.4	37.6	4.4	10	59.8	3.8	45.1	44.2	32.7	3.5	2.2	20.1	5.5	2.4	25.4	8	17.7	2.2	45.7	9.6	43.2	28.1
1553623_at	34.9	12.2	81.3	10.1	8.1	15.6	35.2	17.9	45.6	5.3	13.4	93.9	12.1	82.6	91.9	30.7	39.8	35.1	8.6	18.9	56.2	52.1	7.2	52.5	41.5	50.1	67.9	23.1	9.6	29.7	30.2	95.2	9.1	23.7	17.2	13.4
1553625_at	34.8	10.9	31.1	50.7	63	48.4	39.9	40.1	54.7	43.1	8.15	73.7	44.8	30.7	73.2	17.4	48.3	2	34.5	7.4	2.3	3.3	26.5	45.9	3.9	56	33.5	35.6	38.4	39	4.1	41.2	21.4	47.8	51.8	40.5
1553626_a_at	144.2	87.1	98.9	88.5	167.4	126.4	71.1	25.7	64.2	108.2	21.69	297.3	90.4	171.1	218.8	69.6	67.1	82	81.4	83.4	80.6	79	118.8	85.6	12.4	136.5	107.9	173.2	141.3	106.3	44.7	116.6	100.4	83	102.6	82.1
1553627_s_at	81.4	38.2	105	95	169.4	56	55.4	9.2	82.2	161.7	12.77	222.4	21.2	139.5	149.2	58.5	128.4	17.8	118.5	97.2	95.7	91	104.6	41.7	67.6	166.7	107.8	208.7	90.8	105.5	132.4	114	34.5	80.3	41.7	67.1
1553629_a_at	6.6	18.5	5.2	6.7	5.3	5.8	6.8	4.9	8	7.4	17.85	6.1	22	4.6	8.3	7.1	16.3	10.3	10.8	5	7.8	11.7	6.6	22.2	10.8	7.9	5.4	8.8	4.7	10.8	5.5	9.3	7.7	5.9	7.2	5.8
1553630_at	4.8	3.7	7.6	5.7	9.2	4.2	2.6	5.2	6.3	49.7	9.9	77.2	22.3	43	64.2	0.9	3.2	23.3	1.2	3.4	4.3	9.2	12.3	20.5	5.5	17.2	35.7	19.5	1.7	16.1	5.4	6.7	1.6	1.5	14.8	16.8
1553633_s_at	120.9	181.6	145.7	74.3	159.7	91.8	167.6	12.1	102	174.8	41.9	226.4	67.1	116.3	193.3	86.5	152.5	69.4	120.9	61.6	67.3	134.5	188.6	105.1	76.7	124.3	116.2	127.1	172.2	72.4	117.2	124.5	130.1	143.2	122	93.7
1553634_a_at	95.6	16.8	6.3	9.4	55	73.8	44.9	50.3	64.4	36.8	18.6	66.8	10.5	7.9	100.9	20.8	52.1	28	48	12.4	7.5	9.9	76.4	18.4	10.4	41.7	74.7	75.3	83.1	6.2	10.7	95	79	111.7	50.3	24.2
1553635_s_at	22.8	83.5	58.4	99	51.5	30.4	6.9	12.7	5.8	41.2	10.74	5.7	36.7	27.4	110	13.5	2.8	13.8	27.2	19.6	24.5	47.4	56.7	8.9	57.5	5.8	4.1	34.1	2.3	21.9	6	34.4	14.2	18.4	40.1	76.1
1553636_at	2.6	3.8	1.5	2.5	2	2.2	2.1	11.6	4.3	4.9	10.08	2.4	2.4	2.8	6.5	2	3.6	2.7	4.1	5.9	5.2	2.3	1.6	3.1	5.2	2.5	5.8	2.3	2.1	3.2	1.9	1.6	8.1	0.9	1.1	1.7
1553637_s_at	54.6	106.3	31.8	93.7	9.4	58.6	31.7	42.2	57.9	66.5	24.08	59.9	111	101.2	157.9	72.3	70.2	71.1	63.5	56.6	47.1	43.1	30.6	106.5	12.3	86.4	100.9	91.2	125.9	70.4	6.9	81.1	72	62.6	58.4	139.2
1553639_a_at	143.3	404.2	273.6	212.6	332.8	266	192.6	212.5	189.7	437.2	98.23	278	281	481.1	322.5	219.4	184.3	319.1	298.4	264.5	178.4	309.7	334.7	356.8	365.5	266.1	339.1	405.3	182.4	281.1	273.7	208.5	269.9	282	269.6	249.8
1553640_at	16.9	11.9	20.1	16.8	10.4	81.1	22.9	10.1	119.9	4.6	19.33	60.1	22.8	28.3	54.8	43	78.5	14.9	23.7	92.5	23.7	28.9	31.3	17	15.9	16.3	42	67.2	31.8	9.6	27.9	64.6	61	21.7	37	40.3
1553641_a_at	12.2	82.8	26	37.9	82.5	47.5	3.6	15.1	22.7	82.6	16.59	3.4	53.9	39.7	56	4.3	69.7	70.1	57.8	54.5	6.9	7	24.6	76.2	21.3	80.9	10.1	85.5	3.5	25.4	19	55.4	90.8	8.3	76.5	3.2
1553642_at	16.5	35.5	29.5	25.2	114.2	138.7	23.3	17.8	97.8	48.8	80.17	199.9	37.4	17.7	100	115.5	35.4	119.2	43.2	41.5	98.5	117.3	149.5	21.1	50.3	124.7	169.8	233.7	18.6	25.2	27.5	131.1	20.5	158.9	100.4	27.2
1553644_at	134.7	206.2	175.1	140.9	173.6	123.4	103.9	104	49.5	164.6	26.43	135.3	190	170.9	103.6	76	69.3	131.5	130.7	59.5	69.2	93.1	123.3	51.1	125.9	102.7	132	69.1	104.7	81.3	86.1	163.2	38.6	132.6	98.8	88.3
1553645_at	19.8	51.5	34.7	56.6	6.6	31	64.2	6.4	47.5	46.3	15.34	104.8	52.2	4.5	115.7	31.8	90.2	69.1	63.2	50.5	47.1	42.5	92.1	49.4	52.2	76	55.4	51.1	111.7	50.9	114.2	62.6	88.6	65.9	84	50.7
1553646_at	49.4	56.7	119	40.6	38.5	23.9	55.4	15.6	7.2	46.3	9.96	17.4	54.4	48.4	5.7	74.9	28.4	42.6	38.1	44.1	47.8	9.8	67.9	46.8	54.5	43.9	77.5	58.6	41.7	35	32.8	50.5	51.3	15	31	65.3
1553647_at	112	247.1	100.4	200.7	133.3	175.3	190.7	123.6	237.3	98	52.92	81.5	182.8	304.1	252.6	207.1	172.7	204.6	203.4	151.3	175.9	160.2	170.1	140.3	182.6	214	282.6	325.6	141.6	119.9	97	147.3	150.6	156.1	182.3	81.4
1553651_at	28.8	98.1	49.7	31.5	16.2	26.3	1.8	65	29.7	1.8	9.35	2.3	20.8	13.4	26.7	2.5	6	2.5	26.7	4	12.7	8.2	24.9	3.4	8.8	2.6	15.9	8.4	8.1	1	3.9	45.9	2.2	1.4	24.1	4.4
1553652_a_at	6.8	55.3	23.1	2.7	16.3	28.8	35.4	13.8	2.2	31.3	9.73	21	1.6	26.2	59.6	34	5	22	4.9	75.4	1.8	23.3	22.7	7.6	3.9	26.1	12.5	6.4	5.2	31.3	39.7	5.7	18.3	1.2	6.2	52.6
1553654_at	1.5	1.8	50.3	22.9	45.8	3.5	1.2	1.3	25.4	4.3	8.86	19.3	5.4	41.6	47.5	2.6	18.7	43.9	5.5	24.2	1.6	1.8	8.4	1.3	9.1	62.8	11.4	41	7.5	11.7	4.1	24.1	1.2	3.1	19.3	1.3
1553655_at	19.8	29.4	4.6	2.6	6.1	30.9	18.2	16.3	33.5	91.2	14.29	54.2	47.4	5.3	82.3	16.7	45	7.9	1.7	17.7	44.1	36.2	4.8	47.2	31.3	33.3	67.6	3.7	6.8	25.3	2	29.3	18.7	61.5	2.2	26.8
1553656_at	21.8	90.1	55.2	11	15.8	77.8	26.2	12.1	16.8	86.6	69.3	133.6	18.5	133	24.1	27.5	36	134.2	28.9	22.9	107.2	98.3	31.3	31.5	35.3	52.6	21.2	27.2	11.1	83.7	60.7	11	16.4	115.5	46.1	33.7
1553657_at	12	133.7	25	52.4	29.5	134.9	24.7	10.2	66.1	34.4	60.09	42.1	52.1	31.7	37	10.8	19	22.2	24.8	31.3	16.5	8.5	68.6	27.9	77.4	57.4	18	25.4	45.6	25.4	81.5	19.2	22.4	33.2	46.1	74.3
1553658_at	62	49.4	33.3	28.1	49.9	57	61.5	68.2	29.1	84.1	33.39	3.4	39.3	6.6	37.3	28.2	19.3	58.6	76.2	92	23.3	113.4	14.5	80.9	16.1	33.5	111.7	138.8	26.6	83.7	8.9	43.6	33.8	28.8	32.9	107.8
1553660_at	71.9	54.8	87.1	93.9	43.9	65.7	43.4	26.1	108.1	91.7	26.66	113.2	141.9	154.5	34.6	78.5	99.5	63.5	67.6	100.3	44.8	83.6	50.6	75.3	148.9	181.3	44.6	76.8	30.6	79	52.7	17.1	118.1	77.6	70.3	50.7
1553661_a_at	76.1	53.6	123.2	144.6	141.4	75.9	46.6	77.9	102.8	45.4	12.24	7.6	69.8	71.4	165.1	83.8	67.4	117.9	112.7	128.2	80.5	101.2	124.3	31.7	149.3	150.4	41.7	92	76.6	84.5	106.2	85.8	63.2	55	97.3	70.6
1553663_a_at	8.8	21.9	10.9	20	10.3	11.3	11.6	17.6	31.2	6.8	129.77	14.5	32.9	34.7	39.7	10.2	28.9	21.3	22.6	16.4	13.5	17.5	39.1	21	26.1	17.4	16.8	30.1	21.1	21.3	15.4	42.7	31.5	12	14.7	20
1553666_at	36	4.7	39.2	3.6	36.2	5.6	36.3	16.5	4.4	30.2	9.56	49.2	10.7	50.9	95.4	37.2	28.9	9.3	42.6	61	6.1	39.5	7.4	38.8	26	20.7	86.2	39.9	12.5	31.6	23	15.3	7.7	27.4	17.7	32.1
1553668_at	157.7	293.5	308.7	249.3	411	272.4	448.5	336.6	375.7	363	82.46	334.3	336	204.9	280.8	245	472.5	265.7	409.4	289.4	209.3	298.4	398.8	275.7	306.1	262.2	462.8	178.8	221.3	338.5	433.4	401.2	326.4	383.9	341	231.9
1553670_at	10.1	127	9.9	17.4	13	49.8	82.5	50	13.9	8.3	10.98	71.9	70.1	30.6	64.8	25.8	10.1	62	27.9	35	74	8.1	41	30.7	52.3	83.2	65.4	10.4	65.3	112.7	65.4	67.4	45.5	40.4	27.2	54.7
1553672_at	3.4	44.3	48.1	6.5	42.6	6.2	11.8	60.5	18.6	2.3	12.07	47.1	71.2	7.6	11.4	35.1	9.6	45.8	30.3	34.1	3.5	81.2	52.5	51.9	20	26.8	44.9	81.9	23.8	19.2	7.3	30.9	23	4	43.6	15.3
1553673_at	27.8	42.4	60.8	106.1	106.5	109.2	124.3	156	88.5	3.3	20.17	52.3	5	207.9	131.5	92.5	148.7	23	169.3	57.4	74.9	58.1	83.2	114.4	151.1	167	22.6	84.8	36.7	112.8	121.4	120.4	53.4	42.5	68.6	102.4
1553674_at	7.8	44.5	47.9	55.9	51.8	41.6	98.7	43.8	30.7	47.5	11.5	136.3	9.6	48.1	26	14.9	29.4	53.2	38.8	72.2	26.6	71.9	67.8	82.8	32.8	76.3	58.5	61.3	78.4	30.4	18.1	5.6	37	46.4	37.5	36
1553675_at	76.1	10.5	12.9	55	3.2	79.7	3.9	78.3	91.9	35.9	23.19	94.9	5.9	99.6	7.8	18.8	89	5.9	54.2	19.3	44.1	15.5	14.5	20.3	40.7	4.5	28.6	51.5	9.8	55.7	10.1	33	10.9	18.6	10.8	9.5
1553677_a_at	662.1	1082	918.1	587	811.5	852.9	764.4	542.4	966.9	1373.1	178.63	767.2	983.3	1043.6	724	623.8	559	650.5	632.6	494.3	748.6	697.4	674.8	624.5	567.4	806	754	1468	506.5	710.4	594.8	630.9	805.8	648.3	623.8	685.4
1553678_a_at	3573.3	3208.3	4131.8	3882.5	3011.4	5045.3	3612.9	3544.1	4361.2	713.3	951.23	1472.2	2022.2	996.2	2961	4858.6	4963.9	3548.6	5216.6	4123.6	3824.1	3540	5555	3095.7	3169.5	4912.3	3644.1	986.3	2314.2	4189.4	4397.5	5132	1939.1	4509.6	3597.5	7652.3
1553679_s_at	90.9	96.1	112.5	128.5	82.5	157.2	91.2	36.9	108	71.1	9.47	125	28.8	91.8	109	81.3	26	86.6	65.1	29.9	115.1	62.9	89.2	102.5	34.8	77.5	99	69.4	25.2	120.6	85.2	50.7	31	110.2	65.1	101.1
1553681_a_at	3822.2	5412.4	1892	1891.4	2395.3	2379.4	4066.3	5216.5	5320.3	877.1	937.63	1406.6	2776.8	2158.2	2755.9	5870.8	5851	3174.7	2492.4	3991.4	3051.7	4449.9	6074.8	2138	4366.1	4924.7	10050.7	1731.1	1742.3	3477.5	5341.9	6047.1	2330	3947.9	4477.2	10715.2
1553682_at	19.4	33.8	8.9	87.5	71.2	35.6	11.8	35.4	28.1	10.4	12.07	23.6	32.7	54.6	80.8	24.7	59.5	5.3	35	31.1	72.8	60.6	7.1	35.2	29.5	35.4	26.9	22.3	24	42.8	20.8	86.9	89.8	54.8	50.4	68.5
1553683_s_at	27.1	140.4	36.1	53.7	83	102.5	69.4	84.7	100.2	43.7	14.87	111.2	52.5	69.4	17.5	40.2	61.4	61.9	21.5	61.7	78.9	51.4	123.7	49.9	34.9	51	43.6	79.8	45.5	80.6	48.7	78.5	36.8	69.7	110.6	87.6
1553684_at	44.5	9.7	69.3	56.9	41.9	39.7	50	95.9	91.3	85.8	8.88	41.4	24.2	86	45.4	24.5	70.4	53.9	78.2	53.8	45.6	44.9	47.3	50.7	46.7	62.1	28.6	50.8	81.3	92.6	71.9	74.6	55.5	51.9	54.2	33.9
1553685_s_at	610.4	771.9	704.2	373.1	521.5	614.7	647.2	593.9	926.2	191.6	31.4	194.6	193.6	141.8	493.5	641.4	629.2	568.6	762.7	662.8	570.9	612.5	721.6	630.5	464.6	559.8	504	322.3	204.2	806.7	793	795.3	270	845.6	643.3	479
1553686_at	48.3	162.2	118.5	92.5	103.3	78.8	52.8	55.2	46.6	64.3	19.64	144.7	108.6	92.2	85.5	82.6	13.4	109.4	94.4	71.7	92.1	69.3	76.4	23.7	58.5	118.3	115.5	85.8	58.5	83.1	45.1	94.4	50.8	87	102.6	63.1
1553688_at	23.4	48	21.7	76.4	40.4	102.8	98.9	13.4	60.7	20.1	23.35	16.4	102.3	44.2	102.3	12.6	70.5	74.4	46.5	11.5	12.9	95.8	69.8	19.7	16.3	32.7	31.6	6.7	10.6	71.6	74.7	21.1	31.7	15.1	68	8.6
1553689_s_at	224.4	301.3	205	291.8	273	344.3	288.4	255.6	294.7	122.1	60.4	217.1	246.3	179.5	155.4	240.6	244.8	190.6	333.8	200.2	274.6	183.1	297.2	284.1	185.7	244.4	349.2	207.7	173.7	234.9	250.1	194	249.8	171.1	264.2	336.3
1553690_at	39.3	77.1	105.8	134.7	93	59.4	112.3	98.9	5.6	64.1	25.25	69.2	141.6	110.7	78.9	11.4	69.6	49.2	127.5	101.2	44.5	90.4	153.7	80	37.8	113.5	128.9	92	65.4	38.9	40.3	133.2	44.9	75.6	76	60.8
1553691_at	29.5	33	97.2	34.5	48.5	29.6	23.3	49.6	72.8	5.5	11.2	11.4	2.9	21.5	30.1	35	3.6	36	53.5	54.5	37.2	44.7	80.6	28.5	3.7	66	48.9	2	22.2	37.8	53.8	42.7	23.6	7.4	39.5	26.6
1553693_s_at	424.4	468.7	598.6	357.2	581.2	288.1	564.6	560.7	536.8	962.4	225.96	936.7	748.5	530.1	388.9	622.1	599.7	393.2	810.9	864	206.4	580	624.2	574.6	165.7	407.9	654	549.4	787.2	220.8	590.2	556.7	796.1	582.6	414.5	191.5
1553694_a_at	561.3	675.9	468.2	513.2	505	454	552.5	522.1	782.3	184.1	44.52	188.6	180.3	170.4	306.5	357.2	440.9	278.3	554.1	352.9	456.4	506.2	530.2	393.3	250.1	526.9	372.6	141.2	194.3	515.1	585.5	488.3	253.6	303.9	338.2	349.1
1553695_a_at	223.3	296.6	145.3	240.7	153	277.1	139.2	222.9	229.4	126.6	56.78	152.4	209	324.2	255.9	349.4	174.1	355.2	425.5	267.1	305.2	244.9	231.8	218.4	241.4	273.3	254.2	133.3	201.3	305.3	347.9	250.8	241.2	334.3	332.8	303.4
1553696_s_at	110.2	89.3	131	176.9	177.9	171.8	136.3	195.1	149.6	64.6	18.41	148.9	138.4	109.2	184.2	99.7	205.1	64.5	134.5	123.6	190.8	114.8	99.8	139.8	130.7	91.2	80.7	156.5	78.2	176.6	174.7	73.5	155.5	146.5	136.6	161.4
1553697_at	29.2	68.7	40.8	38.6	104.5	83.2	28.2	26.3	59.3	4.5	9.85	90.3	49.6	2.6	40	20.7	46.1	41.4	44.5	63.4	20.9	73.5	51.4	60.6	47.4	42.4	62.6	7	17	83.6	38.7	64.4	52.1	17.8	97	69.9
1553698_a_at	38.3	177.8	123.9	88	115.2	131.5	48.9	137.4	138.8	41.1	12.33	44.3	8.8	16.7	16.4	75.6	85.5	61.1	101.9	110.4	70.5	83.6	107.8	117.9	108.1	65	56.7	56.5	51.7	129.8	119.7	73.8	47.2	98.1	60.1	88.1
1553701_a_at	50.6	51.9	123.8	29.2	114	40.2	115.2	144	66.3	51.4	61.17	19.7	20.3	31.8	33.3	83.9	222.9	59.9	54	55.3	149.3	118.3	39.1	33.6	30.7	44.6	32.4	30.3	41.9	60	51.5	56.7	23.4	98.3	70.9	51.7
1553702_at	14	66.1	8.3	65.6	48.7	137.4	83.9	38.9	165.5	66.2	25.79	62.5	81.7	69.7	16.3	61.8	128	77.2	116.8	60.7	31.5	82.5	128	84.6	69.3	83.1	17.7	42.6	94.6	71.8	105.3	42.7	28.5	59.1	81.3	56.8
1553703_at	1526.2	1345.3	1300.7	1179.8	1123.2	1198.1	1385.3	1477.5	1267.6	2116.7	733.08	2064.1	1958.1	2192.9	1768.1	1308.1	1551.1	1217.4	1572.6	1523.9	1306.4	1508	1468.3	1264.1	1282.2	1522.1	2103.8	2266.3	1996	1378.5	1662.1	1235.5	2102.7	1554.3	1393.6	1297.1
1553704_x_at	1019.8	1361.2	869.8	978.6	930.7	839.5	1195.4	1057.2	927.2	1797	510.09	1633.9	1730	1544.1	1415.3	896.9	1124.3	1046.8	955.2	992.5	1051.7	1207.8	1209.1	1311.7	978.8	1233.7	2053	1715.4	1712.1	1084.8	1269.9	1048.6	1866.6	898	770.6	930.4
1553705_a_at	12.2	75	9.1	7.4	7.2	55.6	47.4	64.7	125.4	50.2	14.18	19.7	9.6	6.4	79.9	48.2	10.4	7.4	12.3	5.7	5.3	42.8	22.3	9.6	24.9	31.1	22.7	65.7	6.1	12.4	10.6	16.8	15.1	24.7	6.1	65.5
1553706_at	13.3	4.5	42.6	67.1	7.9	35.1	13.1	46.4	43.8	33	17.82	35.5	45.7	104.1	42.3	51.8	58.1	42.6	78.7	5.6	15.6	8.3	34.6	97.6	30.1	2.3	68	63.3	40	55.5	53.2	54.2	4.8	4.8	12.4	2.7
1553708_at	28	48.9	3.3	18.9	8.6	31.2	14.2	42.5	52.7	27.6	9.57	32.4	47.2	48	45.5	69.7	29.2	71.9	28.4	4.8	28	2	34.9	73.9	26.3	25	30.4	2.9	65.7	21.9	13	2.8	2.7	22	17.9	45.3
1553709_a_at	1510.4	1859.6	1231.8	1245.9	1137.9	1251.8	1311.1	1196	1478.8	588.2	356.96	1128.1	698.4	728.5	732.5	1511.2	1320.4	1088	1258.1	1193.2	1886.4	1418.2	1317.3	1296.3	890.1	1364.2	1086.5	732.4	1154.9	1847.3	1665.4	1230.4	737.2	1519.5	1242.7	1623.4
1553710_at	18.9	20.7	2.5	61.3	15	3.3	25.5	4.3	11.1	34.9	12.39	12.4	15.5	9.8	7.1	9.5	42.4	19.9	9.1	5.1	35	19.6	31.3	11	6.5	28.5	2.6	10.3	23.6	5.1	4	42.6	46.4	30	3.8	7.9
1553711_a_at	69.2	80.8	52.6	35.7	30.8	64.1	95.2	39.7	76.1	65.9	11.53	85.5	44.6	62.2	141.2	29	4.1	79	60.7	41.1	20.2	52.1	44.9	40.4	60.6	36.3	74.9	92.9	70.6	47.4	74.1	89	55.2	17.4	94.3	79.2
1553713_a_at	68.5	135	203.2	18.2	161.4	185.6	78.4	71.6	212.9	64.5	92.27	15.1	68	233.1	119.6	99.9	196.1	74.2	178.6	43.8	88	142.7	194.3	134.3	250	274.2	146.6	139.3	166.5	94.4	152.1	130	173.4	124.5	111.6	258.5
1553715_s_at	652	737.5	716.9	715.5	717.8	674.6	530.4	761.7	592.4	852.5	183.49	533	835	917.9	924.5	952.3	748.2	631.3	738.1	951.6	905.4	799	591.4	680.3	815	746.8	761.9	743.4	1009.2	883	689.6	668.7	1002.7	679.9	712.7	939.6
1553717_at	227.7	145	286.8	153.7	198.1	145.3	177.8	76.1	318.2	140.5	65.47	24.5	134.4	128.9	65.9	92.3	275.1	16.7	77.1	34.7	115.8	187.6	263	93.6	27.1	97	265.5	91.8	124.4	162.2	145.9	200.9	100.6	35	109	84.2
1553718_at	954.1	1152.1	1038.8	1045.5	1008.3	943.5	1077.6	907	1090.2	1463	299.35	1832.2	1126.2	894	1212.7	1128.1	1533.3	898	1004.8	1207.4	1277.6	1552.6	1375.5	1249.6	1193.4	1827.2	1236.1	1930.4	1721.6	1892.5	1630.7	1797.3	1509.6	1632.2	1406.2	1682.3
1553719_s_at	376	341.1	471.1	293.4	439.5	325.7	421.8	384.2	450.4	626	79.68	620.9	299	290.3	367.6	203.6	350.5	219.8	236.5	227.8	327.4	323.6	474.3	385.2	311.3	519.9	337.5	722.1	484.2	486.8	374.5	501.7	460	444.4	272.1	386
1553720_a_at	22.4	12.7	19.2	9.8	4.4	35.1	10.4	8.7	18.8	13	23.63	43.8	6.3	14.7	16.5	28.9	79.6	11.7	77.9	10.4	19.1	12.2	40	81	53.2	11.6	7.2	12.4	9.5	61	45.8	24.6	12.9	36.4	24.8	43.3
1553721_at	25.3	13.2	49.2	25.8	52.6	4.4	46.6	41.1	3.8	81.1	8.72	43	5.2	1.2	63	24.3	66.7	24.6	27.4	12.2	2.5	28.9	26	2.5	7.4	40.2	22.1	26.2	5.1	36.4	57	4.3	11.6	18.2	9.3	24.8
1553722_s_at	17.9	43.8	82.7	60	31.2	64.6	19	6.2	33.3	73.6	9.06	8	45.4	88.1	65.6	47.7	12.5	6.2	55	56.2	4.7	17.5	52.1	30	30.5	79.9	64.2	46.1	36.1	29.8	33.5	27.6	3.5	37.3	14	43.3
1553723_at	151	10	35.9	105.8	64.5	5.1	123.6	74.1	7.2	70.3	12.98	18.9	23.4	9	85.8	13.5	59.3	286.5	20	6.1	74.2	45.5	52.9	15.2	117.9	39.3	10.2	40.4	10.3	41.7	11	69.3	7.9	56.2	87.8	41.2
1553725_s_at	267.1	317.7	263.6	329.8	396.4	256.6	216.9	296.7	335.1	174.5	66.66	299.2	87.7	147.8	100.9	210.2	196.2	264	234.3	206	379.9	225.7	424.2	120.1	193.1	380.7	283.9	104.9	86.1	351.8	331.4	280	102.7	299.4	149.3	214.5
1553726_s_at	73.4	64.5	85.4	67	85.1	26	113.6	103.7	51.3	87	34.07	221.4	114	97	131.7	114.1	44	51	86.5	93	78.1	115.6	89.6	157.6	59.3	106.7	78.1	110.9	131.7	103.9	93.1	151.8	162.8	55.4	114.6	62.6
1553727_at	19.3	16.9	10.4	9.4	11.4	30	17.6	20.4	29	21.5	33	18.2	29.2	24.9	27.6	29.9	33	18.9	23.4	26.7	19.8	25.4	10	27.5	23.8	11.7	18.5	39.3	20.8	28.3	23.2	7.6	14.2	17.6	8.8	23.9
1553728_at	108.9	83.2	65.5	78.7	65.7	52.5	34.8	53.5	77.5	48.7	102.58	36.5	62.7	61.8	73.4	75.9	106	93.5	105.1	79.2	84.3	86	87.6	64.8	85.7	76.9	64.3	63.9	66.8	208.1	54.2	102.9	97.5	53.9	74	125.7
1553729_s_at	15.1	33	7.8	6.8	61.7	12.4	65.4	55.2	81.2	67.7	11.96	42.5	21.6	66.8	64.6	22.4	117.5	36.7	39.3	67	27.6	82.6	93.1	25.9	28.2	119	7.6	93.2	30.7	10	94.9	79.8	8.4	75.7	18.7	45.6
1553730_x_at	44.8	79.3	23	49.9	23.9	60.3	80.9	208.7	42.4	48.2	88.53	37.8	19.5	104.3	44.9	72.5	58.4	55.6	70.8	34.8	90.7	200.1	22	164	110.5	54.5	60.4	29.7	28.9	60.2	58.7	100.2	79.9	161.1	43.6	148.3
1553732_s_at	118.3	127.9	78.7	44.6	59.7	73.5	81	52.4	113.8	67.5	29.35	132.6	191.9	108.1	46.1	112.6	131.2	108.5	74.4	87.1	42.6	95.4	138	198.1	74.3	71.9	91.2	153.3	90.8	107.7	159.4	9.4	72.1	149.8	60.9	80.2
1553734_at	2.8	28.2	32.8	6.7	3.2	3.4	13.5	2.6	7	8.7	12.99	46	9.6	7.2	6.9	10.9	44.2	4.8	6.5	3.7	6.7	7.8	3.8	4	5.9	6.8	9.9	7.8	3	3	3.5	18.2	12.9	9.9	3.7	31.1
1553736_at	103.9	46.8	87.1	152.9	82.8	48.1	63.4	96.2	124.5	49.5	10.02	70.9	102.7	59.6	105.6	63.7	69.4	92.7	45.7	48.8	37.3	75.5	68.7	19.9	117.4	52.3	112	80.4	103.4	39.3	70.1	29	82	62.9	36	38.1
1553739_at	1.2	2.2	27.5	1.8	22.7	1.9	5.4	3.2	2.2	10.1	9.21	18.1	15	3.2	10.1	7.8	5	0.9	17.6	2.8	9.4	3.4	1.2	30.2	39.8	1.8	11.9	5.8	4.5	2.8	21.4	33.6	1.2	21.7	17.4	1.7
1553740_a_at	7.1	56.1	30.5	84.4	7.4	49	65.4	34.9	14.2	5.7	16.16	73.2	9.2	45.2	18.9	4.4	50.1	5.4	40.3	17	58.7	54.6	9.6	50.8	7.5	118.2	12.8	34.8	8.5	18.7	66.3	130.4	43.5	56.5	25.1	47.6
1553741_at	17.2	10.8	5	15.4	4.2	15.7	6.5	3	10.5	11.1	12.95	10.3	14	33.5	8.6	5.7	8.2	6.1	11.9	12.2	3.8	3.3	28.5	8.9	10.8	9	5.7	4.6	5.8	4.5	4.5	7.8	6.8	2.8	29	9
1553743_at	721.9	674.9	308.4	414.4	698.2	710.6	493	663	123.2	265.8	61.11	758.5	402.7	448.9	609.4	214.4	116.9	321.9	169.3	251.1	329.9	228	253.2	275.1	489.6	292.2	181	225.9	286.9	357.3	217.7	492.4	363	379.9	378.4	324.1
1553746_a_at	25.5	12	70.1	24.7	6.4	8	39.6	6.1	57.8	25.9	10.02	23.8	106.8	2.2	4.8	24.7	33.5	6	7.3	62.6	4.1	29.6	7	18.6	12.5	18.7	22	4.3	2.3	34.7	12.2	8.9	5.4	25.1	21.3	4.2
1553747_at	28.5	21.3	8	6.6	19.3	57.6	32.8	3.2	30.5	59.6	10.13	28.7	43.8	133.7	4.4	3.4	31.6	8.3	55.9	13.6	7.8	2.4	20.8	67.6	6.8	2.6	45.2	26.9	49.4	2.8	24.8	16.3	2.4	1.3	25.8	21.4
1553749_at	261.7	190.8	250.3	243.9	273.7	305.4	346	408.8	173.1	172	120.27	553.7	386.2	111.9	149.6	178.7	107.8	139.2	174.7	87	240.6	227.7	276.9	281.9	248.3	239.8	77.7	110.2	153.4	252.2	209.3	354.4	136.2	242.1	147.1	193.1
1553750_a_at	317.2	345.2	557.7	283.9	386.5	302.8	358.5	293	304.2	545.1	103.69	337	171.5	199.8	173.6	204.6	325.4	306.9	339	132.9	259.6	299	338.4	236.1	226.7	372.2	265.9	188.2	173.9	308.8	325.3	504.7	188.6	235.5	354.8	249
1553752_at	5.1	8	9	106.1	4.7	17.4	6.4	4	7.4	7.6	19.05	14	5.6	9.1	16.1	6.6	9.5	5.9	6.9	14.8	4.1	14.7	8.6	36	16.1	5.8	7.9	37.7	10.2	4.2	15	4.8	3.7	4.9	5.7	7.4
1553755_at	8.7	18	12.3	25.3	8.2	15.6	10.8	15.9	13.9	30.9	82.2	29.5	13.5	22.5	33.7	12.5	28.6	15	18	26.5	21.2	32.9	23.4	26.7	52.7	21.4	19.6	10.6	32.2	83.8	24.7	32.1	50	18	19.8	38.3
1553756_at	6.1	24.7	44.1	22.9	3.8	50.3	60.7	11.1	32.6	4.1	23.89	13.7	3.6	23	29.8	5.6	6	8.5	8.3	8.8	5.8	43.2	4.5	10.5	44.5	10	8.4	39.7	7	6.7	25.6	21.3	19.9	8	17	6.1
1553757_at	57.1	13.7	2	13.6	111	86.3	7.5	23.5	12.5	8.8	10.92	83.1	2.2	45.1	15.7	4.6	30.8	16.2	17.4	76.6	11.9	21.4	42.6	67.4	4.3	103.4	137	78.1	38.4	56.8	7.1	40.9	96.2	51.1	63.5	15.5
1553759_at	73.7	50.5	83	125.2	111.8	93.4	58	81.7	58.6	80.2	10.8	100.4	104.6	65.9	110.4	11.8	13.5	58.8	75.3	50.1	57.1	56.4	79.3	94.7	31.9	92.9	66	45.6	46.8	29.9	74.7	90.4	67.4	24.5	75.5	73.2
1553761_at	22.4	11.7	11.4	68.9	10.8	12.1	19.4	9.3	14.3	39.4	20.91	8.2	18.7	83	9.7	31.4	99.2	5.8	13.3	53.5	36.1	28.4	19.1	56.6	8	9.1	19.9	48.2	44.6	3.7	14.4	27.7	68.4	27.5	19.2	62.3
1553764_a_at	35.9	60	52.3	4.2	8.3	7.8	28.2	17.1	2.6	6.9	15.19	16.4	8.6	69.8	92.9	24.6	6.7	2.6	11.5	48.3	68.4	59.1	5	80.1	2.9	84.6	50	58.2	60.7	81.8	32.6	2.1	5.8	23.7	46.6	57.9
1553765_a_at	2.3	52.9	17.1	17.3	6.8	8.2	3.1	32.3	3.1	17.2	8.67	73.8	5.3	5.1	3.6	10.8	3.1	28.4	2.9	34.4	32	26.2	51	44.2	52.8	52.5	11.1	10.1	13.7	31.9	12.9	35.1	20.3	28.5	34.8	56.2
1553768_a_at	78.9	78.1	219.1	96.2	141.8	97.6	128.3	87.6	101.3	280.7	24.13	52	116	114.7	192.9	144.6	136.9	97.3	151.1	52.3	67.4	118.3	183.8	40	112.2	123.6	232.1	159.3	88.8	76.4	117.5	173.8	84.5	60.9	134.7	65
1553769_at	20.2	41.2	19.6	15	40.5	8.3	24	20.2	43.8	118.3	16.64	28.6	7.5	36.4	7.1	6.9	39.3	9.8	10.5	4.6	23.1	5.7	21.7	33.4	30.7	8.6	42.9	15.4	16.4	12.2	23.4	16.3	4.7	11.1	27.2	9.2
1553770_a_at	21.5	56.7	123.5	106.2	154.5	87.4	95.1	10.3	163.8	86.3	28.04	40.7	12.3	147.9	236.3	19.1	81.9	49.8	102.9	104.6	88.1	45.4	73.8	28.1	92.9	26.7	46.3	118.3	34.6	67.9	26.2	36.6	59.7	59	127.1	56.5
1553772_at	92.5	45.7	81.5	81.7	73.1	32.9	86.9	52.5	123.5	51	15.07	126.7	47	81.3	45.6	28	13.9	71.9	47.6	61.5	49.7	35	45.7	55.8	38.8	30	78.5	72.8	3.1	19.6	66.9	97.4	36.7	63.9	59.6	14.6
1553775_at	61.8	159	54.3	29.9	157.8	96.3	84.3	135.5	142.4	46	21.63	21.6	116.5	51.7	179.2	80.3	68.4	121	82.4	83.3	73.4	117.5	38.6	129.2	112.7	212.8	92.4	32.3	49	122.5	106.8	91.2	30.1	19.6	137.1	73.1
1553776_at	1.2	28.2	0.9	4.1	18.6	1.5	3.2	3.8	2.7	11.1	8.57	7.7	51.2	2.2	25.4	2.4	45.3	3.2	23.7	16.6	26.2	2.1	15.2	2.2	2.3	40	23	2	0.6	29.8	3.3	10.2	7.3	33.5	19.4	15.1
1553778_at	28.6	127	50.4	29.3	12.4	74.1	74.2	63.5	79	60.9	37.21	19.5	19.9	53	27.7	4.9	181	121.4	26	102.2	40.5	8	89.5	96.6	95.7	50.6	24.9	10.2	6.5	136	22	128.2	24.3	81	43.2	107.5
1553780_at	53.4	21.2	102.4	20.1	99.4	22.6	148.8	44.7	111	101.3	63.74	121.5	94.4	123.6	217.5	110.7	95.2	99.6	23.7	193.9	141.5	159	132.7	217.5	79.3	72.7	94.3	256.2	173.9	115.9	63.2	168.4	147.6	49.1	57.5	130.4
1553781_at	1.9	17.2	13.8	28.5	5	1.6	2.3	24.5	5.3	1.2	7.99	43.8	18.6	18	1.2	35.4	55.8	1.3	29.9	2.7	13.6	1.2	3.1	0.7	7.4	6	28.6	41.5	1.2	1.2	2.9	19.8	1.5	15.9	16	2
1553785_at	7.1	24	80.4	64.9	92.8	75.8	12.4	36.1	14	48	11.4	24.6	151.4	95	71.1	15.2	108.1	46.6	14.4	6.9	45.4	10.2	56.5	57.5	105.8	50.2	111.9	94.7	55.4	18.7	10.1	61.3	18.5	5.9	5.1	43.4
1553787_at	69.8	43.4	80.9	42	103.7	6.6	67	35.6	31.4	67.2	14.7	52.1	7.4	69.9	64.1	125.3	71	54	103.5	34.3	58.2	45.8	46.2	47.9	31.6	87.7	50.5	9.9	53.6	17.2	39.3	63.9	42.6	43.6	39.8	32.7
1553789_a_at	29.5	72.3	6.3	65.9	5.5	77.3	3.2	6	7.8	15.6	22.69	14.3	49.9	47.9	5.5	66.3	15.2	19.2	18.1	38.9	11.4	29.2	39.7	57.9	10.3	9.7	44.5	9.4	5.8	38	31	8.7	26.4	4.4	40.7	3.5
1553792_at	40.5	66.2	12.3	4.4	13.3	4.4	19.5	1.8	18	13.6	9.8	55.4	50.8	42.5	9	40	30.6	18.4	8.3	2.4	13.4	1.3	43.7	39.8	1.4	14.4	75.7	13	0.6	1.3	5.2	3.1	43.2	2.1	0.8	1.3
1553793_a_at	114.3	216.9	195.1	228.7	188.9	76.6	151.6	113.1	121.7	196.4	14.99	167.2	114.8	127.8	131.2	107.7	96.2	91.6	150	67.4	98.2	82.7	139.2	100.6	118.3	122.2	148.8	134.1	33	195.6	113.8	113.6	66.1	82.4	49.3	101.7
1553794_at	10.6	51.4	33.3	47.3	58.3	51.6	60.5	41.5	22.6	98.5	12.41	12.4	88.6	105.4	109.4	25.3	11.4	10.1	11.8	78.1	33.2	8.5	57.8	30	44.5	79.2	38.1	108	15	40.6	45.3	71.5	26	11.9	31.8	41.3
1553796_at	9	14.2	3.3	54.2	34.8	37.7	28.9	71.9	73.6	6.3	12.71	4.1	8.4	21.8	39.1	8.6	43.6	13.1	76.2	3.7	37.3	23	21.3	61.4	7.4	84.4	54.7	47.7	4.2	10.5	37.1	112.5	38	21.3	34.9	38.2
1553797_a_at	23	56.4	3.2	5.4	16.9	1.7	15	2.7	32.8	4.9	8.07	2.2	24.1	25.1	38.5	44.8	22.1	7.4	32.4	43.1	17.7	25.1	22.4	5.6	34.7	61.9	54.5	52.4	17.8	51.7	14.4	33.1	1.4	14.2	14.9	22
1553798_a_at	52.7	23.2	65.3	23.9	61.9	18.2	24.1	68.8	85.8	51.3	10.19	48.2	23.6	7.6	39.9	6.4	51.9	16.1	41.9	2.5	41	14.5	6.7	44.3	2.9	32	4.9	26.4	30.8	22	47.3	48.7	25.4	22.6	38.3	1.9
1553799_at	3.7	19.9	41.6	28.5	55.2	6.6	3.8	4.4	8.9	52.2	9.03	2.3	7.3	2.6	18.5	4.7	56.1	3.5	32.3	63.3	25.1	32.8	10.1	42.8	7.7	25.9	15.1	7.7	16.2	18.5	28.7	32	60.5	3.2	15.2	6.4
1553801_a_at	82	140.9	119.6	98.5	134.9	124.6	140.1	201.6	204.1	63.9	14.2	125.2	122.8	58.7	48.8	76.6	34	109.5	60	92	113.6	68.7	71.2	125.8	90.1	149.4	50.7	93.3	30.6	96.2	78.6	79.7	60.6	88.8	127.7	79.6
1553802_a_at	65.2	35.8	9.8	47.9	5.6	18.5	5.7	39.1	6.2	80.1	27.89	61.4	41.7	158.2	32.3	9.4	13.3	27.2	5.7	17.2	7.2	13.1	79.9	19.2	17.7	25.6	25.1	131.6	3.9	55.7	29.5	14.5	5.1	18.9	20.9	66.1
1553803_at	43.5	501	23.5	188.9	89.3	384.7	214.8	134.2	479.2	341	91.63	224	48.3	81.7	399.6	115.5	155.6	199.6	250.9	353.3	199.3	173.9	290.7	327.7	420.4	358.8	419.4	202.2	30	193.7	242.8	292.5	223.2	95.5	240.7	320.3
1553804_a_at	62.7	27.8	21.2	53	19.4	58.7	3.6	8.2	79.6	61.8	16.56	97.1	91.4	94.4	11.6	4.8	34	77.9	74.8	36.3	45.8	34.6	19.2	8.3	83.7	63.6	70.4	109.8	35.6	98.3	70.9	10	40.5	40.5	57.6	30.9
1553805_at	80.3	85	129.5	66.1	112.7	104.4	49	64.8	118.6	130.8	20.56	38.9	97.3	185.7	109.8	102.5	47.3	66.2	66	16	60	95.6	83.5	98.4	69.6	111.3	157.2	6.9	53.2	80.3	105.6	98.5	71.9	73.3	87	65.1
1553808_a_at	1.9	5.4	12.2	10.5	3.4	2.8	3.4	2.8	72	8.9	7.99	50.2	43.7	0.9	4.9	5.1	9.4	11.6	35.4	6.9	5.2	7.5	69.5	6	21.9	45.5	33.7	11.3	2.5	16	7.9	4.9	6.2	8.7	4	16.3
1553809_a_at	26.3	55.7	8.5	55.4	49.8	66	49.4	64.5	97	88.6	22.36	103.3	60	75.2	142.6	44.8	13.3	81.9	104.4	31.3	21.5	64.9	56.1	38.4	44.1	10.5	11.7	131.6	23	17.8	69.8	82.4	38.1	32.4	55.8	39.6
1553810_a_at	55	2.3	34.6	17.9	1.6	44.3	50.9	39.5	115.8	41.5	10.13	3.2	33.6	19.7	5.3	37.5	72.7	34	58.5	26	26.6	14.6	48	31.5	32.5	40.4	23.7	35.1	42.3	40	21.9	15.3	33.6	34.1	17.8	9.3
1553811_at	8.1	6.2	2.5	51	22.3	73.8	25.1	4.7	38.4	46.4	11.9	52.6	51.9	37.7	37.3	23.5	7.2	6	28.3	31.5	2.7	30.2	20	32.1	7	49.4	11.1	91.3	29	34.3	31.9	29.4	15.6	8	36.6	8.3
1553812_at	10.7	17.7	4.5	16.5	21.5	11.8	4.1	7.2	7.7	6.5	19.34	65.4	6.2	7.3	13.5	8.9	16.9	6.4	18.6	12.5	5	18	43.2	33.8	25	6.1	53.7	13.1	6.6	20.4	19.7	17.6	5.2	13.5	8.2	7.5
1553813_s_at	55.4	41.8	38.2	13.9	8.3	26.9	35.2	5.9	12.8	90.6	12.24	66.8	34.5	92	18.9	2.8	22.9	53.5	73.5	36.7	4.6	57.8	8.1	34.1	33.6	46.3	19.5	7.7	45.3	26.2	14.3	19.3	8.5	30	31.1	76.6
1553815_a_at	151.6	176.6	100.6	51.5	77.5	157	188.6	99.9	160.3	107.3	25.75	99	63.7	139.4	102.1	102.9	155.9	60.8	136	114.7	132.3	108.8	166.7	104.9	96.7	64.1	101.9	90.6	156.3	79	155	103.6	63	154.6	128.5	122.3
1553817_at	7.5	56.2	18.7	2.8	2.8	4.6	26.4	2.8	2.8	7.6	11.54	13	38.3	27	18.4	4.4	14.1	18.7	4.4	9	9.5	3.9	3.1	26.6	7.7	74.3	47.1	9.8	5	6.3	27.3	63.9	29.6	9.9	8.9	9.9
1553818_x_at	6.5	9.8	54.9	8.8	47.8	9.2	15.7	10.8	9.1	5.2	17.14	9.6	49.7	41.9	30.4	58	8.6	21.1	9.4	6.5	47.7	6.4	9.1	49.2	42.8	4.9	10.1	41.2	5.1	5.1	7.4	11.5	7.8	5.4	11.3	7.2
1553821_at	13	87.7	26.6	63.2	8.1	8.3	68.1	62.3	78.2	1.9	15.93	126.4	73.6	57.5	118.3	3.9	107.6	55.4	72.7	75.8	34.8	70.7	52.1	57	47.1	83.7	9.4	76.6	3.9	32.9	22.6	117.5	12	51.1	30.6	40.7
1553822_at	8.5	11.8	1.5	21.6	1.4	64.4	22.2	4	6.7	4.1	9.21	4.7	2.6	10.3	6.5	6.9	8.9	4.1	4	2.3	5.1	4.4	5.2	2.9	4.3	2.3	5.5	5.2	3.4	1.6	32	15.9	2.1	7	6.4	2.3
1553823_a_at	26.2	51.7	54.7	8.2	61.8	31.6	23.5	28	42.6	88	11.73	43.7	88.1	29.8	58.1	39.6	31.6	15	43.4	22.7	3.6	37.2	54	25.7	18.5	22.7	43.7	39.4	21.4	1.8	42.2	48.4	31.3	1.5	44.3	37.2
1553826_a_at	65.1	28.9	94.4	70.6	86.6	22.7	57.3	43.7	133.4	112.6	65.57	112.4	55.9	74.5	175.4	176	100.3	208	134.6	219.7	32.6	127.3	145.6	109.2	163.3	158.9	171.5	208.4	97	190.8	189.6	219.1	130.3	96.7	212	146.4
1553828_at	92.6	117.2	78.9	100.8	133.2	121.1	112.5	107.3	123.8	62.2	35.41	123	107.9	160.6	217.8	21.8	113.1	68.6	162.4	89.5	58.8	149.4	156.5	125.8	171.3	194.4	89.7	100.8	143.8	101.2	132.4	168.7	112.5	101.5	99.9	118.2
1553829_at	8.4	20.8	36.8	9.8	8.5	61.6	49	40.2	59.1	15.9	12.74	2.7	58.3	7.8	99.6	86.2	67.5	58	55.9	38.9	79.9	20.2	5.4	30	7.4	28.5	58.4	8.9	10.6	8.6	4.7	51.8	83	63.4	83.7	33.9
1553830_s_at	7.3	1.6	8.9	3.1	13.6	51.8	2.7	2.1	10.9	1.4	11.32	8.8	60.4	32.7	4	19.6	8.1	1.9	2.9	18.1	29.5	12.1	3.2	21.9	3.5	2.8	3.5	17.9	18.3	4.1	3.9	20.6	35.6	2.3	31.6	3.7
1553831_at	12.8	53.7	93.7	122.6	104.5	148.7	81.4	86.3	141.5	172.7	33.75	110	105.4	175.3	208.7	103.8	108.1	161	167.1	94.7	66.4	81.6	68.2	67.4	155	95.3	186.3	190.2	97.1	126.6	134.8	143.4	92.5	92.3	105.9	89.3
1553832_at	63.3	136.7	92.8	23.3	41	92.3	98.7	48	110.8	70.9	45.74	161.4	126.1	128.2	212.5	131.9	34	146.6	152.8	78.6	117.2	197.8	136.6	129.5	89.3	96.1	152.2	177.2	45.4	73.7	98.1	119.3	86.6	99.8	85.5	127.2
1553834_at	42.1	31	23.2	2.7	37	40.1	38	46.4	26.3	19.3	8.86	5.5	46.9	66.6	74.6	50.1	2.5	20.4	42.2	3.9	25	27	65.7	53.9	26.3	47.2	13.7	16.2	35.1	32.6	37.7	52.3	16.4	29.1	74.3	34.7
1553835_a_at	6.1	13.7	27.7	42.5	3.4	26.3	13.5	2.5	57.1	2	10.37	58.2	96.6	13.8	8.2	26.6	27.4	7.4	22.5	6.1	52.1	56.8	33.4	73.7	3.4	53.6	15.1	26.8	7.2	47.1	35.8	19.9	15.9	7.3	51.1	25.6
1553837_at	5.2	7.9	14.8	10.4	26	12.5	11.4	14.8	9.5	9.8	17.82	35.9	11	11	13.5	8	8.4	6.7	8.9	7.4	6.6	7.1	14.9	8.2	5.7	6.6	10.7	9.6	3.5	7.9	13.5	9.6	8.5	6.8	5	8.8
1553838_at	3.1	11.8	58.2	4.2	7	2.5	3	49.4	37.3	3.2	10.77	32.6	68.1	15.8	19.9	45.8	18	36.2	11.6	35.4	22.4	47	55.2	7.8	3.8	5.2	2.3	45.7	3.5	1.7	53.2	11.3	7.2	15	48.5	5.6
1553839_at	63.4	212.5	154.2	29.7	39.4	113.5	44.6	104	100.8	150.5	37.06	69.5	113.8	132.2	244.1	80	84.5	118.8	123.1	59.8	62.1	115.2	127	125.4	60.5	74	59.3	92.9	67.7	170.4	151.3	129.6	70.5	100.4	99.9	117.7
1553840_a_at	134.5	162.8	98.3	80.7	108.7	101.1	126.6	149.6	249.8	203.3	42.88	88.1	70.3	173.7	164.5	103	46.6	201.8	16.9	194	67.6	84.9	128.6	41.9	100	23.5	118.5	130.4	12	77.4	114	214.3	89.6	127.2	139.1	14.7
1553842_at	327	135.9	115	212.7	174.2	650.5	88	227.1	346.1	92.5	100.36	427.1	670.3	466.2	796.9	574.7	456.4	420.2	537.8	322	255.9	361.5	328.7	408.7	333.9	413.6	334.7	314.8	200.5	256	180.7	521.7	291.8	439.1	384.4	676.4
1553843_at	67.3	164.7	95.1	98.8	12.5	136.9	130.4	85.5	11.4	132.7	57.36	140.5	36.4	238.4	211.3	34.5	118.1	175.5	199.7	29.2	29.3	65.3	153.1	15.7	38.4	118.3	69.7	129.2	28.7	84	50.9	128.3	156.8	194.8	90.1	57.7
1553844_a_at	8.3	15.6	7.2	75.6	3.9	55.6	12.6	5.8	14.8	4.6	12.21	8.4	47.3	61.2	12.6	13.4	20.1	22.7	26.4	11.1	13	12.9	7	12.5	7.2	64.7	19.8	19.2	7.6	9.3	27.9	24	12.2	20	54.7	4.5
1553845_x_at	15.9	138.3	156.3	134.4	176.6	158.7	163.5	98.4	142.1	125.2	58.22	187.2	224.4	241	333.2	172.8	166.8	205.1	128.5	194	84.3	126.6	177.3	188.8	181.4	151.6	208	237.5	184.4	151.2	65.2	138.1	140.8	114.6	206.9	159.4
1553846_at	26.1	20.1	10.1	4.8	5.5	13.2	5.1	6.1	23.7	8.1	29.8	6.3	6.1	8.7	15.2	9.9	12.5	4.9	9.9	6.1	4.6	7.8	7.3	9.5	11.6	6.6	18.5	10.2	7.2	7.5	7.6	11.2	12.9	11.3	14.2	9.4
1553847_a_at	40.1	55.2	117.1	41.4	66.5	100.8	46.2	49.5	55.4	70.6	14.66	126.6	65.1	63.2	61.1	66.6	50.2	97.9	90.9	61.6	12.2	58.6	94.1	116.2	105.1	55.1	66.8	36.3	41.9	77.1	57.3	82.5	67.8	23.9	59.1	43.8
1553849_at	21.2	42	41	33.8	48.5	39.8	33	6.1	90.9	7.2	10.29	44.4	27.4	56.1	68	62.7	56.3	14.1	7.5	45.7	14.7	27.3	3.6	20.2	26.7	44.5	24.5	69.3	14.5	51.5	3.4	21.9	15.2	21.8	46.6	2.1
1553850_at	13	19.2	12.4	16	19.7	19.9	31.3	1.8	67.3	36.2	11.78	6.8	77.4	20	8.7	51.1	30.4	14.1	64.2	87.6	2.6	9.4	34.1	17.9	16.2	22.9	74.9	41.5	13.8	16	22	46.6	28.7	50.4	21.3	14.9
1553851_at	13.1	61.5	22	49.9	22.8	3.6	35.5	1.1	44.4	17.2	8.63	34.3	9.2	31.8	0.8	37.5	2.8	2	6.4	2.5	15.5	5.6	30.6	4.4	43.4	3	20.6	4.2	7.2	5.8	4	1.2	45.7	22.9	2.5	12.8
1553852_at	291.1	518.4	612.5	400.9	455.7	209.5	466.9	382.2	583.8	626.1	42.36	261.6	107.5	107.3	240.9	139.1	119.2	230.5	258.5	99	143	192.9	240.3	203.1	267.7	273.3	231	28.5	129.8	222.5	196.1	565.9	145.1	241.4	165.5	121
1553856_s_at	1412.3	1215.3	1006.5	1398.3	1247.4	960.2	868.3	1009.3	1037.5	437.9	217.37	1257.3	414.1	388.8	954.7	786.5	1439.8	459.6	1506.4	698.6	1302	872.8	1617.8	1013.9	844.7	2054.9	725.8	772.4	1001.4	1574.5	1252.9	840.6	655.6	1099.4	808.9	1368.2
1553857_at	118.6	92	101.6	193.5	191.5	140	73.2	144	201.4	157.7	69.57	362.3	202.4	101.2	127.4	78.1	77	34.5	75.1	63.1	155.3	160.3	122	190.3	146.6	121.6	205.2	204.8	130.4	184.8	232.8	134.6	153	129.7	115	184.8
1553858_at	271.7	295.4	223.2	229.6	180.8	198.8	245	72.3	229.2	273.3	64.75	138.4	233.4	222.4	82.5	283.3	81.7	125.8	24.1	182.9	406.5	174.6	122.5	228.7	188.3	128.8	168.8	160.6	145.5	86.5	145.6	132.4	238.3	161.3	116.2	250.3
1553859_at	39.9	18.1	11.3	23.3	51.9	40.9	26.2	54.6	87.5	43.5	9.96	18.4	89.1	86.3	59.8	27.6	79.5	38.7	22.5	58.4	25.1	47.1	61.9	47.2	83.7	126.6	73.2	4.4	3.2	22.2	46.8	35.2	54.3	62.9	52.7	21.6
1553860_at	18.6	12.5	19.3	9.5	7.6	12.9	6.2	6.7	15.6	5.9	19.17	5.6	22.9	5.2	14.1	6.4	15.1	17.7	22.1	5.7	11.5	13.1	31.7	14.3	10.6	9.9	8.5	12.7	18.3	9	8.8	6.3	18.8	7.5	6.6	19.4
1553861_at	150.8	128	220.8	190.1	179.4	221	106.3	246	91.5	160.8	17.3	110.6	91.1	125.6	195.6	139.4	142.9	208.2	93.6	115.2	73.9	123.5	98.1	103.7	254.3	244.7	118.8	108.4	68.5	135.9	190.5	133.5	99.6	89.2	141	128.7
1553863_at	39.5	113.4	146.3	50.1	74.1	18.1	70.6	98.2	195.7	83.2	18.3	161.2	28.3	164.7	214.3	63.8	157.6	42.8	152.9	30.2	72.1	87.1	78.6	78.9	97.2	60.1	186.8	109.4	28.3	80.5	80.4	119.3	99.5	85.4	123	7.6
1553864_at	3.1	4.7	9.2	4.9	2.5	13.7	15.1	25.6	6.1	5.7	9.45	24.9	3.9	3.9	2.6	24.2	7.5	6	52.9	2	24.7	4.1	3.5	5.4	3.2	6.5	29.2	3.9	2.3	42.2	34	4.5	1.7	24.2	4.6	9.1
1553865_a_at	18.7	136.1	39	29.1	15.1	35.6	37.5	19.6	62.4	55.4	28.49	26	93.4	88.3	105.1	28.4	74.9	36	96.3	44.9	16.4	12.5	7.2	16.3	14.5	13.2	35.3	68.3	76	48.6	14	26.6	68.5	27.6	55.3	92.7
1553868_a_at	2.4	1.3	29.4	2.3	2.6	1.6	1.7	23.4	1.4	40	8.18	3.2	10.6	2.6	2.7	26	3.8	25.8	0.7	10.6	29.8	18.7	23	2.6	4.6	1.5	0.7	19.7	0.8	1.8	6.3	6.3	4.7	9.1	1.4	5.3
1553869_at	56	8.6	17.5	101.1	7.4	49.4	58.2	7.7	3.9	29.3	13	50.6	7.1	29.8	86.4	6.7	2.8	15.2	3.1	4.7	42	2.6	36.8	80.1	31.2	33.4	40.2	26	21.1	2.5	54.1	61	2.5	2.9	3.7	69.6
1553871_at	71.9	42.9	50.2	74.8	86	172.3	45.8	69.2	84.6	15.7	35.06	40.5	30.7	171.2	217.4	102.5	136.1	89.9	88.7	102.3	28.7	92.2	109.6	73.3	75.6	98	134.6	17.3	115.3	68.2	24.2	65.9	72	115.9	80.9	61.6
1553872_at	17.7	99.7	191.8	101.3	167.4	127.3	129.1	103.1	221.7	102.2	58.78	135.8	98.7	141.7	139.8	113.7	60.4	155.1	60	144.6	110.8	109	121.7	45.1	199	162.5	78.3	365.2	77.5	117.6	135.2	129.2	66.2	149.5	177.7	103.8
1553873_at	81.5	116.4	90.6	128.2	89.9	153.1	75.8	85.1	32.7	66	27.38	186.7	68.5	116.4	132.1	72.8	84.6	28.8	9.8	32.2	104.7	81.2	85.9	162.2	26	81.6	56.9	126.7	99.7	131.1	108.8	58.1	74.7	99.5	119.2	84.3
1553874_a_at	11.6	6.1	3.3	4.6	4.5	4	20.7	3.6	84	105.5	25.39	62.8	6.6	35.9	5.7	16.2	7.7	4.2	5.2	5	3.8	4.2	5.7	33.2	11.8	18.6	8	118.8	13.9	7.7	32.3	8.3	10	9.2	10.9	4.5
1553875_s_at	59.4	51.1	32.5	13.8	28.3	76.4	73.9	122.4	87.2	78	31.62	98.4	137.6	31.1	117.3	35.5	10.9	29.7	13.5	6.5	22.7	19.4	12.4	110.6	35.2	24.5	63.4	162.4	15.9	26	5.4	18.7	14	16.2	8.5	12.9
1553876_at	80.1	23.3	55.2	60.6	43.1	30.8	102.4	83.9	58.9	96.6	37.08	129	115.7	176.7	41.3	32.9	49.1	63.4	59	62.6	2	78.2	34.8	51.1	50	64	292	111.7	60.6	50.3	54.7	224	74.8	32.5	63.5	77
1553878_at	1.9	17.3	4.8	49	3.8	31.7	5.6	2.5	66.6	7.9	9.54	54.7	31	34.1	25	43.6	40.2	21.6	38.6	32.2	3	53.2	40.4	81.6	39	44.1	46	34.3	22.6	20	49.9	47.5	31.7	15.3	54.8	61.5
1553879_a_at	58.7	28.9	59.7	12	58.8	77	57	89.2	69	6.5	15.42	89.8	57.5	10.2	42.7	53.4	66.6	25.9	6.9	47	6.6	75.1	79.3	23	8.9	100.5	66.7	83.3	23.4	2.4	15.7	93.5	6.8	28.7	28.7	58.6
1553880_at	24.5	58.2	8.1	104.1	11.1	46	29.5	53.8	9.1	28.5	23.37	9.7	53.4	54.5	65.5	25	36.5	9.3	7.7	36.9	9	8.4	68.1	10.6	9.3	14.4	72.8	130.8	14.6	7.8	15.3	73	26.8	37.3	19.3	10.7
1553881_at	130	100.3	96.3	68.9	92.7	60.9	133.2	70.1	52.7	92.8	14.51	162.6	112.8	104.7	23.8	86.2	98.4	58.8	67.9	127.8	124.6	95.2	58.6	75.3	55.9	82.2	135.9	64.8	91.6	92.2	60.4	58.7	76.7	79.8	79.4	99.6
1553882_at	10	35.7	11.3	25.3	2.5	71.2	11.1	25.8	7.5	43.3	10.49	52.5	12.9	45.7	43.3	39.7	61.5	9.8	3	22.8	36.5	9.7	53.9	13.5	3.5	8.7	91	54.7	81.3	2.6	80.1	51.4	1.6	3.4	6.8	51.9
1553883_at	2.2	2.5	12	4.5	1.7	8.5	31.3	1.9	14.4	22.9	9.99	34.2	14.6	15.4	6.2	34.6	20.5	62.1	1.1	15.8	2.5	0.5	51	14.1	39.5	12.9	17.3	38.2	8.9	5	1.6	44.6	23.3	19.5	8.3	28.8
1553885_x_at	1	33.2	33.6	1.9	16.8	16.4	1.8	11.6	3	47	8.8	47.5	19.4	1.4	45.5	51.1	42.9	43.3	32.8	3.6	9.2	2.9	41.5	32.6	1.3	27.8	42.1	36.9	25.7	39	45.7	2.1	3	53.7	34.5	41.7
1553886_at	1.4	3.1	9.9	35.6	21.5	1.5	37.4	3.7	11.1	64.6	9.15	29.7	5.1	12	1.4	3.9	2.6	1.4	4.8	3.9	16.8	15.9	3.3	2	1.5	3.4	16.7	7	39.3	1.7	8.8	1.6	1.5	2.1	1.2	1.2
1553887_at	76.3	6	43.4	45.7	43.4	43	12.8	23.2	53.6	45.1	13.68	7.9	79.9	42.6	3.6	40.4	11.9	41.3	3.6	15.8	5.3	34.6	51.4	11.9	3.6	32.2	56.6	88	5.2	19.7	6.3	26	25.9	34.6	24.4	71.4
1553888_at	4.8	41.6	9	36.9	12.1	8.6	15.2	5.1	13.3	12.8	16.85	85	14.6	20.8	11.4	11.3	14.9	9.2	15	8.3	10.4	7.7	12	6.8	9.9	11.5	60.5	29.3	6.3	6.4	10.6	12.4	13	6	16.8	7.6
1553889_at	43	15	40.2	17.2	12.6	18.1	11.2	13	18.6	12.2	11.25	6.3	15.4	12.9	17.4	10.9	26.1	17.9	18.9	3.3	14.1	12.9	14.6	3.2	12.9	14.5	112.3	150.7	4.9	9.6	6.9	5.7	5	5.3	5.6	37.8
1553890_s_at	39.8	62.7	134.1	69.6	70.7	153.2	120.8	143.4	63.4	25.9	32.91	300.8	163.6	120.9	133.7	165.1	171.9	96.1	145.3	130.6	86.9	151	27.2	219.5	132.6	186.1	188.6	230.8	148.6	104.6	100.2	122.9	164.7	119	139.8	131
1553891_at	14.6	119.6	21.7	128.1	17.4	17.1	33.1	11.2	15.9	33.1	15.17	70.1	64.5	23.2	9.7	57.7	58.8	65.3	64.9	68	52.6	36.5	77.6	78.5	79.5	19	18.4	65	14.9	13.3	64.2	104.5	53.1	65.1	55.1	56.8
1553893_at	15.9	174.6	7.1	93.3	6.5	118.7	5.6	6	17.7	49.8	32.93	127.6	8.9	65.1	125.3	10.8	12.6	66	60.1	85.5	17.5	7.2	43.7	12.5	30.2	104.4	45.5	14	17.9	6.4	52.4	11.8	75.7	11	49.6	69
1553894_at	11.5	3.4	9.3	8.7	2	54.3	6.2	38.2	97.3	57	14.17	11.9	69.3	5	14	2.3	32.8	24	90.2	60.8	15.4	29.2	54.6	11.5	4.7	25.9	53.8	91.9	77.6	55.4	31.1	29.2	31.1	17.3	74.3	26.6
1553895_at	54.5	13.7	74.4	25.9	45.1	41.2	31.8	38	65.7	106.3	15.2	34.8	55.7	54.8	47.7	35.4	26.3	52.4	77.7	14.2	86.4	104.6	97	22.7	100.3	91.1	144.9	3.3	46.8	69	64.6	119.5	35.8	61	63.6	31.6
1553898_a_at	12.7	10.5	1.6	3.9	2.3	5.8	2.5	2.4	4.3	3.3	13.65	31	17.7	10.4	9.4	13	4.7	6.5	3.2	7	1.9	11	2.8	10.3	4	3.5	10.4	12.1	4.6	1.9	6.8	7.4	19.7	12.3	3	3.7
1553900_s_at	7.8	125.6	17.8	52.6	56.5	40.8	86.1	105.5	41.6	92.1	24.37	152.5	98.9	82.7	148.6	82	135.6	61.8	27.8	66.1	55.3	76.4	22	20.9	93.4	52.6	167.5	34.1	82.6	70.3	59	153.6	56.5	173.3	129.7	125.4
1553901_x_at	264	144.8	78.9	134.5	128.1	120.8	215	99.4	161	142.1	18.46	213.6	243.8	208.2	247.4	113.8	155	103.8	151.5	81.5	84.1	142.3	91.2	96.2	116.5	107	182.4	235	116	140.2	130.6	166.2	109.1	110.4	102.6	47.3
1553905_at	16.3	7.4	5.1	51.7	2.9	2.9	4.7	13.5	10	7.8	11.29	48.1	8.9	8.7	8.4	6.2	15.4	5.8	15.7	15.5	1.7	26.1	6.5	27.2	3.2	55.9	5.8	41.1	6.4	4.2	5.3	41.7	8.8	4.8	28.9	10
1553906_s_at	11921.6	7245.9	12870.1	7668.8	5450.1	8755.6	6404.8	8576.3	9815.2	17776.1	2659.76	5139.6	12590.2	11171.9	7811.9	6709.8	5191	6232	6722.6	13940.9	9120.9	4448.6	4275.8	6100.2	9028.2	6085.3	10354.4	11613.4	8595.1	8361.3	4439.7	4388	7801	6359.9	5450.5	4965.9
1553907_a_at	2.9	11.1	6	20.8	7.8	31.1	30.2	4.7	7.4	7.8	10.18	2.7	62.4	74.1	9	13.6	10.6	22.4	1.4	8.7	5.1	20.8	5.4	47.8	8.5	8.8	3.8	89.5	6.1	4.9	9.7	9	3.1	20.6	23.2	4.8
1553909_x_at	104	213.5	178.7	172.7	230.7	216.9	154.3	183.2	260.4	276.6	107.95	329	335.7	521	342	325.9	369.7	316.9	406.5	323.6	179.5	253.1	189	203.6	170.8	195.4	410.8	349.8	350.4	227.8	241.9	381.2	263.4	232	266.6	161.5
1553910_at	36.9	65.5	10.4	102.3	49.1	32.9	61.5	39.7	73	63.4	11.65	17.5	125.9	110.4	119.4	86.8	72.7	33.5	90.9	56.7	50.9	46.6	70.2	47	63.6	61.8	77.7	73.4	68.4	98	61.5	37.2	90.4	67.2	145.2	60.5
1553911_at	23.6	29.9	47.9	4.6	8.8	5.3	5.2	12.9	18.5	7	12.61	77.5	9.1	56.1	17.4	5.3	12.9	9.5	10.9	7.2	20.8	3.2	9.6	26.1	7.6	6.4	53.7	5.4	1.9	3.6	19.7	19.1	12.2	5	2.3	20
1553912_at	11.1	53.1	33.7	26.1	21.3	6.8	4	18.8	17.8	34.1	10.46	22.7	3.8	20.5	5.2	27.3	16.8	8.1	12.9	7.9	14.7	57.1	6.8	28.4	2.3	24.1	18.2	39.6	41.8	5.2	5.5	3.4	32.6	4.2	14.2	12
1553914_at	49.4	38.4	45.8	7.9	63	35.7	115.9	19.8	15.1	74.3	19.71	9.9	37.4	62.1	11.5	6.3	37.1	61.6	50.3	7.9	17	24.6	59.7	63.7	11	104.9	46.1	120.1	14.8	25.2	51.5	71	11.5	55.9	13.1	3.5
1553915_at	10	4.5	46.7	49.4	23.6	4.3	34.1	55.1	32.6	4.6	8.79	35.7	6.5	20.7	2.9	0.8	18.5	8.4	1.6	18.6	4.2	3.4	6.5	2.1	5.5	22.9	11.2	44.6	3.8	18.9	1.6	47	22.4	13.8	11.4	19.4
1553917_at	7.7	124.1	88.3	116.2	124.6	156.2	65.7	65.6	150.5	67	29.46	34.6	14.3	156.2	156.7	60	13.5	74.4	118.6	27.8	42.9	145.1	184	75.1	106.8	55.3	198.6	101.4	29	89.5	34.4	188.2	68.9	75.1	172.5	70.4
1553918_at	5	191	86.4	64.9	42.2	28.8	4.7	8.6	22.1	48	21.06	54.1	61	85.2	150.8	3.1	55.6	15.3	59.4	24.6	51.2	45.5	15.3	8.6	56.4	80.8	6.6	13.3	30.9	57	35	48.7	44.8	26.4	11.5	51
1553919_at	21.7	38.7	53.4	42.7	16	59.9	74.5	4.3	26.5	64.8	25.81	39.3	146.2	42.2	83.3	14.6	20.2	28	120.9	173.2	10.4	7.7	8.1	65.2	59.6	40.4	22.8	69.7	91.1	49.6	54.1	97.7	59.9	6.7	8.4	48.7
1553920_at	17.6	8.5	25.7	44.5	75.8	1.4	22.1	62.6	84.4	38.1	11.97	38.8	48.5	26.2	95	3.3	16.6	7	13.2	10.5	9.4	25	8.6	4.7	1.4	35.9	11	81	9.5	3.9	23.9	39.2	36.4	7.8	57.1	9.7
1553923_at	50.1	73.7	87.8	48.2	76.7	109.7	63.1	15.9	99.2	109.1	21.03	34.8	87.9	37	139.7	65.3	88.8	76.3	82.1	7.9	19.4	40.9	81.9	55.2	15.8	69.3	88.3	88.5	26.5	49.7	19.6	88.6	45.9	33.2	58.9	99.8
1553924_at	3.3	2	6.7	6.8	33	24	2.1	5	5	2.6	10.39	4.1	34.1	65	24.1	40	14.7	7	19.2	2.1	26.2	5.8	6.1	3.4	5.6	4.1	27.3	2.9	1.4	2.1	25.1	19.3	5.7	1.8	3.7	4.7
1553927_at	20.9	44.9	14	45.3	15.4	29.6	52.8	44.3	57	6.8	13.04	10.6	10.9	50.3	103.9	8.1	10.1	12.6	28.9	33.4	29.6	11.5	17.3	18.8	12.6	51.4	40.7	21.4	5.5	8.9	15	24.2	13.3	15.2	13.6	10.6
1553928_at	255.2	342.7	151	155.4	130.2	297.1	193.2	152.5	187.9	141	19.12	156.9	183.2	209.7	77	207.2	119.2	191.8	146.6	156.3	289	241.2	210.2	150.7	110.1	186.4	171	111.8	115	247.8	177.9	250.5	92.1	272.3	225.3	178.6
1553929_at	4.9	23.6	5.5	4.7	16.1	5.6	14.7	8.3	21.4	128.5	27.61	65.4	35.9	70.7	31.5	8	7.4	9.8	15.2	77.1	3.3	9	11.8	10.5	12.7	4.9	17.7	14.1	11.3	4.4	6.4	4.1	12.2	4.5	11.6	9.3
1553930_at	27.1	45.5	32	6.4	29.9	6.9	44.4	2.2	4.7	35.5	9.1	3.6	20.8	41.3	64.1	11.9	49.1	1.8	4.3	1.4	4.8	11.4	43.3	52.3	15.3	36.8	34.9	5.6	12.4	4	6.8	1.4	59.9	27.2	8.6	14.7
1553931_at	53.3	85.6	55.6	66	66	3.4	63.8	73.3	30.5	59	9.62	80.3	9.3	2.1	16.4	1.8	10	24.5	51.6	7.9	12.5	39.9	26	52.3	18	35.1	88.1	107.8	9.9	19.6	11	53.1	44.8	41.8	12.3	30.6
1553934_at	3.8	2.5	2.1	9.4	3.6	26.2	11.6	62.5	25.4	2.5	9.62	7.2	3.9	26.4	42.4	18.5	20.5	25.2	26.9	10.5	1.5	36	18.5	1.9	12.7	3.8	7.9	55.2	3	2.6	2.7	32.1	27.1	1.4	3	5.3
1553935_at	17.1	61.5	5.4	65.7	13	37.9	23.7	7	30.6	63.4	11.04	6.6	5	21.1	43.7	18.1	34.1	4.5	66.2	53.6	7.6	2.6	34.9	5.3	11.8	18.6	5.9	14.3	24.8	27	5.5	40.4	52	17.3	35.4	7.1
1553936_a_at	62.2	92.3	66	12.4	34.3	8.8	8.3	38.2	71.3	94.1	13.65	10.3	34.8	10.7	72.7	32.8	19.9	62.8	81.3	4.1	10.2	7.5	73	6.9	42.5	10.6	50.9	52.7	4.9	10.2	14.1	67.9	55.1	28	18.5	79.4
1553938_a_at	33.2	22.6	18.6	51.1	64.9	2.5	2.9	14	7.8	67.1	11.2	19.1	52.3	27.4	10.2	50.5	15.6	40.3	33.4	4.5	3.9	19	19.6	37.5	9.8	29.2	24.8	7.5	6.5	20.5	14.7	29.9	36	39.5	26.6	26
1553940_a_at	227.2	292	195.7	164.8	278.5	298.5	183.2	249.9	190.2	68.7	14.55	160.1	123.9	70.3	108.7	153.6	232.7	161.7	138.3	155.8	165	159.8	194.8	200.9	159.6	201.5	128.8	46.2	93.3	179.8	180.6	235.8	85	171.1	147.8	137.3
1553943_at	120.5	135.5	16.7	85.6	91.9	163.1	26	24	180.2	129.8	47.15	92.4	84.1	89.1	220.7	16.5	49.6	21.4	141.2	213.7	109.1	130.6	108.3	137.3	44.3	91.2	236.8	215	121.7	83.7	24.5	127.4	148	168	138.5	166.6
1553944_at	23.9	39.4	9.5	25.6	2.9	6.7	55.1	2.7	31.9	27.6	9.05	3.7	3.7	2.1	50.8	2.7	33.4	26.6	19.9	6.7	9	5.4	27.5	1.9	38.4	6.6	28.7	2.6	11	27	2.6	7.6	2.3	19.6	13.4	16.3
1553945_at	17	100.9	20.5	75.3	75.7	34.3	14.8	19.8	71	16.1	22.18	9.7	29.6	87.8	222.6	66.3	51.6	55.6	11.7	61.2	20.9	63.4	84.6	14.1	115	99.1	208.9	53	6.2	28.6	25.2	103.3	97.4	47.4	64.5	46.1
1553946_at	5.7	17.8	7	6.6	5.4	10.4	8.9	7.4	11.8	4.6	13.4	4.3	10.6	9.9	42.2	9	27.5	8.6	11.1	17.7	8.6	10.8	13.1	10.5	7.8	10.3	20.5	5.2	7.5	11.5	12.3	10.7	6.5	10	18.1	5.4
1553947_at	47.5	198.8	126.3	267.5	221.2	88.8	117.6	169.9	156.5	33.1	35.42	17.4	236.8	293.7	337.1	199.9	232	185	375.1	194.3	241.7	211.6	143.3	219.8	244.8	244.4	249.2	272	156.3	657	333	204.9	143.4	111.2	235.4	172.5
1553949_at	4.2	14.7	14.2	7.6	13	16.3	4	4.2	19.9	9.6	15.49	6	25.3	9.3	15.5	14.7	8	9.1	15.3	10.9	6.8	18.4	8.6	15.1	32.9	12.5	24.6	15.6	15.7	7.5	13.3	10.8	15.4	15.3	14.4	14
1553952_at	43.1	124.9	37.4	34.1	25.7	110.5	43	22	52.4	6.4	30.78	6.6	136.7	108.9	9.1	84.8	123.9	35.9	102.3	77.5	10	103.1	119.4	90.7	89.7	80.2	90.6	240.9	130.6	106.6	213.7	30.1	74	170.4	35.2	156.4
1553954_at	375	353.2	305	251.2	400.3	539.3	296.2	298	267.7	306.7	64.03	382.4	352.7	454.5	193.7	222.1	330.6	399.3	445.6	315.6	338.4	393.8	339.2	329.3	295.7	363.3	359.3	280.7	318.1	355	343.4	311.9	348.8	322.4	305.4	367.4
1553955_at	1744.4	1675.8	1532.9	1588.4	2153.3	1622.5	1973.2	1720.1	1896.3	2025.3	546.5	2644	1973	2033.7	1352.9	1629.4	1517.3	1475.9	1753	1684.7	1817.7	1980	1762.9	2320.9	1786	1724.6	1622.7	1957.2	1956.4	1734	1805.8	1777.6	1739.1	1786.8	1779.7	1300.3
1553956_at	101.4	145.1	61.3	157.4	71.8	32	131	77.8	167.5	86.9	13.67	114.1	110.3	30.8	172.7	122.3	44.3	46.9	111.8	70.2	97	62.7	108.2	65.6	74.2	122	83.4	118.9	79.9	97.7	98.3	72	111	195.2	218.2	95.6
1553957_at	376.4	492.1	241.1	245.7	320.9	503.8	378.7	297.2	337.9	385	131.67	397.2	432.5	268.2	232	410.5	279.8	369.9	285.7	281.9	500.8	296.7	429.2	291.4	338.5	290.5	227.5	136.8	550.5	356.2	348.6	295.9	358.6	430.2	464.3	317
1553959_a_at	1231.4	1434.4	849.4	1333.2	1173.2	1296.5	985.7	1361.5	1172.5	912.5	289.85	787	736.6	702.3	572.1	899.2	807	790.8	853.2	774	1071.5	1105.7	887.2	930.6	789.4	1084.9	835	679.7	927.7	1110.6	669.5	720.4	795.8	704.3	955.3	1187.1
1553960_at	206	262.1	193	143	136.6	244.4	147	176.1	213.9	140.8	15.08	82.8	156.6	252.9	100	205.5	110.7	315.4	181.8	147.7	262.2	192.3	101.4	111.1	183.8	125.4	82.2	214.2	119.8	174.5	140	138.8	254.9	206.1	198.9	111.9
1553961_s_at	179.7	176.3	246.9	191.9	170	180.3	146.4	106.1	213.6	163.1	60	200.2	328.4	367.5	205.5	231.1	8.9	378.2	295.4	92.1	78.9	85.3	206.1	60.4	163.3	181.1	123.4	288.3	225.8	105.3	216.6	182.3	249.2	146.2	172.8	149.1
1553962_s_at	172.5	359.2	1021.4	714.3	568.8	164	184.4	249.1	278.6	32.7	39.82	66.2	283.8	116.2	170.4	365.5	433.6	314	363	618.8	133.9	390.6	138.4	171	406.2	169.3	526.9	20.2	125	345.3	584.5	463.4	92	201.6	428.6	230
1553963_at	1	1.9	3.5	33.5	8.1	6.8	1	11.3	4.2	1.2	8.23	53.3	1.4	1.7	2.2	25.4	2.4	1.1	1	5.8	2.4	3.1	3.3	2.4	2.3	6.2	2	7.7	1.3	2	1.9	0.9	21	1.3	2.3	6.9
1553965_x_at	2.8	17.8	13.9	6.3	11.9	4.9	4.2	4.4	10.7	4.7	9.55	11.1	14.7	4.3	4.1	4	9	12.4	17.5	12	4.1	7.4	6.5	3.9	7.4	1.9	21.7	20.1	9	9.5	6	4	8.9	2.5	10.6	10
1553967_at	52.2	168.7	93	86.1	141	99.1	113.2	57.8	101.9	77.4	33.37	42.8	174.2	165.8	142.4	52.5	178.7	120.9	194.7	70.7	89.9	132.1	168.1	62.5	88.4	108.8	153.9	241.8	101.1	153	127.9	114.2	69.3	108.6	91.2	130
1553968_a_at	422.8	519.1	286.2	295.9	357.3	351.1	279.9	254.5	430.5	372.7	99.19	160.7	553.5	461.1	535.7	522.2	561	517.7	425.8	622.1	515.6	466.8	385.6	443.2	256.9	390.8	580.2	559.1	459	462.4	486.5	472.2	424	516.1	515.8	482.3
1553970_s_at	133.6	84	13.7	19.8	8.2	11.1	61.4	8.8	30.9	63.9	15.7	11.4	9.8	9.8	20.9	77.6	8.3	103.7	8.5	67.3	37.5	28	11.3	17.6	10.9	10.1	15.7	21.6	107.5	6.5	13.1	7.4	16.6	59.4	73	11.4
1553971_a_at	211.8	306.5	274.1	273.3	313.2	362.3	227.6	292.3	340.5	204.6	49.79	256.2	250.9	199.6	256	259.4	233.9	289.4	249.7	160.1	183.8	219.2	323.7	219.1	296.6	281.5	372.1	303.5	161.1	260.9	214	268.5	327	309.5	250	283.1
1553972_a_at	40.2	89.2	79.2	46.2	65.8	80.1	41.7	57.3	85.5	14.1	21.31	69.6	38.4	40.3	91.3	123.7	92.6	122.1	15.4	41.8	54.3	57.5	28.9	20	53.2	37.3	13.1	67.6	70.9	137.3	87.9	44	428.3	28.4	19.8	60.7
1553973_a_at	33.1	114.2	61.4	62.5	76	48.8	13.5	30.6	58.9	29.5	13.88	52.1	24.3	64.6	98.9	67.8	83.8	61.6	7.2	31.9	4.5	52.6	43.7	83.8	83.4	50.4	80.6	17.3	78	55.5	89.5	79.8	34.3	37.5	73.4	50.8
1553974_at	1041.4	893.4	732.4	1198.8	983.8	860.1	798.2	1243.8	675.5	889.6	342.06	1439.2	990.4	1025.9	818.2	1157.4	1190.2	937.5	872.5	978.3	1285.7	1068.5	1115.8	1133.3	942.9	992.2	940.5	920	1238.3	1089	1176.7	921.9	1175.2	933.3	1056.7	1235.6
1553976_a_at	218	181.2	289.7	284.8	197.8	386.5	159.1	250	181.2	102.7	30.87	88.8	268.3	187.9	206	248.6	212.2	265.2	186.5	196	216.4	222.8	205.5	191.1	212.7	156.3	156.9	140.4	166.1	227.8	232.1	241	236.1	210	250.7	207
1553977_a_at	46.9	79.7	104.8	86.3	123	82.1	67.5	104.5	65.1	41.5	29.14	16.9	38.6	85.2	17.9	80.8	57.9	19	113.1	77.2	71	41.8	49.5	64.4	75.7	75.6	103.9	141.4	14.8	78.9	59.8	63.1	27.9	105.4	100.3	12.8
1553978_at	989.6	941.5	1131.6	1021	885.4	1099.8	897.3	924	750.6	731.8	221.24	465.6	750	917.9	913	973.5	818.2	1316.4	962	946.2	1045.2	874.9	900.8	954.7	1026	604.6	998.5	907.9	833.2	837.3	951.2	839.5	634.6	772.7	768.1	1037.5
1553979_at	2875.6	2125.8	2134.9	1994.3	2398.9	1791.7	2751.7	2168.2	2116.7	3105.5	726.94	3563	3312	1529.7	2530.8	2278.1	2213.2	1050.8	1976	1969	2147.9	1994.7	2254.2	2041.7	1630.5	2150.6	2917.8	3326.3	2352.5	1729.6	1874.6	1888.1	2438.9	2605.7	1867.3	2463.5
1553982_a_at	35.6	31.2	101.8	11.7	102.7	94.7	9	41.2	19.2	34.4	15.54	6.3	28.8	27.2	30.3	58.6	14.8	23.6	21.6	58.2	39.8	29.3	52.5	13	112.3	43.5	50.6	65.4	50.1	11.3	90.7	46.7	111.1	12.7	56.7	26.7
1553983_at	231.7	269.9	212.6	143.6	172.8	220.8	193.7	192.8	200.8	225.5	59.94	293	301.8	298.4	280.6	269.2	323.6	243	219.6	245.9	109.2	265	202.8	314.2	218.6	246.9	399.3	282.1	316.2	304.3	339.5	216.5	345.8	306.1	304.2	214.9
1553984_s_at	558.9	711.6	487.4	536.7	916.6	610	610	655.7	598.6	663.5	316.12	950.1	691	643.6	608.1	872.8	774.4	561	741	935.1	733.8	757.5	684.9	825	593.9	729.6	656.1	640.7	983.1	837.5	972.3	661.9	901.3	752.6	687.6	842.3
1553986_at	83.5	62.9	78.3	31	9.1	9.6	50.8	41	41.7	110.9	12.37	34.3	49.2	82.2	112.2	30.6	5.7	6.4	11.4	3.3	9.4	5.5	55.5	61.4	4.7	6.9	18.3	111.7	39.9	16.4	11.5	10.2	13	13	64.9	3.8
1553987_at	2375.4	2180.5	1950.3	2751.3	2416.4	2201.6	2281.5	2436.1	1773.4	1107.7	369.58	1634.5	1227	1141.8	1450.3	1633.1	1906	1247.8	1556.2	1601.5	2214.3	1582.9	2010	2093.6	1827.5	2412.6	1026.3	1203.6	1165	2295.6	2025.6	1658.6	1294.1	1549.4	1639.8	2108.7
1553989_a_at	41.9	139.7	16.1	6.2	86.8	78.7	5.5	3.6	17.4	13.9	22.43	36.2	8.5	22.2	13.2	6	22.1	41.6	12.2	17.3	16.7	19.6	6.9	17.8	49.1	117.2	18.1	11.5	18	21.2	63.8	6.7	15.5	10.6	13.2	20.1
1553990_at	455.5	228.7	183.4	225.7	240.6	178	161.3	154.4	200.8	315.9	85	276	374.6	381.8	435.4	276.5	324.2	377.1	266.7	480.9	321.5	286	333.9	238.3	183.5	242.7	405.2	223.3	569.9	231.8	353.9	416.1	589	379.5	363.2	393.2
1553991_s_at	45.1	35.9	36.3	28.6	81.6	18	11.3	11.3	91.8	140.8	11.2	94	91.2	102	163.4	40.7	42.2	44.3	9.9	47	34.8	66	67.2	88.7	84.3	11.9	15.5	86.1	55.6	70	63.5	12.8	28.4	80.5	50.3	26
1553992_s_at	627	347.1	233.3	178.2	347.1	359.6	516.8	314.9	411.7	288.2	129.62	348.2	430.6	579.9	363.8	506.2	639.2	272.3	366.1	231.7	496.7	409.1	650.9	277.1	336.8	345.6	646.9	536.4	558.1	388.5	494.8	630.9	350.9	461.1	531.9	391.7
1553993_s_at	1873.4	1617.7	1388.2	1477.3	1519.8	1734.3	1568.6	1888.8	1634	2864.1	382.76	1959.1	1507.1	1947.1	1127	1736.1	1709.3	2108	1841.9	1852.8	1688.2	1672.8	1683	1498.8	1932.6	1567.9	1727.3	2149.5	1705.9	1883.8	1494.1	1483.5	2038.2	1489.4	1787.4	1502.7
1553994_at	140.7	35.1	9.5	62.1	187.5	65	113.3	115.2	75.6	68.3	11.13	114.7	86.8	64.5	27.7	12.2	101.6	39.9	124.5	51.3	125	137.3	40.8	89.4	36	72.2	80.7	32.8	93.6	98.9	89.7	74.9	110	113.1	53.3	114.7
1553995_a_at	216.6	147.7	102	130.4	198	108.7	87.1	108.6	122.9	62.2	12.59	223.1	67.6	37	79.5	66	77.3	20.6	159.8	40.3	119.7	133.8	82.8	141.7	75.5	62.4	17.4	65.3	153.9	195.3	74.2	130.5	19.9	105.5	94.7	144.7
1553997_a_at	129.3	180.2	70.5	72.4	99.1	89.2	89	54.4	146.3	66.3	35.51	113.7	174.4	136.8	180.3	79.7	27.3	160.1	83.8	92.5	46.4	117.4	25.1	52.4	19.2	143.3	164.4	64.8	57.1	156.6	109.6	142.4	213.4	100.8	118	78.1
1553998_at	335	215.9	213.4	318	191	275.3	258.1	346.9	239.5	186.4	49.55	317.1	188.7	170.8	295.5	153.2	92.7	144.8	233.8	173.8	332.5	304.5	294.2	343.9	222.6	455.4	138.9	226.4	325.8	482.4	196.4	270.9	246.8	279.8	185.8	266.7
1554001_at	102.3	64.5	125.8	125.4	200.4	158.5	102.1	98.4	158	114.9	33.93	205.1	159.1	101.4	121.9	130.5	105.9	99.4	80.3	88.1	101.7	197.4	149.6	155	86	186.2	139.2	182	160.5	131.9	213.4	128.1	114.6	83.2	144.9	82.2
1554003_at	169.3	137	111.7	101.9	34.8	29.1	21.3	82.5	170.9	100.6	35.46	57.1	134.2	141	126.9	62.8	114.7	132.1	41.2	104.4	46.5	92.2	97.4	89.3	84.2	114.9	107.9	22.8	106.8	119.8	96.3	98.8	49	24	126	147.1
1554004_a_at	12.9	80.5	4.7	57.2	9.4	51.4	28.4	61.8	4.8	7.4	11.09	43.8	54.2	9.7	109.6	26	78.8	74.9	6.6	32.3	6	4.9	13.9	15.8	8.6	8.7	84.6	86.3	10.2	4.2	27.6	5.8	38.6	6.7	12.3	10.1
1554006_a_at	238.5	145.1	94.7	137	201.3	140.5	201.9	176	207.8	74.7	68.79	252.5	473.8	296.4	242.6	225.2	346.4	157.2	204.5	177.5	150.3	187.6	266.4	246.1	318.1	280.8	683.4	235	234.4	190	306.6	281.1	241.2	178.8	243.7	341.8
1554007_at	629.4	513.1	409.1	490.8	527.5	278.6	884	445.5	354.6	275.1	167.85	645.6	479.4	344.1	554.8	542.9	466	203.5	430.4	377.5	438.4	485.5	778.2	805.4	393.4	869.8	465.3	327.6	715.6	635.8	806.1	471.7	710.8	501.2	520.4	524.5
1554008_at	6.8	29.8	11.8	24.5	4.5	18.5	6.1	4.4	54.6	51.9	14.55	10.2	3.7	23	6.8	9	24.3	4	8.6	43.5	2.9	16.7	7.2	11.8	10.9	30.6	62.9	12.1	3.3	7.1	38.6	9.1	14.5	5.3	5	57.8
1554010_at	187.9	117.4	302.6	176.5	186.6	345.7	240.2	180.6	126.1	190.6	56.79	165.9	179.5	26.6	199.7	211.3	128.7	88.1	130.7	131.1	158.1	144.1	177.9	213.4	248.2	235.5	68.3	147.4	120.6	124.6	140.9	189.9	79.7	147.1	203.7	175.3
1554012_at	27.4	7.2	11.4	1.6	17.5	3.8	23.6	1.5	1.9	2.3	9.51	2	2.2	2.9	26.3	1.1	6.7	44.1	3.5	4.4	19	2.1	21.8	3.2	16.7	3.9	27.4	1.5	10.4	11.6	3.3	16.8	1.4	7.8	1.7	4.2
1554014_at	346.1	549.6	539.3	464.5	728.7	406.7	711.3	457.1	413.6	397.2	130.16	495.2	763.8	364	695.1	580.6	535.2	575.5	507.6	622.5	468.8	557.4	487.2	516.5	742.4	656.2	771.3	216.3	513.6	660.5	469.8	443.7	595.7	551.6	493.8	330.4
1554015_a_at	1122.5	903.8	902.6	995.5	1267.3	715.8	1000.3	994.9	1030.2	504.1	160.52	760.9	399.6	312.8	710.2	402.9	725.4	582.7	778.2	566	468	614.7	612.2	507.5	622.1	890	675.1	382.9	544.4	789.8	801.2	640.2	442.9	696	632.4	435.6
1554016_a_at	285.5	370.8	257.6	391.7	285.1	354.4	353	481.4	336.9	439.3	184.41	362.7	694.2	953.4	530.5	656.3	626.5	1077.8	542	540.3	658.2	552	532.8	384.6	767.8	514.2	1004	748.2	601	519.1	522.7	484.1	563.8	657.2	618.3	564.2
1554017_at	24.4	121.4	72.7	217.9	151.9	27.2	85.7	103.4	134.5	84	52.35	149.3	169.6	78	224.1	125.3	131.6	33.4	36	19	122.1	131.3	8.5	94.6	48.4	57.4	108.1	160.5	100.3	75.5	28.7	66.9	100.3	119.9	102.8	34.9
1554018_at	6.3	27.6	0.8	4.1	15.8	54.3	21	11.7	1	13.1	8.95	13.4	44.3	31.6	24.2	21.5	27.7	29.1	7.6	4	21.3	33.2	1.6	4	29.7	25.2	47.3	2.7	26.5	9.1	39.1	16.9	0.4	30.3	12.6	0.5
1554019_s_at	83.4	62.7	37.9	38.1	55.5	63.3	10.2	11.6	126.4	42.4	15.2	8.4	75.4	39.7	62.3	62	27.7	42.3	64.2	40.5	47.4	112.6	72.3	74	45.7	71.4	83.3	39.8	43.8	38.4	39.9	93.7	82.1	78.9	89.2	118
1554020_at	145.7	134.5	68.5	100.6	115	233.2	129.3	101.7	29.9	62.9	23.52	78.2	119.3	59.5	138.8	97.6	86.9	119.7	109	87.5	120.7	87	134.5	117.7	77.3	158.6	154.5	25.7	143.8	80.8	138	122.5	202.6	139.4	63.1	170
1554021_a_at	1732.8	1143.2	1025.5	963.3	1027.4	1075	1875.3	1233.4	955.5	2227.2	349.3	2703.1	1832.8	1357	1254.3	976.7	1025.9	1068.8	895.6	870.5	1060.5	1060.6	1165.3	1506.9	847.1	986.5	982.2	1291.1	1789.3	775	838.7	1001.8	1835.8	1505	1059	1104.8
1554022_at	41	12.1	58.4	8.8	11.2	3.5	29.7	3	57.8	17	10.29	4.4	2.9	49.4	33.6	10.5	7.9	70.5	93.2	18.8	16.3	13.9	35.1	15.2	3.7	35.3	23.6	13.5	6.6	16	50.6	33.2	35.6	21.6	23.9	43.1
1554023_s_at	75.8	127.2	180.1	188.8	135.6	18.4	105.6	21.3	123.1	108.4	36.42	80.3	196.8	309.8	94.5	167.9	74.6	162.2	163.7	87.1	53.7	186	177	191.5	53	82.5	215.3	299.6	134.2	117.8	158.5	142.1	214	11	106.5	136
1554026_a_at	50.2	24.6	88.8	97.5	44.8	40.8	8.6	86.5	65.3	31	19.06	192.4	66.3	137.4	165.6	27.4	13.4	90.2	71.6	51.4	69.3	33.1	128.6	75.4	101.8	50.8	14.3	114.5	37.5	56.4	68.8	32.2	87.3	116	76.8	22.8
1554027_a_at	3.2	10.4	4	10.1	32.1	40.2	55.3	13.6	69.9	42.5	12.44	42.4	72.3	62.1	48.9	26.8	69.8	50.7	26.3	15	15	9.9	3	28.4	4.4	16.9	4.2	49.1	12.6	69.8	9.5	14.4	15.7	34	37.5	65.3
1554029_a_at	541.1	622.6	681.8	479.4	475.8	356.4	607.3	404.4	532.1	242.6	46.74	377.9	51.7	63.6	187	141.1	344.4	208	335.2	180.3	257.2	367.1	417.2	286.1	283.9	402	298.8	74.4	125.6	465.6	413.1	424.5	125.8	204.9	247.6	218.4
1554030_at	107.6	99	92.3	53.8	43.7	107.8	97.9	93.6	149.3	93	21.35	67.5	69.5	93.4	91.4	74.3	123.6	150.9	87.6	122.6	86.2	78.9	120.9	104	129.1	102.6	105.5	150.8	74.1	129	139.4	109.1	95.4	114.3	197.4	165.9
1554032_at	7.2	71.7	88	44.9	23.5	12.3	10.9	61.7	5.8	57.9	17.08	59.3	12.9	4.1	87.2	11.2	5.3	7.2	34.2	2.7	44.4	24.2	7.8	15.8	23.5	32.3	60.9	13.3	9.1	3.4	32.4	41	3	9.4	11.2	6.3
1554033_at	31.4	21.9	18.1	14.4	2.4	41.7	5.1	3.7	27.2	70.3	13.62	87	14.6	12.9	11.2	4.4	17.7	7.7	11.7	7.7	5.2	4.8	10	13	10.7	7.3	4	6.4	5.5	9.8	12.5	5.6	2.6	2.8	10.6	10.5
1554034_a_at	4.4	41.7	34.5	58	4.1	3.4	6.8	5.4	86.3	2.4	11.44	34.8	23.6	3	6.8	5.5	63.7	7.6	5.6	11.9	6.4	4.1	31.1	39.7	5.5	12.5	40.2	8.6	7	30.5	6.6	27.7	34.3	20.2	10.8	29.5
1554036_at	771.7	290.9	858.7	1966.6	1339.8	825.5	376.7	1017.5	249.5	719	92.57	547.5	286.3	393.4	670.8	342.2	566.2	665.9	602.6	250.2	281.5	613.4	374.9	577.4	1394.4	797.9	191.4	311.7	227.7	1193.1	683	598.9	594.8	159.3	518.3	497
1554037_a_at	358.9	219.2	424.1	676.1	464.2	361.2	231.8	472.8	263.7	310.4	34.12	240.8	182.1	175.3	369.6	186.5	205.3	315.8	306.9	135.8	162.7	234.6	234.3	263.8	670.3	490.7	194.8	225	146.9	397.2	314.6	317.5	212.4	155.1	302.9	294
1554038_at	46.3	73.2	104.8	86.9	85.8	84.4	14.9	98.8	117.6	157.2	26.04	30.4	139.1	32.1	148.9	74.9	89.4	149.7	97.8	80.6	70.1	51.4	125	68	73	45.6	78.8	128.9	63.4	11.8	42.6	155.6	112.3	93.2	113.3	58.2
1554039_at	210.3	209.3	216.9	181	181.8	309.8	161.3	111.8	121.6	339.5	127.18	67.9	248.3	311.4	268.8	224.7	512	321	385.7	322.9	185.7	130	45.1	73.8	206.3	183.4	224.6	54.2	279.6	211.9	255.1	184.3	311.2	168.2	135.9	284.9
1554041_at	26.3	43.3	48.6	85.7	51.8	84.8	67.3	36.5	61	82.8	15.47	24	25.3	32.3	84	92.3	114.2	91.9	51.2	116.6	42.6	64.8	134.8	93	42	101.9	108	65.9	60	73	117.9	120.4	58.9	143	6.2	90.3
1554042_s_at	27.7	46.3	88.7	37.9	126	155	85.3	58	187.3	117.4	38.54	98.1	126.1	277.3	223.6	65.9	38.7	96.9	61.5	17.2	17.8	131.3	35.1	156	127.8	27.2	352.6	330.1	18.1	109.5	123.8	118.8	13.9	74.6	27.7	38.4
1554043_a_at	40.3	88	86.3	81.4	49.9	58.8	88.1	55.1	214.6	173.1	22.2	53	66.3	110.8	128	83	165.9	190.7	134.1	113.5	156.3	37.2	132.3	94.6	87	110.9	183.9	184.4	72.9	125	78.9	182.7	113.1	122.8	151.1	94.1
1554044_a_at	99.6	118	113.7	65.1	21	116.8	59.6	97.8	136.1	117.4	20.57	96.8	146.4	7.1	284.6	115.8	278.2	63.5	84.8	114.8	118	95.3	165.9	55.4	190.4	192.4	200.3	64.9	111.8	196	66.7	135.5	46.9	97.1	123.7	23.9
1554045_at	183.9	205.7	192.2	163.2	115.8	82.3	130.1	214.5	259.1	183	19.08	52.7	98.5	18.3	145.7	203.8	220.5	300.9	112.2	227	175.3	202.1	193.7	284.1	303.5	315.4	128.5	110.7	92.8	168.9	195.4	271.1	176	99	164.4	234.8
1554047_at	55	54.4	69.7	44.9	69.5	105.5	46.9	35.8	38.9	45.2	12.15	93.9	88.8	41	53.6	47	56.8	82.6	8.6	7.1	75.8	4	56.5	83.4	41.9	71.6	28	8.6	29	40.6	38.6	76.9	5.9	15.6	57.4	66.9
1554049_s_at	147.7	192.2	178.1	79	121.2	143.8	149.4	76.7	215.4	105.7	35.41	164.5	84.7	165.4	227.1	122.3	176.3	146.7	160.1	117.8	81.9	117.6	116	176.4	201.8	128.6	229.6	184.8	159.8	114.1	191.8	179.3	133.4	142.2	187.8	122
1554050_at	86.1	147.3	32.9	77.4	146.6	146.7	98	109.2	118.4	148.9	110.78	26.4	238.4	309.5	325.3	141.8	223.2	57.7	47.6	158.8	117.1	135.1	52.5	99.4	86.7	144.5	253.9	315.2	42.2	30.9	93.2	20.8	96.9	158.5	17	134.9
1554052_at	754.8	1148.5	839.4	994.6	927.2	915.3	936.2	796.1	1211.7	117.4	39.16	149.9	216	115.8	293.5	507.6	730.6	400	872.5	464.1	622.5	723.7	722.6	565.6	509.7	859	317.2	163.7	251.8	909.9	907.4	849.6	291.3	710.7	580.5	513.7
1554053_at	85.2	118.6	79.5	183	85.9	70.5	76.9	110.7	68.4	60.8	20.93	29	71.4	48.4	139.7	6	26.7	67.8	65.2	37.9	67.1	66.5	84.4	73.6	96.5	13.7	73.1	104.7	20.6	77.4	58.6	46.8	56.2	8.8	61.3	92.3
1554057_at	408.2	337.2	591	615.3	621.5	578.4	495.5	593	287.8	630.7	92.14	402.6	406.4	432.1	463.4	443.9	433.2	368.2	373	392.6	338.3	498.6	461.9	351.1	564.8	677.2	401.3	277.7	440.9	598.7	498.5	535.2	583.6	258.5	437.2	588
1554059_at	65.8	102.6	120.9	134.8	179.9	45.3	62.4	201.4	99.2	147.7	25.09	13.6	148.1	137.3	97.7	187.1	94.8	56.7	106.5	99.7	136	152.3	87.9	117.2	134.4	135.7	168.8	172.1	85.9	75	124.6	262.5	119.2	179.1	114.2	60
1554060_s_at	37.1	47.5	45.5	65.1	55.9	8.9	45.8	19.4	79.5	3.4	12.21	6.4	29.7	121	64	7.8	13.2	62.7	7.6	31.8	33.4	32.4	9.1	13	12.8	94.8	38.4	26.3	23.4	73.5	41.4	28.8	37.8	21.6	63	9.6
1554062_at	12.5	9.1	2.1	8.4	32.3	25.4	57.4	47.4	2.5	7.2	14.24	4.1	55.6	27.9	73.5	33.6	5	50.7	34.4	22.3	34.8	76.5	34	8.7	6.4	31.9	8.5	29.3	16.8	11.4	11.6	50.1	38.4	40.1	69.1	5.4
1554063_at	186.5	212.8	143.7	210.2	218	201.8	150.9	208.8	101.6	288.5	59.04	217.2	183.4	302.3	159.2	112.7	225.8	190.9	129.3	178.5	133.7	146.8	27.3	165.8	273.8	181.4	167.4	166.4	120.5	77.7	113.2	179	134.4	76.7	185.3	127.3
1554065_at	18.9	64.1	68.6	23.7	37.9	24.7	51.9	16.2	70.5	104.5	37.95	49.6	125.1	119.7	59.7	149.9	102.4	35.7	32.8	18.2	20	24.7	150.8	46.1	16.9	57.3	46.3	75.2	70.3	47	146.7	36.1	33.7	48.2	151.7	114
1554067_at	544.6	444	496.6	491.2	574.4	654.4	935	756.5	360.7	875	123.98	814.9	751.2	779.8	664.4	293.9	391.9	173.4	359	226.3	305.2	336.4	652.7	640.1	332.2	596.6	546.2	1171.8	474.2	523	403.3	574	617.8	594.2	596.5	524.3
1554068_s_at	202.4	181.2	153	139.7	88.7	180	300	242.8	186.3	223.5	28.36	277.3	212.6	137.8	259.6	132.3	163.9	92.6	264.9	178.5	197.6	72.5	148	271.6	130.1	213.2	234.3	303.1	177.1	195.5	166	178.3	174	238.7	186.8	176.9
1554069_at	28.8	18.9	8.8	20.3	33.1	15.6	84.5	17.1	22.7	94.8	22.07	32.2	22	15.2	57.6	7.7	12.2	13.9	29.4	4.8	10.6	16.2	9.1	11.3	9.9	44.6	33.8	20	8.6	7.9	12	11.2	17.4	27.4	7.4	9.4
1554071_at	18.2	60.2	2.2	1	3.1	6	1.5	3.3	3.4	17.3	7.92	1	1.2	3.3	2.5	4	2.7	1.9	7.9	15.6	1.9	9.2	40.4	20.4	3.7	5.4	3.8	8.6	3	8.2	4.4	6.1	5	1.4	46.6	17.9
1554072_s_at	1.9	22	8.8	24.8	59.9	25.7	22.2	3	5.3	16.9	8.39	31.4	11.1	0.9	11.7	6.7	22.7	12.2	6.5	2.3	8	9	24.8	1.4	30.5	49.6	48.9	14.9	7.1	23.6	2.1	15.1	3.4	3.8	9.4	17.2
1554074_s_at	36.4	164.7	50.9	95.9	37.3	70.6	85.8	110.7	149.6	106.2	55.81	124.3	88.9	140.1	82.8	139.1	115	15	69.3	87	18.2	64.5	77.5	28.6	56.3	48.3	118.6	196.3	64.1	16.4	75.3	131.3	15.5	118.8	68.1	55
1554076_s_at	78	179.8	129.4	78	69.8	139	86.8	7.5	16.9	38	18.8	88.5	74.1	154.5	89	98.8	57.2	90.8	102.5	11	91.9	10.8	88.4	103.1	57.2	125.9	55.5	178	80	82.4	56.9	110.3	81.8	92.3	95.2	103.9
1554077_a_at	175.1	198	189.8	92.5	137.9	138.5	104.7	80.5	271.9	129.1	40.39	136.1	193	189.3	61	198.3	168.8	202.6	256.9	248.5	151	194.2	112.1	137.6	141	208.2	154.5	201.3	246.5	123.7	69.6	198.3	117.7	172.5	165.1	167.9
1554078_s_at	2295.4	1771.2	1630.7	1510.3	1631.3	1310.9	1822.5	1707.3	1309	1990.5	622.15	1891.8	1683.6	1443.9	1770.3	1571.4	1792.5	1513.1	1503.4	1743.2	2018.3	1743	1814.3	2140.8	1250.5	1804.9	1806.7	1417.3	2542.9	1779	1713.7	2054.1	1821.5	1534.4	1815.2	1758.6
1554079_at	10.8	161.2	56.4	31.1	50.3	127.9	65.8	133.7	35.6	92.1	14.23	214.3	86.7	126.9	265.3	89.7	72.4	97.7	125.8	122.6	123.5	64.5	154.8	83.6	98	137.5	139	133.9	94.4	96.8	96.9	104.4	109.2	123.9	110	78.5
1554080_at	355.8	155.3	286.6	313.5	318.5	443.7	174	240.8	254.7	114.7	38.43	90.6	204.1	160.8	172.6	230.7	179.9	240.2	230.5	146.6	205.9	189.1	213.6	173.9	314.3	296.3	101.6	156.1	158.2	199.4	142.6	141.9	159.5	149.1	125.1	187.3
1554082_a_at	652.2	1034.3	1034.5	778.5	1089.1	810	908.1	1118.7	762.6	916.8	302.98	1225.5	724.2	704.9	1085.9	633.9	852.4	665.4	779.4	666.5	742.6	827.5	725.9	756.7	922.9	855.8	1009.3	980.3	660	929.2	819.7	794.2	713.3	716	786.8	674.3
1554084_a_at	754.4	1181	889.3	706.2	1448.2	926.9	1072.8	1071.8	1041.6	1369	305	1369.2	811.3	1052.5	1216.9	1006.1	1059.8	950.5	1128.6	911.9	1021.5	1081.9	979.7	1129	1173	1081.5	1227.9	1364.1	851.9	1106.3	1047.9	1146.7	970.8	742.1	1030.1	852.4
1554085_at	369.8	349.6	375.6	390.8	366.5	296.4	375.2	381	366.2	594.5	82.4	431.2	549.6	558.5	508.5	278.8	524.8	273	321.1	389.6	418.9	433.2	437.9	490.5	351.2	357.5	657.4	669.1	535.5	313	414.3	335.7	419	264.8	320.3	362.8
1554086_at	207.4	216.9	261.1	294.4	220.3	279.3	178.6	235	291.6	308.8	37.31	259.4	199.1	208.8	173.5	382.1	260.5	341.2	191.3	235	290.1	189.5	211.2	196	261.2	126.2	249	103.1	261.6	216.1	162.7	200.1	199	266.2	274.3	165.1
1554089_s_at	3030.6	1721.2	3087.9	4213.4	3666.6	2080.5	1874.7	2763.5	1288.6	2881.2	468.09	2407.6	1064.6	754.3	1724.8	1178.4	1609.3	1036.5	1356.1	996.9	1246.1	1565.7	1649.7	1789.7	3187	2592.7	1429.7	1267.2	1272.4	2358.4	2285.8	1712	1141.1	1069	1113.9	1769.7
1554091_a_at	276.1	289.2	120.5	318.9	263.9	280.9	226.9	290.6	329.2	273.5	84.2	111.1	164.4	304	379.9	354.1	315.1	245.4	315.9	306.2	312.3	205	233	265.4	300.5	231.7	319.1	316.9	275.4	223.3	359.8	339.2	155.3	187	282.7	294.6
1554093_a_at	997.3	1042.5	783.1	908.1	667.1	1022.6	700.4	563.6	857	559.7	234.74	781.1	686.2	796	883.7	863.6	492.9	593.8	764.6	814.5	776.6	896.9	691	823.8	865.6	822	771.6	920.8	658.7	636.9	637.9	967.7	669.6	883.4	593.4	958.5
1554094_at	148.9	19.6	110.4	40.9	75.4	95.6	29.7	86.9	171.9	151.6	28.61	74	130.4	129.6	88.1	74.4	121	84.8	22	81.8	95	34.8	36.5	100.5	8.7	8.3	155.2	159.7	96.4	93.4	107.7	108	68.4	59.3	85.3	70.9
1554095_at	171.1	170.1	128.2	150.7	168	159.2	177.6	191	102.1	138.9	28.38	118.2	182.2	203.2	109.6	126.7	114.7	169.9	78	128.9	86.8	117.3	79	132.6	99.3	55.9	104.3	206.7	194.2	123.1	112.6	136.3	131.2	148.4	94.5	76.6
1554096_a_at	46.8	68.3	129.5	126	116.7	59.5	111	93.4	86.2	382.5	40.37	328.6	156.7	158	89.7	47.5	64.7	99.3	63.2	58.3	93.8	55.2	6.8	96.5	132.3	71.2	43.9	296.6	105.7	104.7	79.3	66.8	76.5	140	32.5	61.8
1554097_a_at	119.7	63.8	66.3	24.6	15.6	26.4	95.2	76.6	115.9	116.2	24.71	108	145.2	102.2	110.1	57	63.6	49.1	24.5	63.4	66.1	139.5	89.9	17.2	85.8	165.4	118.6	106.5	156.4	98.6	124.5	101.1	79	94.3	59.5	113.6
1554098_at	95.7	89.6	34.3	73.9	69.6	71.5	43.3	84.2	101.7	80	11.21	7.7	31.3	91.3	91.1	43.2	43.9	32.9	33.7	62.2	31.6	135	43.2	80.9	33.4	108.6	161.6	10.6	54.6	61.7	80.5	82.8	24.3	82.9	45.5	45.2
1554099_a_at	166.9	115.6	124	94	120.7	96.9	169.6	78.2	126.4	51.4	20.04	58.8	25.8	73.7	138.8	97.1	111.7	15.5	161.4	101.4	143.7	98.1	178.5	168.5	148.2	151.3	172.7	130.8	180.4	154	144.5	137.9	172.1	109.6	119.7	109.6
1554101_a_at	168.5	112.9	148.2	102.6	97	127.1	61.2	99	89.3	160.4	20.95	94.3	76.1	64.3	15.1	131.2	66.2	135.7	147	164.4	156.9	180.4	156.2	116.4	176.3	157.6	129.2	125.7	78.3	185.7	157.6	113.7	104.7	80.5	170.5	75.7
1554102_a_at	255	220.3	265.5	194.1	165.2	150.2	167.4	154.6	168.3	211	47.64	55.1	252.5	191.5	167.9	110.8	190.9	170.5	341.8	226.7	148.4	223.1	239.9	156.2	132.5	184.9	274.5	121.5	108.7	195.4	101.3	183.5	128.2	187.8	190.3	181.1
1554103_at	84.9	190.6	145.5	105.9	109.7	119.3	154.6	92.4	118.4	70.6	39.24	61.5	72.4	61.2	117.1	85	23.7	120.7	107.5	111.9	142.8	143.2	83.1	117.5	133.5	111	72.5	125.7	127.4	161.8	118.1	123	46.4	46.4	119.9	118.6
1554105_at	541.7	460.5	426	565.7	489.1	487.1	496.6	471.6	578.4	293.3	82.78	342.2	472.4	277.1	362.9	353	520	359.9	441.3	378.7	284.9	542.8	358.4	416.1	349.8	345.7	508.8	211.9	340.8	427.5	400	517.8	276.4	355.8	446.4	432.1
1554106_at	301.9	370.4	411	332	412.3	257.7	327.3	345.4	391.5	693.4	151.06	753.9	503	463.5	400.7	256.7	382.8	375.2	309.8	300.7	200.9	330.4	267.3	299.2	283	363.8	564.3	401.4	416.6	234.7	250.2	323.6	425.7	336	301.5	127.2
1554108_at	200.3	89.2	312.4	174.9	324.3	195.2	311.1	192.1	400.5	528.5	48.87	276.3	261	224.9	346.9	248.9	172.2	239.5	288.6	167.2	130.8	208.8	251.5	331.5	201.7	276.1	221.2	192.5	172	136.9	228.6	266.9	266	256	261.8	159.9
1554110_at	5.3	34.2	10.1	13.4	33.2	12.9	38.7	5.8	9.7	18.5	15.57	17.6	14.4	19.9	25.8	9.3	8.4	9.5	21.6	11.3	9.4	11.3	12.2	17.7	8	22.3	15.9	17.9	10	29.2	4.2	14.1	7.8	33.3	13.4	12.2
1554112_a_at	194.6	310.3	394	190.7	215.2	349.6	223.2	207.4	201.5	211.6	46.39	183.3	180.7	515.7	197	281.8	190.8	129.6	182.4	207	195.6	179.5	210.3	268.6	218.6	133.7	282.8	178.6	237	367.2	209.9	348	83.6	206.6	199.7	210.8
1554113_a_at	70.6	81.9	192.6	72.2	81.2	120.2	116	138.9	177.2	198.9	29.46	67.9	124.6	139.2	120.4	71	95.6	184.1	93.2	175.9	77.2	81	146.9	98	65.7	103.1	124.8	16	99.4	66.3	47	151.4	128.1	16.6	99	147.6
1554114_s_at	333.5	312.5	744.9	495.1	443.8	223.5	345.1	279.9	335	539.7	114.42	275.1	223.7	380.9	523.2	197	337.4	542.8	369.3	263.8	189.7	277.2	231	289.9	770.2	187.2	401.5	443.3	166	268.9	366.9	373.4	319.6	217.5	326.5	144.4
1554115_at	106.7	159	75.2	8.6	48.5	95.3	70.9	109.2	127.7	104.4	26.75	173.4	101.5	187.9	146.2	102.2	93.6	16	20.8	68.9	63.2	75.8	70.3	87.1	112.1	100.3	104.7	145.2	73.4	119.4	109.7	56.9	75.3	102.5	105.4	124.5
1554116_s_at	210.7	199	354.4	222.8	331.5	182.6	462	303.7	497	946.2	209.19	1251.2	739.4	691	456.6	223.7	462.4	313.7	490.2	335.9	214.3	377.1	418.6	385.6	332.4	401.9	327	1038	619.7	220.8	395.8	344	526.5	450.4	433.3	152.6
1554117_at	171.7	99.5	125.3	44	131.1	162.3	58.7	60.5	99.3	106.4	33.37	64.1	159.8	23.5	122	87	20.5	169.1	6.9	36.9	76.2	102.5	98.4	120.5	110	54.6	79.7	286.8	97.4	102.5	10	47	71.4	30.2	61.6	135.8
1554119_at	28.1	44.9	82.1	83.5	29.4	177.5	45.6	62.6	73.6	18.7	12.94	70	120	140.1	197.4	62.4	127.9	168.1	88.2	75.3	137.4	90.7	143.6	41.8	168.6	133.4	142.7	80.2	162.9	42	113.5	141.3	104.1	81.7	50.6	133.3
1554121_at	40.8	6.2	18.7	4	6.2	3	14	3	4.3	6.2	10.9	25.3	24.9	46	3.2	5.5	10.7	6.5	10.9	1.6	2.4	2.6	8.4	28.2	3.3	7.3	3	17.2	59.7	21.8	3.4	47.1	4.3	1.6	18.5	3
1554122_a_at	88.8	46.6	104.9	115.6	154.8	113.2	123.9	113	100.6	89.5	14.63	55.1	30.5	80	88.2	26.2	54.4	9	46.2	55.8	20.2	26.9	48.1	121.1	101.7	52.7	131.5	7.2	13.5	41.2	61.4	54	22.9	64.6	11.7	4.2
1554125_a_at	29.4	4.6	5.2	14.3	18.9	13.9	2.4	2.1	1.8	61.7	10.7	4.4	19.1	19.8	2.2	1.4	9.2	23.5	12.5	4.7	2.7	10.6	16.2	3.5	3.5	36.9	3.2	4.3	5.9	5.6	21.5	4.2	12.8	1.6	11	2.4
1554126_at	88.8	115.3	26.9	155.3	46.3	126.8	90.8	223.8	143.7	37.2	128.13	185.7	102.8	57.6	165.7	176.2	81.8	93.4	249.1	56.1	49	167.5	96.1	74.8	135.7	91.6	200.4	116.9	71.7	148	23.7	89.2	59.1	16.8	31.5	173.4
1554127_s_at	15.1	13.1	90.3	8.4	18	19.4	12	58.9	73.3	14.5	15.19	18.1	13.8	18.6	68.2	15.3	26.8	94.1	117.9	77.7	26.5	18.5	21.9	16	13.7	28.1	10.7	23.5	6.5	27.6	15.6	76	11.4	82.4	24.1	112.7
1554128_at	6.4	19.5	7.3	7.1	11.6	151.9	55.3	5.2	16.9	24	39.95	83.8	13.4	12.9	36.4	17.9	96.6	13	15.9	7.8	16	11.8	10.8	19.8	18.9	18.5	9.3	84.5	7.4	12	14.9	49.4	60.3	7.2	21.7	117.8
1554129_a_at	7.1	10.3	10	9	17.2	108.8	30.5	6.8	77.2	28.9	17.32	43.6	11.4	16	62.5	6.5	38.1	60.6	19.3	19	23.5	74.7	40.1	22.9	25.5	14.4	15.7	32.9	66.9	25	74.2	71.3	56.8	62.9	8.7	27.2
1554131_at	16.5	3.9	21.1	23.7	2.9	24.1	2.1	10.3	26.8	10.3	9.71	2.6	3.1	2.6	8.6	27.7	3.5	1	11.5	3.9	1.8	1.3	5.8	22.9	28.7	29.6	2	1.7	4.2	13.2	21	3.2	21.1	0.6	2.6	1.3
1554132_a_at	833.4	855.7	558.1	847.5	937.8	546.4	656.4	788.2	684.6	326.1	323.18	852.4	215.7	325.7	628.9	243.8	315	135.1	276.7	134.9	496.1	278.8	507.9	487	746.2	544.1	583	395.8	246.8	500.9	552.3	370.8	146	326.8	396.2	327.8
1554133_at	2.5	15.3	17.8	5	28.9	4.4	13.6	25.1	45.7	107.1	10.03	53.3	37.3	65.2	30.6	2	12.8	44.5	12.4	16.6	2.2	37.5	2.2	1.2	55.2	31	15.3	49.3	12.1	34.3	28.2	53.2	19.5	3.7	5	0.6
1554140_at	3.8	5.8	3.4	52.2	91.1	2	31.5	35.8	18.4	32.4	9.61	17	71	21.7	14.1	1.5	29.3	50.1	1.9	19.3	3.2	21	1.4	22.7	38.4	47.1	68.5	6.4	39.3	19.3	20.7	8.6	53.7	3.1	15	48.2
1554141_s_at	11.4	19.5	4.6	7.4	6.9	6.3	9.8	5.5	12.3	11.3	14.73	43.6	6.5	36.9	4.8	2.5	33	4.7	7.9	3.9	6.6	6.2	2.9	15.9	4.1	16.2	46.1	7.8	7.7	9.1	3.6	5.6	2.8	5.9	3.7	5.4
1554142_at	36.5	0.9	6.6	33.8	1.2	29.8	15.6	24.6	12.6	25.5	8.92	1.5	26.3	3.6	15.8	17.5	37.3	4.4	30.4	6.7	3.1	11.5	9.3	1.5	3.1	29	0.9	78.1	1.3	1.3	1.1	1.1	7.6	1.5	19.1	30.9
1554143_a_at	48.5	16.9	33.7	63.6	65.7	60.3	51.2	50.6	44.1	65.2	10.86	30.3	56.5	68.3	50.8	54.1	55.2	31.1	111.6	46.6	66.6	51.7	65.9	61.9	57.7	35.2	40.6	6.8	68	35.5	46.1	76.3	46.3	49.3	64.7	83.6
1554145_a_at	911.2	1110.7	944.9	919.4	1131.3	987.3	948.4	825.6	963.5	696.2	162.02	813.6	633.3	471	681.3	714.9	851.9	690.9	907.6	670.9	563.8	937.4	663.1	742	593.9	820.1	765.7	388	732.5	830.7	1074.3	886	627.5	819	970.7	580.2
1554147_s_at	31.2	10.1	31.3	3.6	42.3	17.2	7.8	2.2	5.5	45.1	9.89	69.9	6.1	19.5	6.2	39	37.7	3.5	4	8.3	18.6	2.5	34.8	37.4	5.6	26.5	3.2	29.6	3.4	42.6	2.5	24.3	34.3	23.4	16	13.1
1554148_a_at	394.3	553.9	681.8	464.4	612.7	497.1	612.2	452.9	678.4	344.8	117.79	310.6	366.5	319	427.7	531.4	615.5	549.7	624.2	639.6	497.5	712.8	543.8	606.5	356.3	526.5	711.9	288.8	438.1	606.3	792.2	559.6	319.5	591.7	571.8	453.9
1554149_at	2348.7	1395.1	1444.8	1859.2	1692.6	2124.7	2055.3	1655.9	1684.2	2170.3	681.41	1776.9	1736.1	1019.4	1722.3	1748	2158.6	1601.1	2458	2145.8	1334.6	1896.6	2203.5	1642	1736.2	2188.9	1971.6	1959.1	1749.2	1593.2	2007.7	2006.1	2011.1	2566.7	1963.3	2452.3
1554151_at	213.1	313.1	356.8	307.3	399.7	315.4	312.9	326.6	233	245.9	90.01	243.9	371.4	322	251.6	278.8	387.6	294.2	325.5	355.6	364.4	394.2	406.2	244	394	521.5	380.8	381.7	262.9	218.3	267.9	394.2	240.2	314.4	271.6	381.9
1554152_a_at	731.3	1111.1	1145	910.5	890.5	860.2	1311.9	1002	1154.3	285.6	99.56	335	419.2	566.9	479.5	684.9	877.8	484	859.4	648.8	444.3	651.1	708.6	417.4	463.3	524.2	768.8	246.5	439	930.9	974.2	920.8	256.4	473.9	737.9	639.3
1554153_a_at	414.5	742.2	758.5	693	650.4	496.1	455.4	819.1	867.7	719.5	199.39	571.9	1244.8	716.8	813.5	813.5	864.8	1366	972.1	988.3	963.5	846.2	662.7	784.5	980.7	911.5	942.6	903.1	817.6	908.4	908	960.7	778.2	704.3	970.5	679.3
1554154_at	724.4	950.4	1961.8	994.9	2002.6	998.5	1225.9	1243.4	1506.7	2160	458.7	1123	1215.2	1150.5	1558.8	1169.1	1485.6	1500.9	1871.3	1781.6	674.5	1276.3	1036.6	1100.7	1164.1	1361.6	1800.6	887.6	1341	874.9	1316.7	1512.6	1594.4	1355.1	1334.4	655.7
1554155_at	258.9	209.3	205	240.5	228.6	235.6	222.2	227.2	190.8	151.3	29.77	181.2	173.2	133.7	161.3	246.3	134.5	91.6	153.9	119	247.9	204.3	224.7	265.8	180.5	187.6	214.9	211.1	234.7	202	196.1	181.4	154.3	224.9	242.3	294.1
1554156_a_at	6.1	6.3	1.8	2.7	3.3	2.8	4.4	5.2	2.9	2.5	12.17	5.8	5.4	39.7	4.1	1.8	7.6	2.6	2.8	2.3	2	2.7	2.8	18.1	7	7.1	2.8	4.6	16.3	3	4	2.8	2.4	3	6.7	6.3
1554157_a_at	27.2	195.9	88.9	64.1	166.4	100.7	84	5.2	138.3	49.4	22.03	8.2	23	57.8	33	64.3	29.6	91.3	75.5	149.4	100	114.1	157.5	128.1	66.3	127.3	100	224.9	68.4	106.4	84.8	117	45.5	18.1	92.8	117.7
1554158_at	10.5	8.4	66.5	8.4	44.4	8.2	28.2	4.8	76.7	4.8	9.56	36	64.9	3.6	2.6	26.5	61.4	18.3	41.8	30.7	18.5	10.2	11.3	33.7	7.2	4.1	5.3	8.1	49.3	8.4	8.2	2.9	5.4	16.9	10.4	4
1554159_a_at	273.2	320.5	229.7	231.6	283.9	257.5	337.3	277.6	413.5	112	54.38	156.8	58.1	6.3	179	182.8	226.9	121.8	137.9	145.3	232.4	172.6	263.6	161	109.6	235.8	89.1	99.6	60	371.8	336.6	293.1	24.7	174.7	186.7	193.5
1554160_a_at	155.9	216.3	94.5	76.8	70.6	192.4	182.9	99.5	192.8	152.7	119.23	118.4	301.8	110.1	190	190.4	235.9	203.7	294.9	161.6	121.3	206.9	198.8	92.3	91	193.7	217	113	149.6	94	148	175.9	196.6	195	181.7	150.8
1554161_at	18.2	2	61.5	29.8	19.4	79	36.2	38	58.9	15.3	9.37	49.8	27	7.8	11.7	25.9	44.5	2.9	7.3	51.2	1.2	24.9	25.6	6.4	14.8	30.4	6.5	33.4	18.5	49.4	5.2	34.4	24.9	33	17.3	46.6
1554163_at	25.8	41.6	64.2	50	41.2	38.9	20.3	40	32.8	44.1	13.46	72.2	52.2	46.5	50.1	46.5	60.2	58.7	43.8	84.4	32.7	77.1	78	66.8	10	5.3	110.4	88	33.7	49.7	44.3	62.8	4.8	63.4	36.4	15.9
1554165_at	40.2	17.6	5.5	7.3	14.4	35.8	48.8	21.9	43.2	20.5	13.33	7.7	8.5	6	11.2	55.8	36	41.6	72.6	8.4	16.6	9.5	9.9	8.3	5.3	4.6	8.7	33.4	4.5	3.2	75.9	67.5	12.1	16.7	39.2	32.3
1554167_a_at	3170.6	3505.2	3170.4	3781.9	3452.5	3727.1	2833.5	3106.5	3303.9	922.8	454.48	1463.8	1108.2	980.3	1544.1	2647.7	2854.2	2433.3	2728	2207.3	3177.4	2786.5	2997.5	2437.9	2700.4	3058.8	1480	1096.9	1490.8	3273.8	3048.9	2874.5	1315.7	2584.9	2153.2	3359.6
1554168_a_at	6994.6	7658.7	7861.7	7930.8	7412	7680.6	7770.7	8467.4	6657.1	10425	2633.49	7388.4	6998.9	8093.5	7239.3	6576.9	4396.6	7115.9	4961.3	5306.5	8417.5	6705.3	7319.4	6217.9	8149.3	6356.8	6233.5	8968.7	5682.4	6094.7	5363.9	6755.7	5735.1	6043.3	6605.6	6786.5
1554170_a_at	101.5	231.5	178.1	186.2	313.9	210.1	190.4	158.7	97.2	167.1	51.33	75.2	91.4	181.5	232.4	168.6	120.4	202.2	183.2	146.3	184	146.8	144.4	210.8	170.7	223.5	190.1	244.6	106.6	148.2	233.2	51.9	117.3	142	109.7	187.1
1554171_at	227.9	141.7	267.1	78.9	193.3	196.8	196.8	218.8	131.9	245	75.99	192.4	197.8	162.8	135.3	110.2	144	132.6	76.6	85.6	64.2	187.6	166.1	171.9	143.2	129.7	103.4	234.1	98.3	106.8	131.3	170.9	153.8	86	77.4	76.4
1554172_a_at	182.1	102.8	153.7	84.4	184.8	166.9	100.9	93.3	168.6	197.2	62.06	169.4	137.8	129	185.4	138.2	175.7	187.9	125.7	238.5	180.8	222.6	236.5	181.2	163.4	122.1	210	141.2	226.8	204.3	204.6	220.8	173.9	213.8	216.2	221.8
1554173_at	635.7	869.3	632.1	392.9	590	1180.3	869.8	776.9	846.3	591.7	111.31	183.1	498.8	295	532.6	982	758.7	902	585.5	875.8	1064.3	529.9	546.5	567.9	567.7	608.5	700.4	386.8	581.8	579.2	442.2	932.2	270.6	541.7	502.2	384.4
1554175_at	555.5	1329.5	675.6	561.3	596.5	1055	701.7	683.3	773.8	173.9	39.86	191.9	221.2	267.1	329.8	514.5	691.2	408.1	513	653.7	652.8	380.5	394.8	411.8	378.7	184	353.6	226.4	279.7	674.7	563.2	469.2	194.8	376	283.2	311.6
1554176_a_at	88	79.5	19.9	52.7	50.9	60.4	42.1	72.4	83.1	67.8	10.04	87.5	54.2	75.6	66.6	25.9	52.8	33.7	59.8	59.6	35.3	57.2	48.1	13.9	39.1	13.3	19.2	11.9	54	66.4	64.5	61.3	33.8	43.9	40.1	31.7
1554177_a_at	193.5	165.2	267.5	356.5	260.9	250.8	287.4	259	421	293.4	116.02	415	188.3	422.9	242.5	156	186.3	111.9	267.8	138	168.7	154.6	298.1	328	90.1	208.1	192.7	197	156.8	206.4	232	270.4	161.8	88.8	136.3	128.5
1554178_a_at	881.7	669.7	1033.3	1000.6	1026.9	876.3	1204.9	1095.4	689.3	1448.7	446.71	1487.4	837.1	992.2	1076.6	384.2	347	702.4	584.5	340.8	416.5	434.8	692.2	653.5	716.6	583.9	1070.1	1504.3	434	395.1	494.6	1052.8	616	460.7	718.8	394.8
1554179_s_at	109.7	259.6	148.3	24.8	55.3	65.1	73.5	143.1	131.1	72.5	63.69	87	83.4	112.3	56	127.4	223.4	160.1	218.1	169.4	109.5	186.9	143.7	236.3	146.2	144.8	75.4	134.4	89.9	38.1	146.5	215.3	138.3	119.4	156.2	79.3
1554181_at	3.4	45.6	6.4	5.1	7.9	3.6	6.8	4.4	9.6	12.5	13.65	4	6.4	6.8	26.7	6.2	50.2	16.5	7.6	8.4	9.6	8.3	10.8	19.1	5.2	5.6	36.7	20.6	12.8	31.1	14.6	34.3	51.3	8.2	8.6	4.6
1554182_at	229.7	123.2	84.1	186.3	320.3	193.2	255.7	154	123.7	290.7	41.28	476.9	290.4	472.9	341.5	149.6	139.7	107.6	126.4	177.3	105	135.7	199	213.7	172.9	191.5	402.6	540.5	158.4	201.7	170	216.5	230.1	121.5	156.7	185.6
1554183_s_at	281.9	136	88.3	286.2	325.9	191.6	291.9	222.7	349.3	333.9	156.27	496.4	346.5	436.7	529.2	208.7	204	163.2	151	254.5	169	91.8	119.5	271.1	224.2	242.3	423.7	398	234.5	183.4	224	349.5	231.9	169.2	164	183.7
1554185_at	154.3	80.2	12.7	74	173.6	116.5	107.7	57.9	196.4	81.7	17.82	157.5	129.1	102	88.6	84.3	83.5	52.1	95.7	76.1	94.5	119.5	10	138.7	61.3	125.9	133.8	137.7	133.2	108.3	118	106.6	85.7	106.2	101.6	144.8
1554187_at	54.6	62.9	13	10.7	12.2	46.8	47.9	17.3	74.1	52.7	19.38	98.2	16.6	125	133.4	86.7	88.6	67.9	22.7	6.4	16.7	18.1	8.3	16.2	93.2	78.4	211.1	22.4	15.4	50	20.9	70.9	90.8	37.7	80	14.6
1554188_at	17.8	73.6	15.5	36.3	45.3	33.7	30.6	26.8	20.5	28.8	67.05	117.4	22.4	220.4	152.3	70.8	30.5	80.4	128.5	120.5	110.8	131.9	159.2	47.3	43.7	173.3	99.4	148.5	62.2	43.1	147.3	109.4	33.6	53.3	69.8	141.1
1554190_s_at	17.8	37.4	3.2	2.5	29.5	2.5	18.2	7.3	9.5	1.9	9.42	24.5	2.6	9.1	84.4	3.4	64.4	43.5	5.4	1.2	12.5	23	9.8	4.6	9	4.8	16.3	1.3	8.4	2.1	9.3	4.6	3.5	4.5	4.7	8.6
1554192_s_at	161.5	252	227.1	396.2	79.7	188.1	169.5	214.5	187.9	217.9	44.55	266.1	224.3	143.4	263.8	144.7	286	336.9	284	291.7	279.4	266.8	333.1	286.6	277.5	300.1	240.9	49.9	181.6	146.7	321.1	295.3	270.6	283.6	328.6	399.3
1554193_s_at	276.1	232.9	138.8	117.6	187.5	157	238.6	159.5	208	72.6	21.4	36.5	37.4	70.2	46.7	164	93.8	89.4	193.9	70.7	88.2	92.6	154.1	110.8	73.5	120	175.2	123.9	29.1	106.3	86.5	161.9	44.9	113.4	68.8	78.1
1554194_at	85.8	5.4	26.1	5.8	3	15.6	5.9	12.2	8.8	53.8	13.52	11.9	171	87.3	33.7	6.1	18.3	20.6	16.8	47.2	27.4	31.6	11.9	15.5	68	28	22.7	66.8	4.5	13.5	15.7	35	40.1	26.6	55.7	15.4
1554195_a_at	6.7	15.1	17.3	9.3	17.5	12.8	13.4	15.8	14	9.6	14.34	13.7	6.8	18.6	13.5	21.1	15.1	17.8	24	3.5	7.9	10.6	18	6.4	9.4	12.2	7.5	8.4	27.9	10.1	17.5	35.8	17.4	7.2	22.9	17.7
1554196_at	2.7	8.8	2.5	9	2	4.3	2.8	4.6	38.6	2.9	10.25	23.5	27.7	1.3	3.8	21	74.6	49.5	8.5	34.7	26.5	45.3	2	4	29.5	8.1	19.5	2.3	28.5	43.2	10.8	19.3	11.4	24.9	7.4	36
1554198_at	12.2	106.5	13.5	13.3	45	69.6	13.4	13.4	55.5	32.3	53.23	25.2	14.1	15.5	13.9	16.1	86.7	68.4	17	17.2	7.4	15.1	23.3	16.7	17.6	21.1	125.5	35.8	12	17.9	15.3	16.4	69.9	7.4	16.3	34.4
1554199_at	5.2	54.9	12.6	25.1	14.5	8	10.9	14.3	6	41.8	10.87	7.5	3.4	5.3	17	2.2	11.8	56.7	7.8	7.9	53.9	4.3	3.2	2.2	3	21.1	4.4	40.6	11.3	23.1	3.8	42.6	37.2	1.8	31.5	65.4
1554201_at	103.4	245	139.4	61.7	91.9	16.6	173	54.5	97.3	145.4	129.5	111.2	96.5	237.3	231.7	48.9	105.1	56.6	105.1	112.4	126.5	119.1	91.7	65.5	213	160.2	185.3	43.4	190.2	126.5	67	165.5	24.2	71.1	111.9	99.9
1554202_x_at	130.3	190.6	130.1	130.8	167.9	186.7	121	82.2	187.8	162.9	127.85	162.5	278.4	428.9	332	131.7	117.4	140	191	196.5	161.2	188	123.2	205.2	189.1	253.5	274.6	255.5	190.6	139.2	131.5	191.1	269.2	154.5	166.5	123
1554203_at	63.6	77.5	41.2	17.2	63.2	109.9	43.5	47.3	64	30.8	16.23	20.7	19.6	70.7	101	8.3	15	57.9	31	9.9	13.8	6.4	57.7	23.2	9.5	9.3	84.3	94.2	24	3.7	57.2	5.8	41.7	5.2	37.9	42.4
1554205_s_at	58.1	117.8	94.1	159.9	60.3	134.9	102.7	135.5	166.5	79.6	18.99	63.1	103.3	138.8	207.6	49.6	106.4	86.8	73.5	114.3	36.9	79.5	77	120.4	94.7	89	144.3	74.5	71	134.6	120.7	73	36.2	102.9	70.6	62.9
1554206_at	188.2	134.5	176.7	98.8	208.4	155.4	196.5	136.3	209.1	160.1	43.15	168.1	120.2	166.7	161.3	63.1	221.1	165	106.6	152.2	270.4	180.5	166.1	169.5	44.3	135.9	103.7	114.4	276.2	130	117.6	212.4	280.3	322.5	172.6	122.4
1554208_at	866.8	846.6	775.1	786.4	610.6	896.2	718.3	863.9	694.3	505	257.31	768.1	640.9	605.3	936.7	841.5	1397.6	858.8	1197.5	738.7	874.6	950	1118.8	1151.1	821.4	1687.8	920.8	884.8	746.9	1357.3	1006.5	1292.4	711.4	1071.2	731.5	1744.5
1554210_at	5.8	8.6	3.3	4.6	37.9	13.5	8.4	14.7	37.7	9.4	17.87	3.8	10.6	6.1	6.1	1.9	16.2	6.1	25.3	9.9	5.8	4.3	37.6	9.8	10.8	17.2	6.4	12.4	4.2	7.2	7.2	3.7	7.8	3.6	5.4	6.9
1554212_s_at	10.5	42.3	50.8	14.4	31.9	22.4	21.8	18	24.5	19.8	39.26	20	67.8	26.2	132.3	33	58	17.7	14.5	40.4	5.8	6	19.7	78.3	19.2	56.5	13.4	40.7	3.9	14.1	51.2	18.4	117.6	16.3	55.2	86.6
1554213_at	29.8	12.5	65.4	73.9	51.6	97	70.4	20	92.8	73.7	23.08	70.9	82.1	74.5	186.7	55.9	126.7	3.2	32.7	10.7	54.8	31.6	92.1	31.9	108.5	19.5	264.2	70.9	185.5	90.1	27.2	98	175.1	40.1	36.4	19.6
1554214_at	9.1	11.7	4.6	2.8	2.9	20	7.3	91.2	15.1	3.4	10.45	39.5	4.6	21.2	10.2	10.2	50.9	17.2	14.6	69.8	39.5	20.9	94.4	3.2	19.3	5.6	66.9	7.1	3.2	7.2	10.3	13.5	5.4	7.1	5.5	14.8
1554216_at	48.3	79.8	56.4	33.8	52.8	12.5	46.1	17.1	90	77.5	11.23	82.6	65.1	64.1	72.2	33	49.8	62.9	27.4	4.2	29.1	39.4	29.7	58.4	6.3	30.2	34.4	7	29.3	40.4	63	74.3	54.7	69.9	66.5	31.5
1554217_a_at	229.4	211.6	176.9	139.2	191.9	165.3	200.6	174.9	239.3	215.3	35.29	262	108.9	130.1	96.8	122.1	141.4	154	219	98.6	123.8	184.5	171.1	173.4	165.6	117.6	150.2	117.4	143.6	161.6	201.8	243.8	88.5	122.7	152.8	130.3
1554219_at	71.5	80.1	122	79.5	92.8	14.7	111.7	75.8	47.8	104.5	18.69	79.7	19.6	79.7	61.6	46.3	31.7	74	102.7	121.6	76.3	160.9	169.6	129.2	80.8	86.5	123.1	74.3	7.4	90	62.9	22.2	51.4	81.3	46.1	99.6
1554220_a_at	79.3	102.4	67.4	96.2	76.4	30.9	29.5	50.6	131.9	76.4	14.34	65.3	69.9	167	195.1	64.4	74.1	68.6	18.3	44.8	31.9	30.1	79.2	52.2	87.2	113	160.4	181.7	99.1	40.9	12.6	65.4	105.8	79.6	37.2	22.4
1554222_at	110.8	87.3	92.8	57.7	70.9	13.1	16.8	30.9	18.7	30.7	59.24	32.7	60.4	22.3	18.8	14.6	24.9	32.9	53.2	39.2	11.5	33.6	11.3	21.6	40.4	23.2	64.7	96.2	71.8	35.6	28.5	42	11.5	15.4	12.7	22.1
1554224_at	6.6	4.8	4.5	3.7	11.3	9.4	4.2	7.8	7.3	3.1	7.72	6.9	2.2	13.2	7.9	5.9	18.1	10	13.5	2.4	6.2	17.6	11.2	60.9	6	15.5	25.3	10.2	11.3	12	4.9	25.4	8.2	16.4	11.2	12.4
1554225_a_at	3.2	13.7	20.5	5.7	40.2	22	35.2	5.9	52.9	3.9	9.31	16.2	8.9	16.5	6.9	19.9	21	33	9.9	2.5	2.6	12	15.6	3.5	13.4	31.2	10.4	6.1	47.4	8.2	5.4	27.6	5.9	18.5	47.1	30.9
1554228_a_at	60.3	5.6	13	6.9	65.4	78.5	14.9	5.7	21.1	24.7	39.09	4.9	22.7	7	25.5	52.7	136.5	73.1	29.1	15.2	11.4	15.4	5.9	105.5	7.7	29.8	58.1	58.6	49.6	62.3	6.8	29.3	16.6	20.4	8.5	44.6
1554229_at	990.1	926.3	1431	1672	1349.8	914.4	845.3	1168.9	873.7	871.5	157.3	725.1	480.3	418.2	714.8	722.1	800.8	967.5	814.8	596.1	557.9	879.9	838.5	748.1	1832	1287	662.4	415.4	517.7	1230.2	1052.9	1032.3	560.1	498.4	637.1	906.1
1554231_a_at	12.9	33.1	56.4	66.3	13.4	14.8	41.5	57.2	19.3	95.6	23.76	14.5	31.6	9.8	35.6	41.3	12.7	72.5	7.2	62.7	26.5	7.5	6.6	17.5	12.5	12.6	24.3	20.4	13.1	26.2	20.6	24	7.4	5.6	25.4	4.6
1554232_a_at	7.4	13.8	50.9	17.8	22.6	6.6	4.7	23.2	4.5	3.3	10.23	8.2	10.9	8.8	14.1	46.8	34	9.2	16.8	4.5	13.1	10.2	9.3	3.7	6.6	7.1	10.5	8.9	2.6	5.3	3.7	4.3	5.3	4.5	11	6.7
1554233_at	54.8	33.7	3.6	54.8	3.1	58.9	39.7	53.9	74.6	44	12.21	47.7	83.9	44.1	28.3	11.7	39.1	30.9	4.5	26.5	4	6.9	12.8	67.9	7.9	38.9	38.5	67.7	44.9	21.5	26.1	58.8	51.2	54.9	63.9	28.3
1554234_at	34.9	7.8	21.2	50.8	11.1	32.4	9.9	26.6	25.5	4	10.32	66.5	35.8	7.5	21.8	16.8	16.6	36.1	3.6	4.3	35.7	2.7	100.7	6.9	2.9	73.4	26	15.2	40.7	30.5	38.5	58.9	35.4	35.3	3.9	11.7
1554235_at	27.8	6.8	5.2	9.3	9.9	5.1	9.4	5	7.9	11.5	9.33	10.5	3.5	17.4	4.8	47.7	7.8	45.8	17.7	5.5	5	42.8	5.8	10.4	3.2	5.7	38.4	13.7	2.8	5.7	2.7	1.3	10	14.2	2.7	3.7
1554237_at	252	181.6	302	343.6	177.7	139	329.1	198.8	187.1	563.6	50.59	290.9	458.7	255.7	326	205.4	176.4	214.1	302.9	254.4	223.1	207.6	131.5	169.2	178.7	119.7	256.7	275.8	178.1	138.1	178.8	249.3	243.3	184	199.5	97.1
1554239_s_at	703.9	702.2	802.4	1025.8	730.3	782.2	439.8	501.2	592.7	627	214.44	869	603.9	378	602.3	945.3	509.1	666.4	838	755.2	814.4	921.2	696	905.8	603	871	589.4	710.8	926.8	995.7	684	474.5	607.5	930.8	800	1131.9
1554240_a_at	6069	5847.1	7090.5	6011.1	6522.2	6302.4	8561.8	8033.5	5157.2	6529.5	3647.22	5790.5	10998.6	11041.3	8953.2	8435.5	9946.1	6706	7606.2	9741.3	6256	7656.1	8299.7	7549.8	10218.4	8036.2	14098.8	7360.6	5857.7	7846.8	9445.7	8274.1	5691.5	3235.7	6671.4	11092.9
1554241_at	1598.3	1406.4	1883.7	1147.7	1631.6	1228.6	1609.8	789.1	879.6	2327.1	225.4	767.7	760.8	1481.2	789.4	531.9	408.3	574	589.3	924.5	473.2	614.3	647.2	524.4	511.8	886	1415.6	2796.3	518.2	348.8	1144.4	930.5	814.3	276.9	437.5	419.6
1554242_a_at	174.8	55	91.2	14.7	366.4	295.8	42.4	159.5	42.6	155	13.99	133.6	86.4	102.5	24.9	45.1	96.5	65.2	197.9	90.6	65.9	105.8	134	28	39	260	152.5	48.1	89.4	95.8	163.8	181.6	158.7	65.8	85.5	52.3
1554245_x_at	225.7	422.3	157.6	255.9	289.7	311.9	460.5	225.9	411.8	290	60.46	13	305.8	86.6	325.5	223.9	220.3	217.2	297.9	221.6	327.5	394.5	245.8	176.2	196.2	247.5	70.9	144.4	247.4	311.3	328.8	271.6	348.7	250.3	221.2	219
1554246_at	8.7	34.6	13.8	28.3	9.6	8.1	2.2	10.5	18.8	10.9	11.83	12.4	16.9	7.7	21.2	13.5	4.8	9.1	2.4	10.2	9.1	32.8	9.5	55	8.8	21.1	62.8	18.5	6.3	12.6	22.6	16.2	30.1	14	29.5	13.6
1554248_at	570.8	718.9	807.1	1012.9	1032.7	519.6	731.4	612.9	861.6	1446.5	240.74	788.8	997.6	851.3	822.1	803.7	1079.3	875.3	1051.6	717.1	420.4	870	872.9	782.5	805.7	908.2	780.2	1440.1	566.7	571.6	1108.1	935	893.1	764.6	1018.4	520.5
1554249_a_at	703.9	773.3	531.1	751.6	988.6	552.4	666.4	905.3	670.8	606.8	74.63	456.4	209.4	338.9	378.4	245.5	327.7	330.5	421.1	248.2	401.2	412.6	590.3	478.9	726.2	510.1	221	641.2	141.9	668.8	471.5	474.8	246.2	452.7	296.5	426.8
1554250_s_at	2062.2	911	1398.2	1690.7	1972.9	829.7	1642.7	1442.3	1883.4	2382.5	664.74	2576.3	1482.3	1563.6	1725.1	790.4	1143.5	732.2	1035.6	765.9	616.8	1096.6	1228.4	1362.5	1065.7	1725.2	1547.4	2425.7	1440.9	940.2	1054.1	1502.3	1721.3	1387.6	1299.2	832.6
1554251_at	723.9	522.4	458.6	730.8	723.2	593.8	718.6	542	775.8	1367.6	199.44	583.4	501.1	529.8	782.1	642.8	588.3	794.8	530.1	801.9	421.3	875.1	561	665.3	791.1	699.3	669.4	712.5	824.9	711.8	690.4	854	779.2	832.5	946.6	429.7
1554252_a_at	22.5	52.9	49.6	8.4	69.2	8.5	21.9	36.8	2.9	39.3	10.28	8.2	25	51	54.3	17.8	65.8	53.5	45.8	2.4	24.4	26.8	23.4	47.3	4.2	47.5	88.3	6.5	41.2	3.2	83.2	49.3	55.8	43.9	50.7	9.4
1554253_a_at	37.3	25.9	78.9	14.7	65.5	72.5	97.2	23.1	66.2	64.6	27.34	106.5	72.8	80.6	91.6	60.9	104	124.3	105.8	150.8	67.6	42.9	75.3	131.2	108	8.9	68	239.7	31.6	47	121.2	96.8	55.5	35.8	30.3	68
1554256_a_at	189.2	201	162.8	269	240.1	85.8	258.7	206	238.1	172.1	49.36	114.8	36.9	51.6	214.1	100.7	193.3	139.3	167.3	122.2	155.1	207	219.8	138	179.2	150.6	186.1	103.3	81.1	262.9	99.8	257.7	137.1	247.7	158.2	211.5
1554258_a_at	86.7	121.8	73.3	151.1	72.4	92.5	73.9	70.4	10.6	59.8	24.96	88.2	63.6	129.8	143.9	118	225.1	122.9	173.3	84.8	130	144.9	135.5	143.4	143.1	86.2	35.6	122.4	141.8	126.2	63.5	86.7	134	118.3	124.8	89.5
1554259_at	64.9	53.2	18.7	20.6	7.3	20.5	14.3	6	47.2	48.2	51.46	109	33.6	73.7	44.2	20.7	98.7	20.2	27.1	32	44	25.7	41.5	30	81.7	30.8	27.8	31.1	26.3	20.9	57.8	132.8	7.7	25.4	53.3	37.7
1554260_a_at	1088.1	1252.9	1336.2	1363.8	1313.4	1062.7	1726.8	1241.9	1310.6	1797.2	307.6	1167	882.4	873	1211.9	1003.2	1055.5	958.6	1014.1	1067.1	1100.8	1318.5	1274.2	1125.6	1127.5	1331.8	1472.4	1230.3	869.5	1220	1194.3	1283.1	902	1161.5	1146.2	960.2
1554261_at	19.1	11.6	2.9	9.1	31.6	45.7	34.8	16	9.3	70.8	12.5	50.9	3.5	9.5	23.7	4.2	8.1	4	9.2	36.6	62.4	34.7	4.1	5.3	3.2	41	9.5	36.2	4.4	38.4	12.2	13.5	14.5	26.8	25.1	4.7
1554262_s_at	7.4	12.2	59.2	60.9	7.3	48.1	2.2	5.6	6.2	4	13.5	23.5	44.9	8.5	19.3	7.1	40.2	2.9	59.4	39.1	6.2	46.2	11.1	34.6	48.1	22.2	13.4	3.8	9.1	17.9	25.8	14.5	18.5	56.6	30	2.6
1554264_at	115.5	91.9	82.8	166.6	217.2	140.1	37.8	64.1	64.5	106.9	10.89	49.1	56.3	32.7	98.3	40.1	35	53.1	90.7	29.9	63.3	60.1	78.5	108.2	79.3	104.8	39.3	73.5	41.9	120.3	28.2	35.9	61.1	31.6	57.2	50.4
1554266_at	77.9	92	101.1	31.8	79.9	25.4	68.5	41.8	10.3	28.8	12.79	123.9	13.7	75.7	7.8	36.2	8.9	52.1	16.9	69.2	53.6	41.1	7.7	44.8	28.7	74.9	37.8	55.8	51.2	24.1	62.2	40.4	76.7	49.8	107.5	75.6
1554268_at	77.3	69.3	32	95.8	30.9	105.4	32.1	23	81.3	80.6	11.76	88.6	28.2	48	152	69.7	86	45.6	68.6	66.6	33.8	29.1	39	84.8	42.6	63.3	87.9	113	82.9	51.6	81.5	80.3	54.3	99.8	54.1	106.5
1554271_a_at	247.4	228.3	120.3	144.6	163.3	207.1	226.9	158.9	167.8	108.7	19.79	161.1	74	65	108.2	114.5	133.9	108.6	95.1	108.4	132.2	156.5	168.2	100.2	78.2	142.5	175.4	100.1	63.8	158.3	182.3	134.7	73.3	85.8	138.7	163.8
1554272_at	40.7	6.4	3.9	15.5	60.9	43	26.5	30.2	34.9	1.5	8.98	5.6	44.5	17.3	34.4	3.6	39.9	9.6	42.5	38.5	8.6	17.8	17.8	1.4	48.7	41	8.9	13.4	2.2	2.1	55.7	31.5	59.6	32.2	3.8	22.3
1554273_a_at	89.5	143.5	620.3	1174.1	959.7	793.1	714.7	98	184.6	5.5	42.87	8.7	6.5	75.6	146.2	193.9	373.2	245.1	80	246.4	277.4	411.9	413.9	204.1	742.8	1017.2	346.1	29.4	68.9	68.7	414.2	33.8	105.7	282.3	717.2	517.1
1554274_a_at	90.5	153	95.9	96.3	35.6	86	89	49.6	119.3	114.4	13.63	2.9	10	47.1	58.1	54.3	97.2	120.8	135.7	58.5	48.9	51.7	52.3	45	50.1	107.5	5.6	87.4	15.2	57.7	64.9	39.7	54.6	100.8	79.1	56.9
1554276_at	40.8	15.2	74	65.8	43.1	15.9	45.9	2.6	10.5	5.9	12.11	12.3	23.8	6.2	35.3	1.6	7.6	4.1	7.9	6.4	3.7	7.3	2.6	10.8	43.9	29	48.9	12.7	39.6	3.2	5.7	31.6	3	2.2	32.4	5.5
1554277_s_at	26.5	87.9	63.1	23.6	39.7	9.3	51.8	4.4	4.3	71.8	16.24	87.5	7	6.3	5.2	8.3	37.5	28.1	5.8	10.6	11.6	24.7	43.5	8	7.8	7.2	6.2	6.8	6.4	8.7	4.4	11.8	5.5	8.3	25.2	4.2
1554279_a_at	79.7	104.2	108.4	358.9	276.1	213.8	224	197	168.7	76.4	93.07	103.6	140	220.4	236.9	99.7	147	75.1	277.2	151.9	143.2	237.5	199.3	93.8	138.2	238.1	154.4	219.2	176.2	156	218.2	120.2	107.7	106.9	98.6	126.5
1554280_a_at	52.9	134.2	86.3	64	43.8	73.1	112	64.1	63.9	44.1	14.94	143.4	146.1	138	93.2	95.5	90.5	40.5	74.4	133.1	37.3	76.2	4	117	53.9	130.9	38.2	58.5	115.8	54.4	47.7	125.6	83.6	57.6	79.5	100.4
1554281_at	5.2	5.1	40	33.1	1.1	20.8	10.6	20	3	2.9	8.8	2.5	3.7	1.6	2.1	3.7	7.7	2.7	6	6.5	13.1	4.6	8.1	25.3	2.3	4.9	25.7	2.4	0.7	19.9	5.5	10.9	1.2	1.3	5.7	4.4
1554283_at	42.6	96.2	71.8	50.5	32.9	48.3	55.8	84.2	14.3	73.6	9.55	22.2	52.3	77.2	35.4	79.4	27.9	102.5	53.4	62.2	46.2	7	38.8	56.9	108.9	62.9	83.3	88.3	30.5	57.3	28.7	23.9	41	13.5	34	26.2
1554285_at	469.7	683.3	613.4	304.2	388.1	533.4	496.2	557.3	807.5	220.1	58.35	167.4	244.5	186.1	285.9	491.6	383.6	444.2	500.9	485.6	398.5	491.7	439	434.8	460	328.2	477.3	227.7	172.7	542.2	526.1	527.2	257.3	324.3	437.1	485.6
1554286_at	94.9	143.4	18.7	89.2	13.5	43.9	48.1	83.2	90	66.9	37.95	73	168.8	135.3	7.1	39.5	77.5	31.6	123.4	47.3	3.4	115.2	138.3	92.4	77.2	104.1	140.8	153.5	103	76.4	92.9	136.4	110.6	50.2	109.4	48.1
1554287_at	504.8	442.7	510.4	537.1	509.3	452.5	538.6	554.9	535.2	846.6	303.34	1000.1	422.2	463.1	532.2	237.3	243.3	239.6	102.3	221	179	202.3	262.9	243.3	304.7	129.5	593.8	655.9	346.1	346.8	303.4	418.9	320.4	301.2	359.4	255.5
1554288_at	57	32.2	65.4	32.1	5.5	54.2	2.4	29	45.9	48.8	13.28	7.7	45.4	57.9	44.1	20.9	30.8	28.6	46.5	10.1	7	34.6	5.2	16.7	8.5	12.8	70.5	11.4	28.8	4.4	4.8	63.3	7.4	7.5	4.9	24.7
1554290_at	129.9	155.9	104.9	141.3	140.5	97.4	90.4	110.2	210	108.6	14.29	50.6	108	86.5	146.8	37.9	89.8	125.3	140.9	83.1	49.4	92.2	94.5	150.6	152	53.7	89.2	69.1	31.7	143.5	91.1	111.5	52.2	58.1	86	121.7
1554291_at	48.8	119.5	123.2	136.5	45.5	62.4	58.6	2	128.1	117.1	10.98	57.6	78.2	23.1	86.8	65.2	69.1	175.5	45.6	76.6	33.3	53.5	38.1	88.7	129.4	89.8	60.5	54.3	75.5	43.5	80.9	128.5	50.9	74.9	62.2	85.1
1554292_a_at	177.3	233.2	256.2	451.7	208.2	196.8	222.9	173.4	155.2	92	21.31	49.5	58.5	35.8	170.4	96	104.5	168.1	167.2	103.8	142.9	78.7	176.8	76.7	120.1	112.5	52.5	88.4	4.5	141.5	116.6	208.6	68.2	137.7	62.3	155.4
1554293_at	43.7	46.7	91.7	85.8	95.7	47.8	40.1	24.6	3.7	34	9.53	52.5	10.4	28.3	64.9	29.7	120.9	52.6	104.5	26.6	54.2	61.6	51.5	66.7	51.2	70.1	20.1	10	34.8	45	80.3	13.7	52.4	14	24.4	46.4
1554294_s_at	17.6	54.8	86.4	6.6	43.5	58.3	21.3	34.8	99.6	38.2	14.71	94.5	66.2	10.1	45.2	41.9	87.9	73.3	37.5	55	46.7	51.8	53.9	3.7	120.2	45	39.1	72.3	10.1	65.2	78.9	23.7	34.2	7.5	56.6	46.6
1554295_x_at	97.6	42.2	92.4	36.2	61	52.1	77.9	85.8	104.1	60.1	14.03	57.5	4.9	46.2	96.5	25.9	23	13.5	103.2	69.2	36.9	9.3	46.4	33.8	108.4	72.3	65.2	6.3	7.6	32.1	8.3	91.1	16.5	12.8	41.6	12
1554296_at	27.3	15.7	5.8	14.7	9.3	3.2	2.4	3.3	36.8	3.2	7.7	5.2	46.6	5.2	8	6.1	28.7	18	16.1	45.8	19.1	42	47.6	5.6	40.4	3.9	18.6	51.7	1.6	1.6	7.9	18.4	60.2	6.3	37.2	1.3
1554298_a_at	17.8	4.5	26.2	1.6	5.4	33.1	20.3	12.3	61.4	64.9	8.17	65.7	24.8	4.4	35.2	0.8	1.3	2.8	0.6	38.2	0.9	33.3	0.9	69.6	5.3	29.7	2.3	34.6	20.4	43.5	13.9	1.9	0.7	8.8	52.8	1
1554299_at	10.3	4.5	5.8	2.5	4.3	15.7	36.6	6.8	45.7	48	10.26	4.1	10.8	3.6	17.7	31	5	23.9	10.5	33	6.3	3.9	6.7	5.3	5.8	18.4	35.6	71.5	5.8	12.1	3.8	10.7	39	7.2	4.4	49.9
1554300_a_at	50.6	31.1	60.8	14.6	17.2	32.5	8.1	3.9	96.3	18.6	13.07	23	18.6	22.1	3.1	8.2	31.8	9.8	52.1	95.8	59.1	12.1	18.1	9.2	13.2	73.4	13.4	13.2	9.7	7.4	50.9	6.4	32	10.5	15.6	39.8
1554301_at	4	9.6	58.2	3.5	7	6.4	5.5	2	83.7	11.8	8.57	9.4	2.7	10	11.4	2.7	6.5	2	7.5	15.5	2.4	4.6	5.5	3.2	49.2	8.6	4.1	73.4	5.3	28.3	2.6	2.1	8.1	3.6	5.9	21.8
1554302_s_at	26.7	2.5	43.7	7.7	14.4	38.7	23.9	56.7	47.1	67	8.78	14.1	30.5	7.2	25.7	7.8	80.5	40.6	2.5	52.2	31.2	34.8	35.1	31.9	7.2	37.6	15.4	34	23.2	1.8	9.7	2.4	21.2	1.8	45.3	34.2
1554303_at	27.1	92.4	72.4	60	71.5	109.9	80.7	83	164	66.7	18.77	105.3	110.7	125	137.7	115.1	128.3	92.4	129.9	80.1	68.2	140.1	112.7	193	101.2	85.9	125.2	135.8	45.4	84.6	53.4	147.1	70.6	117.8	78.9	83.3
1554305_at	96.7	40.8	58.5	74.8	11.8	81.1	79.9	44.6	101.6	88.7	28.78	59.5	141.5	59.2	24.9	14.9	83	63.8	83.3	13.6	68.5	83.8	104.5	60.9	78.8	62.8	27.7	176.4	16.4	59.9	37.7	145.9	34	39.9	92.5	101.9
1554306_at	343	295.5	416	745.5	659.4	373	651.6	505.9	477.5	398.5	139.88	962.2	511.2	600.8	900.7	362.3	337.9	260.7	304	236.6	369.7	612.3	414.1	738.7	664.6	643.1	630.7	801	358.5	757.3	347.2	600.1	381.3	253.3	321.7	482.9
1554307_at	5.1	73.6	3	4.8	50.8	27	43.6	6	5.6	66.8	11.81	46.2	29.9	104.8	15.5	4.4	49.7	2.2	33.6	27	56.9	20.5	37.3	9.4	3.7	35.2	79.5	153.8	54.5	24.6	8.1	13.2	35.4	55.2	40	6.6
1554308_s_at	4.1	7	4.7	28	3.9	7	11.4	3.4	26.5	2.3	8.57	6.5	12.2	18.8	31.9	40.6	55.8	3.5	1.9	7.4	11.9	9.6	17.5	6.8	27.4	8.6	1.8	1.8	1.4	6.2	7.8	19.1	4.2	3.2	22.2	27.1
1554309_at	91.9	129.7	212.5	262.2	227.1	188.8	133.3	302.6	102.9	441.3	33.42	136.7	119.4	185.9	206.4	166.6	147.3	331.8	162.5	151.3	74.3	125.9	138.8	147.1	388	168.4	104.7	196.4	77.1	180.4	142.7	201	204.3	45	122	108.8
1554310_a_at	139.2	227.7	268.3	320	272.3	251.4	142.3	310.7	272.3	232.2	90.02	262.6	191.6	124	249.4	234.6	259.9	427.1	240.9	163.3	42	129.7	243.1	182	472.9	244.5	213.7	132.2	103.4	171.2	281	291.9	184.8	148.4	267.9	166.3
1554311_a_at	233.6	305.3	267.6	170.2	241.1	208.2	232.5	202	254.8	82.3	13.08	69.9	75.2	26.2	130.7	82.9	211.8	136.8	154.4	40.6	118	151	146	102.5	123.1	193.3	64.6	11	53.4	217.5	301.8	181	57	136.4	162.7	129.9
1554312_at	139.4	242.1	162.1	159.4	145.5	157.2	145.1	133.2	253.8	156	30.57	137.3	142.2	197	194.3	106.9	199.7	180.7	224.4	150.5	134.9	156.5	119.2	224	123	164.9	199.1	282.5	116.8	122	133.1	184.6	163.6	170.7	146.9	210.8
1554314_at	20.3	20.5	27.2	15.6	13.4	19.2	22.5	33.1	25.5	4.5	7.78	45.4	1.5	53.8	0.8	0.7	3.3	39.3	40.8	75.2	33.6	4.9	9.4	22.6	4.8	20	43.5	31.3	19.8	19.8	7.1	7.1	24.1	16.2	49.4	38.4
1554316_at	535.1	513.5	472.6	389.4	613.3	429.7	630.7	619.7	535.9	465.6	105.24	476.7	454.1	677	685.4	405.3	307.6	307.2	441.2	255	269.1	367.2	299.5	546.3	271	366.9	795	531.3	336	463.2	318.7	462.3	416.8	220.6	278.4	256.3
1554317_s_at	166.6	202.8	98.1	240.1	97.9	215.5	128.8	117.6	106.8	168	37.38	197.3	208.5	142.3	259.3	125.9	143	34.1	144.4	134.2	137.7	172.9	155.5	103.3	138.6	180.7	214.8	226.3	51.8	186.7	162.7	80.2	127.1	169.5	93.8	126.1
1554318_at	49.4	104.6	22.4	122.9	48	111	43.1	58.9	85	50.7	18.62	143.4	149.5	99	92.2	93.3	76.1	49	94.3	47.4	63.1	78.6	82.2	104.6	149	98.8	90.8	106	89.8	58.2	44.6	85.1	141.3	93.6	59	93.7
1554319_at	27.4	39.4	84.2	29.4	33.1	4.2	32.3	25.7	23.9	42.1	10.87	45.9	50.6	40.7	81.2	13	46.3	2	48.5	2	2.6	82.9	14.5	2.2	44.9	62.6	3	39	22	28.2	30.9	35.5	35.1	33.2	29.1	29
1554321_a_at	211.2	313.8	170.5	127.8	185.5	202.8	222.3	155	230.3	96.9	23.63	99.4	90	104.4	122.4	166.3	152	124.6	174.6	162.4	177.1	202.5	165.3	146.5	99.9	103.9	113.2	108	130.1	253.6	184.9	124.2	58.9	193.7	144.9	156.1
1554322_a_at	69.6	119.3	172.3	93.3	90	147	63.6	191.8	53	63.6	31.67	21	76.8	135.2	102.8	116.1	109.8	246.5	112.5	123.6	20.2	159.8	186.6	80.8	180.4	75.5	150.5	28.1	119.7	101.3	93.3	143.3	110.3	34.1	153.8	98.2
1554324_s_at	26.2	2.7	2.3	2.4	51.7	8.2	36.5	6.3	12.1	2.8	8.53	2.1	63.8	14.8	8.2	28	3.7	26.1	16	10.6	3.9	20.8	4.7	27.3	0.6	15.1	21.5	10.1	3.4	5.2	5.8	8.7	20.3	18	23.3	4.3
1554325_at	100.1	102.7	84.3	34.2	53.3	61.8	96.6	71.6	62.9	31.3	13.62	35.6	4.6	41.3	19.9	61.2	47.3	98.4	28.2	14.6	59.3	8.5	13.5	10.1	25.7	35.8	37.2	28.8	32.1	39.3	18.1	87.4	13.7	63.9	22.4	37.4
1554327_a_at	338.4	339.9	238.2	324.2	242.9	230.7	299.7	241.4	333.6	23.8	24.45	33	105.3	23.8	159.2	321.7	312.3	220.3	369	291.2	312	236.8	197.4	135	182.9	205.4	136.7	41	50.2	275.1	227.5	259.7	69.1	328.6	262.2	226.9
1554328_at	24.3	31.2	12.5	6	48.9	15.2	38.6	32	12.6	27.4	9.51	54.1	35.8	18.5	33.1	7.1	44.1	46.2	37.8	9	9.1	22.9	35.4	56.9	28.2	3.2	26	21.7	3.2	18	42.4	25.2	34.6	42	63.4	2.3
1554329_x_at	59.1	4	58.2	61.4	67	49.1	24.3	42.6	50.7	29.6	9.98	42.6	43	29.8	52.9	21.9	39.3	4	35.2	9.7	40	32.5	28	25.3	2.8	6.5	34.7	69.9	10.7	41.7	5.8	22.8	29.9	5.5	55.1	39.6
1554331_a_at	11.4	62.2	124.2	82.6	67.4	10	79.6	31.4	58	7.2	16.37	9.5	117.7	77.8	12.8	8.1	60.1	14.5	152.1	92.8	28.1	38.1	133.4	13.3	166	141	110.6	76.2	14	9	51.5	123.6	5.8	91.5	37	76.6
1554332_a_at	142	146.5	51.8	117	27.6	100.5	21.6	57.1	20.7	81.8	40.5	68.5	124.5	56.2	118.3	13.6	80.3	48.2	23.4	81.9	76.4	131.4	103.7	54.4	134.7	76.9	66.2	113.6	124.6	26.5	24.9	89.5	86.6	32.2	57.3	61.8
1554333_at	123.1	105.8	103.7	44.5	146.8	96.2	131.9	98.8	94.5	133.6	11.11	105.8	93.4	47.8	100.4	57.9	77.9	62.1	49.5	54.5	62	54.9	114.9	72.1	59.6	95.5	86.4	68.1	77.1	111.8	55.6	71	33.3	127.6	101.9	64
1554334_a_at	507.4	481.9	486.7	383.4	475.8	423.6	332.5	396.7	352.1	325.9	80.9	323.3	284.5	200.1	352.1	555.6	495.3	372.7	420.6	377.9	427.1	353.5	420.1	422	303.6	348.8	339.9	241.3	268	461.2	451.5	475.3	388.2	510.1	353.1	434.5
1554335_at	693	662	532.8	266.1	668.8	344.1	765	651.8	517.2	704.4	292.6	556.1	959.1	1004.5	546.9	776.8	702.8	861.2	640.7	764	515.8	446.2	360.8	1010.9	664.1	450.4	1248.4	450.4	1250.4	779.2	744.9	478.8	504.2	225.1	473.2	428.1
1554337_at	42.1	43.2	2	3.8	18.7	41.8	7.4	15.4	3.3	3.4	14.54	3.6	10.9	3.8	6.4	2.9	16.3	5	11.8	4	8.9	2.6	3.5	4.8	6.6	5.5	5.1	10.7	4.3	3.3	9.4	7.9	7.1	6.8	23.4	6
1554339_a_at	183.5	353.3	255.1	322.5	236.1	256.2	330.1	254.4	417.4	121.4	13.13	134.8	69.4	54.2	94.8	79.3	143.4	127.1	148.8	110.2	181.6	183	216.6	159.5	120.2	160.3	117.1	103.1	81.2	282.3	203	164	74.9	130	159.4	142
1554340_a_at	94.7	29.6	48.3	26.7	32	52.9	58.6	21.1	9.6	45.6	11.31	39.5	94.7	114	9.2	72.9	14.6	121.3	56.5	3.2	50.2	41.4	9.5	7.1	48.6	9.5	169.4	11.1	6	43.4	5	52	45.9	6.5	52.3	42.3
1554341_a_at	378.7	350.2	359.4	220.2	315.2	290.5	291.1	158.8	187.9	105.7	29.79	162.3	129	98.7	134.8	133.7	149.3	128.4	248.8	109.4	241.5	248.5	192.5	265.7	184.8	314.4	164.1	102.1	185.4	261.3	188.7	233.4	105.1	221.2	190.3	222.6
1554342_s_at	580.6	416.8	400.1	612	536.3	363.7	378	413.7	233.9	317.2	79.26	496.3	304.5	247.6	378.4	307.7	331.7	286	315.1	285.9	432.9	501.2	476.3	511.5	381.2	515.6	318.7	193.1	365.6	439.5	350.4	342.5	305.2	461.3	378.4	364.1
1554343_a_at	411.8	271.9	225.5	467.6	471.8	425.9	251	434.7	371.7	169.8	49.41	492.4	101.8	201.7	207.3	139.8	329.9	154.9	579	139.3	257.8	339.3	359.9	339.6	208.2	405.9	219.6	350.1	456.4	525.2	327	175.5	275.8	283.5	316.4	334.6
1554344_s_at	358.4	764.3	409.6	489.3	378.2	567.9	479.2	512.5	535.2	340.8	183.61	340.8	586.8	806.5	559.5	521.4	445.1	508.9	580.1	509.7	474.8	591.3	531.3	525.5	599.2	760.1	564.4	600.1	287.3	562.1	369.5	436.5	392.2	610.8	614.7	685.5
1554345_a_at	551.2	506.3	263.6	441.3	245.9	390.7	406.2	423	450.6	116.3	48.29	252.7	149.8	120.6	120.7	275.6	243.5	233.1	305.6	214.6	464.6	478.1	377.3	430.1	163.7	373	174.4	119.6	297.2	408.3	375.7	294.4	238.3	344.4	321.5	399.9
1554346_at	63.2	33.7	59.8	102.3	55.1	18	20.4	12.5	20.6	24.3	39.49	126.3	30.9	130.9	127.1	76.1	153.9	116.8	41.6	88	69.3	25.4	20	28.4	36.5	26.2	109.1	39.4	27.3	104.6	30.5	74.9	77.2	28.3	64.9	21.8
1554348_s_at	125.6	103.8	151.8	264.9	240.5	160.5	113.5	146	99.4	200.9	19.86	170.3	95.1	212.8	231.2	86.8	215.8	105.7	179.1	85.6	99.4	163.1	127.2	276.6	123	227.2	154.7	92.4	145	186.4	157.2	217.5	237.8	88.3	206.2	325.3
1554349_at	60.9	8.5	3.3	19.3	30.5	6.7	82.7	6.4	17	17.6	10.39	5	4.7	14.6	6.5	2.5	67.8	12.7	47	36.3	3.6	6.4	4.2	14.2	12.1	14.7	11.2	13.6	11.4	5.2	5.1	11.8	6.1	4	2.5	14.4
1554351_a_at	815.7	906.9	902.5	715.1	889.5	839.3	886.6	609.1	1063.3	439.9	234.09	698.3	535	396.9	641.1	446.9	469.6	533.7	740.8	455.8	503.6	557.7	692.3	525.7	656	622.7	663.9	422.1	412.1	737.5	774.3	697.7	438.5	505.4	682	733.9
1554352_s_at	832.8	971.8	920.8	786.5	985.4	612.2	880.3	720.7	831.2	495.6	259.5	842.4	502.7	473.5	623.5	631.9	717.8	574.9	1072.2	596.4	761.9	530	804.4	785.7	578	822.2	827.9	590.3	762.9	686	941.7	725.8	557.6	598	598.7	592.4
1554354_at	11.7	13	4.6	1.4	19.8	9.1	4.5	0.9	3.1	2.8	7.16	25.4	1.4	2.4	20.9	2.4	2.5	24.9	3.4	0.8	8.7	38	2.4	29.3	2.7	14.4	42.4	19.6	4.2	32.2	15.7	22.2	2.4	19.3	3.9	3.6
1554355_a_at	7	3.5	6.4	2.2	8.4	4	26.4	1.7	54.3	6.3	10.09	22.7	6.3	9.9	2.8	6.5	6.9	28.1	6.5	23.9	1	33.9	9.2	5.3	27.3	42.9	3.6	13.6	38.1	5.9	26.2	16.1	47.6	1.6	6.2	4.6
1554356_at	57.4	134.8	82.2	113.8	134.2	99.5	14.2	59.5	12.8	39.8	16.16	124.7	45.3	81.3	155.6	43.8	48.1	112.7	89.2	69.9	38.8	65.1	46.7	117.2	107.7	68.7	98.4	18.2	100.9	104.2	109.5	91.8	58.7	96.8	85.1	18.5
1554360_at	266.7	252.4	230.1	227.9	333.3	213	231.7	269.2	368.1	247.3	43.19	124	160.7	237.2	186.5	157.6	170	131.4	234.4	250.9	191.6	285.9	199.4	281.6	190.5	128.3	139.8	107	205.3	226.6	273.9	233.3	170	278.6	213	223.2
1554362_at	34	46.5	6	11.5	4.9	20.9	2.8	43.1	41	35.1	9.4	8.3	31.6	2.5	73.1	10.7	50.8	2.1	15	27.1	5.5	5.8	31.7	35.7	3.6	51.7	32.1	8.4	6.4	6.2	1.4	41.5	25.6	2.5	4.3	6.1
1554364_at	51.8	99.6	64.6	21.6	129.2	12.4	80.4	107.8	27.5	80.5	18.5	51	60.8	80.1	63.3	62.8	41.8	71.3	104.8	56	36	109.7	51.2	71.5	65.9	86.4	105	49.5	66.1	66.6	107.1	105	81.8	81.1	117.7	89.6
1554365_a_at	2365.7	2730.8	2781.2	2845.3	2460.5	2474.1	2879.6	2546.8	2557.4	2103.4	1074.69	1859.5	1286.8	918.2	2166.2	2320.6	2549	1866.4	2166.1	1805.2	2237.7	2205.8	2459.5	1921.8	3052.9	2346.4	2089.6	1457.6	1549.9	2607.5	3472.6	2704.6	1578.7	2239.1	2168	2600.1
1554367_at	110.7	160.6	123.2	138.3	133.8	176.6	132.3	91.5	129.1	169.4	26.81	156.6	178.4	201.8	213	64.3	138.7	174	94.7	95.5	68.9	105.4	121.4	183.8	164.9	83	218.1	263.7	68.6	95.8	72.8	136	174.6	50.3	102.8	137.4
1554368_at	2	26.8	40.6	59.9	1.3	76.2	27.9	2.1	51.7	23.2	9.43	40.4	3.6	7.7	3.5	9.1	2.9	12.7	25.1	4.1	3.8	2.2	1.8	20.6	5.3	20.2	53.7	8.9	22.9	33.2	2.9	27.3	27.7	1.9	12	36.9
1554371_at	86.3	62.4	12.5	51.7	34.2	23.1	28.2	95.7	61.3	22.2	16.99	83.8	56.7	23.4	73.8	15.5	61.4	85.3	12.5	58.1	57.8	25	83.7	90.1	89.5	18.1	67.1	41.4	25.3	67	27	17.7	59.8	53.6	49.1	30.8
1554372_at	46.4	123.9	77.7	81.5	43.9	17	11.8	62.7	100.3	14.6	11.71	411.7	30	51.9	129.7	39.3	90.7	42.5	13	12.1	97	56.2	15	73.2	15.4	41.6	128.6	118.5	37.1	48.3	12.1	60	71.1	32.1	59.2	37.9
1554374_at	9.7	75.5	9.2	19.3	12.5	37.8	67.2	16.9	14.6	53.7	10.2	9.5	57	25.9	11.6	5.4	34.8	50.9	92.6	12.4	10	39.6	37.8	49.4	65.6	31.8	6.8	81.3	16	53.2	11.9	10	13	16.5	9.9	40.2
1554375_a_at	3	72.6	14.4	59.4	7.9	15.7	7.3	8	46	14.9	12.26	32	6	74.5	19.1	9.5	4.3	22	53.7	4	2.3	44.6	41.4	6.8	63.5	3.4	25.1	11.2	2.4	2.7	2.7	25.8	20.4	41.7	3.2	41.7
1554376_s_at	133.8	110.1	77.3	73.7	64.7	79.9	115.6	69.8	57.7	65.5	36.78	117.7	146.8	96.5	229.9	86.7	156.1	53.8	123.6	50.9	17.2	109.2	55.1	81.7	154.6	110.7	166.7	204.6	124.6	63.6	59.1	156.7	100.4	35.1	67.7	182.4
1554377_a_at	10.4	13.3	5.7	3.2	14.6	8.1	47	24.4	11	10.1	12.68	4.6	46.5	15.9	6.2	3.8	10.8	8.7	17.8	4.9	4	4.9	39.4	5.4	6.2	6.2	17.1	12.8	5.1	5.8	5.9	11.7	5.7	7.7	17.1	4.6
1554378_a_at	4.6	12.5	3.3	4.7	21.3	6	4.7	34.9	4.3	52	8.54	4.2	18.4	5.9	3.5	31.1	17.3	5.4	4.9	10	3.3	7.1	47.3	2.5	6.6	6	2.7	33.5	3.4	1.9	5	15.9	19.8	5.3	2.7	2.7
1554379_a_at	9.6	89.9	56.9	8.9	60.3	8.4	40.6	18.9	7.5	82.1	49.77	75.5	170.5	23.3	28.3	4.4	18.5	54.8	142.9	29	5.8	112.7	59.3	26.8	24.7	203.6	10.3	8.7	27.9	86.6	125.5	130	40.1	55.6	72.3	6.6
1554380_at	19.2	11.5	7.3	37.7	43.4	3.1	12.8	5	56.3	4.9	19.84	11.2	9.3	5.4	4.8	55.5	11.4	24.6	11.6	7.4	6.6	33.2	6.5	4.5	43.2	12.8	37.1	4.8	10	17.5	4.1	9.3	46.7	4.5	3.6	48.1
1554382_at	36.6	19.2	109.4	10	117.7	93.2	66.6	28	15.3	80.1	20.48	25	9	61.4	131.4	6.7	28.4	17.1	69.3	32.5	80.6	129.5	78.8	77	15.6	61.6	34.7	14.2	12.5	9.8	4.6	18.3	49.3	37	27.5	79.1
1554383_a_at	100.4	159.8	80.5	29.9	158.9	122.7	120.1	57.5	13	18.3	28.85	21.6	20.6	13.1	18.8	49.9	29	12.7	68.8	19.9	76.6	28.4	14.7	17.1	11.3	29.4	22.4	20	11.4	215.1	79.2	26.7	6.7	33.8	38.2	14.2
1554384_at	47.5	52.8	23.6	69.3	18.5	70	2.9	41.3	20	3.6	10.93	79.1	64.7	39.6	25.5	94.4	64.8	32.4	73.7	119.5	55.6	41.8	32.2	4.9	49.2	87.4	38.9	74.3	66.2	52.2	36.9	44.8	29.4	2.2	48.8	53.2
1554385_a_at	170.1	128.8	161.7	162	163.3	203.4	160.4	160.1	238.8	60.8	20.09	14.3	76.9	118.7	76.7	111	119	219.6	154.3	150	104.3	89.1	80.5	151.8	133.1	175.7	137	7.1	109.6	220.6	124.3	157.4	71.8	100.2	189.7	143.4
1554386_at	3	8.1	6	14	18.1	3.7	6.1	7.2	16.8	4.4	27.06	4.9	9	12.4	9.3	8.8	24.7	39.9	20.3	11.3	4.6	8.5	5.1	6.1	5.3	4.7	13.3	5.6	11.3	4.1	10.4	7.3	11.4	37.5	10.2	8
1554388_at	214.9	286.4	251.7	159.3	252.6	81.1	340.3	190.3	229.4	386.1	143.11	191.6	625.3	575.7	398.4	129.8	150.4	220.2	247.3	256.7	116.7	217.9	208.3	200.3	225.9	132	416.3	391.9	372.5	168.6	132	152.3	414.6	139.3	191.2	154.1
1554390_s_at	2931.7	6776.7	6673.9	4437.6	5037	5234.4	3986.3	4382	6404.6	1038.9	663.62	1138.5	723.7	709.2	1806.4	1673.6	2073.5	2535.7	3004.5	2113.6	2743.7	2707	2545.3	1870	3090	2237.3	1490.5	949.8	704.7	3861	3450.2	2445.5	635.3	2117.2	2249.9	1926.7
1554391_at	31.2	99.6	15.6	48.5	19.3	106.4	14.5	109.6	37.8	63.3	18.88	26.8	18.7	24.3	92.8	44.8	94.6	18	33.5	42	17.2	111.8	10.5	25.6	74.5	84.2	55.7	32.8	13.7	22.8	71	78.5	46.7	20.9	15.8	14.3
1554393_a_at	148.5	85.7	85.4	106.7	128.6	15.6	83.8	23.6	103.7	29.8	33.5	129.2	110.3	57.6	116	77.4	48.8	72	61.3	84.8	60.8	62.8	129.5	64.4	38.6	95.9	96.8	101.9	39.2	60.7	71.5	79.9	103.5	34.6	100.4	93.2
1554394_at	6.6	29.8	7.5	6.4	31.2	26.1	13.2	32	3.5	30.9	10.37	5.2	3.7	8.5	26.6	6.1	65.3	1.8	67.7	6.5	7.9	6	25.9	6.7	3.2	85.9	51.8	87.2	42.6	2.7	4.4	41.1	15.6	4.4	24.1	18.8
1554396_at	134.4	346.2	138.6	179.3	291.6	203.1	167.2	227	161.3	145.9	44.75	382.2	177.3	181.2	302.6	132	199.6	124.5	196.6	80.2	141.8	214	234.1	146.5	140.4	190.7	199.5	287.8	139.3	150.5	78.7	207	116.5	213.5	167.6	132.8
1554397_s_at	734.4	901.3	690	691.5	757.3	732.3	498.7	647.9	731.2	132.3	44.61	115.9	16.3	160.9	148.6	342.2	432	337.9	461.1	303.2	461.9	490.5	411.7	216.6	251.2	422.7	296.7	98.4	191.8	576.4	691.5	413.8	165.2	269.7	421.8	545.2
1554398_at	11.5	9.3	3.2	6.7	33.2	3.9	19	39.6	17.5	7.2	13.76	3.2	15.1	19.4	7	11.6	15.6	5.8	14.8	95.7	7.2	3.6	3.5	27.8	13.6	31.1	77.1	53.7	17.2	9.9	10	17.5	75.7	6.2	8.4	17.7
1554400_at	58.8	58.1	15.1	78.6	31	57.1	27.1	9.8	57.2	68.7	32.71	133	68	32.8	115.2	20	36.6	64.2	113.7	29.5	46.4	68.2	14.2	110.9	62.9	17.6	38.2	45.3	40	57.1	26.4	36.5	21.7	29.5	81.1	73.4
1554401_a_at	4.3	16.7	3.5	5.2	4.4	4.5	12.5	3	4.6	7.9	12.24	7.3	9.4	46	46.1	10.1	8.1	12.4	5	11.7	5.6	3.4	6.7	14.2	5.3	5.2	14.5	6.1	8.2	4.3	31.6	14.1	14.5	7.9	8.9	47.2
1554403_a_at	11.8	9.3	12.5	2.5	8.5	49.9	24.7	25.8	7.1	10.1	11.24	32	21.7	7.3	3.9	7.1	8.7	39.7	9.4	12.1	4.7	2.6	7.9	4.3	42.2	7.4	3.2	2.3	12.2	6.3	7.3	5.3	7.4	26.7	3.9	7.3
1554404_a_at	4	8.1	4.4	5.9	10.8	9.1	5.7	4.9	12.7	5.8	20.32	10.5	9.8	5.6	11.4	4.1	5.7	4.5	8	3.2	4.7	9.4	5.3	8.4	7.4	5.3	9.5	6.2	6	4.2	7.6	5.2	4.7	3.9	6.9	9.1
1554405_a_at	13.2	7	30.5	48.1	8.2	6.4	14.2	27.7	23.1	48.1	14.45	131.8	4.6	75.1	11.6	29.3	23.8	11.5	15.2	54.7	9.8	5.3	6.5	19.4	7.8	39.9	16.8	77.4	9.2	8	27.5	12.6	6	7.9	12.7	3.7
1554406_a_at	1071.1	2254.6	3236.6	1539	1412.5	1840	1701.1	2259.8	2273	1151.7	116.7	285.7	881.2	1237.7	1961.7	2090.9	1230.6	1657.4	1906.2	2390.7	2438.3	1497.8	1479	1571.2	2315	828.1	1107.9	1583.6	758.5	2068.3	2490.8	1827.2	675.5	821.5	1358.2	1351.7
1554408_a_at	129.6	16.9	24.8	102.7	92.9	228.9	44.1	70.9	95	164	38.2	147.7	186.6	75.7	248.7	208.3	325.1	150.4	155.4	157.3	167.5	186.1	204.9	198.3	153.1	118.3	123.2	37.4	85	267	254.7	232.8	245.7	217.9	311.6	126.3
1554409_at	48.5	13.5	113.1	55.4	61.8	86.1	69.7	74.5	104.9	136.4	16.77	86.1	102.7	149	162	72.1	151.4	102.3	74.8	94.9	42.4	5.3	86.6	69.1	123.1	16.7	137.2	95.5	53.3	68	132.6	164.1	97.3	80.9	75.1	22.2
1554410_a_at	459.8	525.1	320.7	361.6	344.8	420.2	405.7	346.1	372.5	165.3	106.86	235	317.8	236.8	288.9	398.8	444.3	250.9	382.1	261.9	343.8	376.1	317	435.6	395.6	304.6	351	282.6	312.4	390.5	450.2	464.2	264.1	416.5	301.6	362.6
1554411_at	124.3	110.7	86.8	60	105.8	81.6	34.6	125.8	98.4	38.7	11.31	74.4	51.6	68.1	74.5	161	112.5	60.8	113.5	119.8	75.9	67.9	109	41.9	60.4	68.6	235	105.2	74.3	84.1	59.1	86.5	77	84.6	106.9	54.9
1554413_s_at	65.8	64	93.6	97.1	100.8	86.4	95.9	89	58.9	37.8	15.1	133.9	77.3	124.4	210.7	3.1	36.9	66.2	183	3.3	60.1	120.3	62.3	73.3	39.8	82.4	111.5	202.4	136.1	79	84.2	46.9	93	79.1	80.2	77.9
1554414_a_at	379.8	658.1	634.4	451.6	424.7	635.9	419	517.3	475.2	127.5	53.59	149.1	201.5	142.4	291.2	488.8	523.4	373.7	341.6	415	542.5	382.4	333.1	253	353	377	155.9	130.2	267.8	532.3	488	385.3	172.3	380.6	348.3	392.8
1554415_at	145.1	72.3	253.3	232.4	128.3	176.7	208.7	209.2	148.8	274.4	40.32	238.3	215.1	190.8	326.7	112.8	146.1	189.3	140.4	144.8	92.1	93.9	121.8	153.8	193	101	226.4	199.7	179.1	121.6	111.7	70.7	103.9	131.2	163.2	148.5
1554417_s_at	386.4	514.2	476.1	481.6	504.3	393.6	485.2	532.7	572	50.1	87.71	201.4	221.6	217.8	467.8	719.3	1053.3	598.3	850.5	810.6	724.8	614.3	814.8	655.7	641	754.3	518.5	224	364.2	815.3	914.1	628.2	273.4	827.5	586.5	756
1554418_s_at	45.3	50.7	1.8	51.5	3.2	3.7	20	39.2	2	20.8	9.1	28.6	30.9	39.5	9	24.6	75.2	68.6	42.9	4.3	52.5	4.1	21.2	5.5	24.3	30.8	29	29.7	5	4.6	15.4	7.8	1.5	72.5	1.2	2.6
1554419_x_at	37.2	56.5	34.5	54	108.8	115.4	10.3	13.2	12.8	8.4	17.99	86.4	13.6	78.8	153.5	68.4	64.7	67.1	83.4	52	33.6	11.1	44.6	10.1	7.6	18.6	67.5	154.4	79.1	31.9	50.4	59	13.5	79.2	44.5	16.2
1554420_at	39.7	59.7	24.9	128.6	159.5	91.6	12.5	34.6	226.8	27.4	18.34	14.5	46.8	87.6	125.7	94	73.8	47.4	29.3	19.1	60.4	154	32.9	26.5	81.4	40.1	82.6	49.8	32.5	16.8	176.5	21.8	18.6	19.1	60.9	24
1554423_a_at	2627	2773.9	2328.6	3247.2	3134.4	3267.4	2655.7	3062.2	3159.9	2880.1	853.9	3131.3	4190.3	3179.1	4811.6	4175.6	3965.2	4854	3954.1	3681.2	3853.4	4056	4574.2	4366.8	5037.7	4584	3586.5	2485.8	3486	4561.6	4226.5	4073.2	3822.6	3344.6	3584.7	5024
1554424_at	276.5	245.6	283.9	227	253.5	228.6	298.5	240.3	150.4	145.7	34.33	175.4	111.8	71.3	130.3	188.8	185.3	151.8	177.2	140	219.6	262.2	289.6	196.4	254	209.7	120.2	107.9	42.8	323.3	221	225.3	79.7	177.6	148.7	236
1554428_s_at	240.6	364.7	350	193.8	244.7	193.5	227	176	322	214.7	57.31	201.1	320.1	377.4	383.1	326.2	387.2	415.1	427.8	272.2	253.2	273.4	326.3	311.8	447.9	392.8	327.3	285.9	234.6	216.5	313.1	326.6	250.1	327.1	362.9	318.5
1554429_a_at	235.2	216.2	149.8	182.7	203.6	242.6	167.6	252.4	273.3	164.8	79.8	181.5	484	514.7	580.8	315.9	486.8	362.2	316.2	357.9	320.3	333.1	368.2	328.2	267.7	395.5	742.6	394.6	356.7	238.2	248	337.7	331.8	316.8	298	312.6
1554430_at	155.8	268.4	150.3	96.9	153	87.4	138.2	111.2	168.6	114.1	98.12	27.2	25.5	127.4	201.9	27.7	127	77.7	42	155.5	126.1	177.6	92.4	220.4	212.6	112.1	93.9	209.8	86	118.7	23.2	47.4	25.2	5.6	49.3	94.2
1554432_x_at	272.9	397.7	224.3	264.5	291.2	421.7	197.9	219.8	289.1	273.6	90.94	299.8	302.4	341.4	344	266.3	186.4	201.5	226	215.9	246.6	349.5	311.2	270.4	200	230.9	226.3	361.8	156.8	307.6	320.4	135.5	169.4	178.2	151.5	293
1554433_a_at	959.4	969.9	718.4	655.9	800.1	765.5	843.1	690.2	685.5	270.6	138.95	670.7	528.8	187.5	556.6	764.6	682.6	467.7	701	801.1	830.6	827.9	942	866.2	560.4	910.5	440.8	408.8	478.6	1029.8	785.6	902.9	483.9	929.8	683.3	785.6
1554436_a_at	57.6	66.8	94.7	69.7	33.1	65.2	45.4	14	13.5	27	12.4	10.8	49.7	68.7	141	41.8	27.1	80.4	39.7	23.1	5.4	67.1	49.2	62.1	19.4	33.4	102.1	76.4	66.6	47.1	13.6	56.6	38.6	48.1	59.4	43.1
1554438_at	24.7	67.3	42.5	22.5	2.2	10	2	19.5	10.5	17.2	12.1	3.8	2.2	21.1	2.9	26.9	20.4	21.4	2.9	10.1	18.4	17.6	7.4	5.4	11	44.2	3.4	7.7	5.6	6.6	30.8	15.8	2.5	2.3	6.7	2.1
1554440_at	139.6	170.6	83.2	131.7	132.7	238.5	89.7	90.9	112.9	131.2	18.78	30.8	171.2	60.4	62.5	59.4	57.1	159.9	154.1	99.8	34.8	69.2	18.8	88.1	68.5	58.6	106.1	118.3	87.3	85.7	118.5	115.3	77.5	75.1	108.2	94.6
1554441_a_at	1057.6	1254.4	1084.9	1033.7	1123.8	916.4	1000.7	844.6	1321	303	159.74	557.2	528.1	459.7	457.2	1190.2	1284.7	875.4	1245.9	1123.8	1492.8	1320.5	1136.7	951.9	755.5	1025.9	706.8	407.9	523.5	1405.8	1290.5	1138.5	557.2	1194.9	1228.7	1048.4
1554442_at	348.4	565.4	310.6	299	283.4	244.9	293.9	150.1	313.6	299.1	151.42	265.3	382.8	463.2	303.2	388.9	279	559.9	518.3	387.5	312.3	339.4	192.8	369.2	400	113.6	436.6	346.9	365.1	176.9	391.5	316.9	180.6	234.4	266.2	364.4
1554443_s_at	162	82.8	64.8	95.1	145.2	139.2	108.2	151.3	110.5	45.1	36.37	26	117.8	131.7	111.4	36.6	148.2	163.8	220.8	255.3	217.9	182.4	91.7	105.9	222.5	155.9	130.1	25.4	70.7	127.6	95.9	56.1	41.4	170.8	49.7	151
1554444_s_at	142.8	215.3	172.1	268	89.9	225	151	203.3	186	204.6	89.49	209.5	238.2	381.6	223.3	290.4	277.1	341.7	356.4	250.6	281	263.4	270	228.2	209.5	335.9	312.1	271.1	227.1	235.1	227.5	286.7	194.4	319.8	213.9	305.7
1554445_at	26.5	80.5	25.5	4.3	8.7	38.3	7.8	4.3	96.7	5.1	15.9	9.1	33.9	5.7	33.1	2.9	56.7	61	11.6	43.7	41.9	90.3	4.4	9.8	30.3	13.1	7.7	19.5	9.1	40.9	8.4	10.8	31.1	7.1	53.2	32.6
1554447_at	641.6	659	983.2	581.8	739.7	544.3	911.8	669.7	956.6	2448.2	358.28	1640.2	461.9	655.8	662.3	311.7	385	301.4	340.1	388.8	213.7	299.6	494.8	246.1	333.7	355.5	622.8	1134.4	428.9	294	352.4	575.5	544.1	345.8	440.8	187.7
1554448_at	88.2	159.3	214.3	80.7	143.5	155.6	128.3	102.9	182.2	130.1	16.59	156.9	148.4	143.3	125.7	117.4	116.7	100.7	140.3	39.2	24.6	118.3	99.6	88.6	93.7	87.3	99.6	92.4	84.7	100.5	85.2	143.3	85.3	101.4	116.7	52.6
1554449_at	50.9	76.8	86.4	52.4	45.6	36.6	48.3	84.3	95.5	11.4	8.39	53.8	48.1	55.2	84.2	68.6	30.3	69.4	50.7	67.3	34.3	45.1	68	39.9	38.8	35.7	68.6	31.7	2.1	51.4	51.7	65.1	3.3	48.1	79	22.1
1554450_s_at	185.9	443.3	206.3	252	316.8	167.3	203.4	165.5	323.2	124.4	40.8	119.4	156.6	75.5	210.5	292.9	290.9	231.6	506	206.3	292.2	420.7	388.4	356.3	420.5	359.3	168.4	175.4	211.6	362.7	346.7	429.3	192	282.1	311.6	231.3
1554451_s_at	316.2	586.8	354.9	401.9	293	255.2	263.1	332	583.2	95.3	74.63	328.9	313.2	313	564.6	475.8	680.3	497.9	563.4	563.5	665.6	539.4	620.3	527.7	533	425.7	618	258.9	406.9	731.5	614.4	370.3	280.9	297.7	499.6	635.1
1554452_a_at	220.5	169.7	41.9	187.5	248	187.5	211.6	254.4	147.8	217	48.6	216.8	215.7	284.7	115.5	94	181.8	99.1	225.6	43.8	162.6	120.9	180.2	138.2	63.9	175.5	147	21.3	216.3	145.1	233.3	101.3	111.7	9.9	162.7	70.4
1554453_at	76.4	166.1	125.4	111.4	123.6	117.7	97.5	91.3	176.4	125.3	15.81	90.3	94.9	52.8	99.1	70.6	56.1	52.8	115	119.3	118.7	103.7	132.6	64.2	135.9	129.8	72.1	17	77.5	84	120.7	206.3	74.2	120.4	91.5	131.4
1554455_at	336.7	408.7	331.2	203.1	377.2	192.2	970	307.3	359.1	421	219.83	1110.3	1099.2	534.7	415.1	501.9	404.2	186.2	291.8	439.9	458.3	638	602.2	583.6	261.3	550.4	485.3	615.4	668.2	261.5	383.3	280	562.8	1179.9	575.4	328.5
1554456_a_at	952.8	1068.2	571.4	697.3	713.6	623.8	1051.9	589.5	929.8	784.4	219.07	880.2	791.8	558.4	558.1	675.6	796.5	435.7	708.3	876.2	854.5	932.7	1135.7	1105.5	534.1	1028.2	823.3	459	1138.8	901.6	786.2	973.5	842.8	1384.7	833.2	962.6
1554459_s_at	1.6	11.6	5.8	3.7	50.3	13.3	43.1	2.4	10.5	10.3	13.04	6.5	7	48.5	2.8	10.1	4.5	4.8	3.5	6.7	5.1	3.4	40.3	16.8	12.2	16.2	8	18.4	9.3	3.7	3.2	5.8	14.1	12.8	5.8	23.4
1554460_at	1.8	64.3	25.7	87.6	60.9	5.9	34.7	2.8	21.8	7.7	9.3	3.4	49.4	42.6	32.5	34	1.6	19.1	43.3	12.5	30.2	1	28.4	6.4	16	60.7	43.9	70.8	22.2	46.9	5.9	44	49.1	42.3	36.1	7.2
1554462_a_at	981.7	889.2	862.9	1058.3	658.4	983.1	868.7	1112.8	804.1	180.9	74.5	182.1	330.4	95.3	360	573.3	454.6	295.1	404.4	272.6	523.2	456	343.6	356.7	556	779.6	668.3	87.8	351.3	509.6	527.8	584.9	265.6	668.8	403.4	588
1554464_a_at	1648.4	2605.1	1935.8	2015.6	1728.1	2592.5	1773.4	2093.4	1780.9	384.4	114.26	524.2	821.8	719	961.6	2090.3	1333.1	1880.5	1731.4	1808.6	2288.2	1908	1567.5	1851.8	1643.8	1325.9	684.5	743.5	878	2276.7	1710.8	1321	748.4	815.9	1454.1	1458.7
1554465_s_at	226.9	322.6	169.8	238.6	235.4	276.6	256.7	207.1	242.7	134.2	46.34	281.4	142.8	126.2	125.2	135.9	164.3	151.4	241.1	188.2	225.4	368.6	264.5	217.4	69.5	244.8	234.7	216.4	120.4	292.9	304.1	235.1	149.2	177.7	189.3	300.8
1554466_a_at	604.8	225.9	288.4	622.8	536.5	348.3	447.5	550.5	347.9	229.5	180.87	284.2	438.8	328.2	395	545.5	558.5	335.7	410.7	345.2	572.5	430.6	491.2	402.3	607.3	372.9	213.9	58.6	490.5	508.7	478.1	260.4	262.5	394.9	251.6	480
1554468_s_at	88.1	154.9	150.3	106.5	133.9	182.5	251.8	231.5	231	30.9	72.08	119.6	96.4	47.6	123.7	226.9	170	111.6	259.5	238.7	251.3	288.2	148.9	140.3	128	203	172.7	53.7	25.7	335.1	155	229.8	171.5	151.6	244.1	346.1
1554469_at	199.6	231.8	504.4	288.9	356.2	230.8	227.5	318.8	114	458.3	37.58	228.5	191.7	142.4	300.1	257.6	277.1	254.8	218.2	159.1	131.9	237.4	202.2	334.4	350.1	425.3	361.2	237	210.3	273.9	229.7	422.9	335	252.3	202.5	267.4
1554470_s_at	522.4	560.5	659.8	626.2	649.2	498.2	491.1	713.5	540.5	294.8	120.5	614.8	489.4	364.7	606.4	739.4	647.9	530.6	685.2	493.3	707.8	795.3	875.7	778.7	659.9	981	911.5	365.7	432.9	763.7	902.8	834.4	420.5	815.5	677.2	965
1554471_a_at	369	486.4	520.8	501.9	447.2	422.4	491.5	429.2	499	361.2	70.49	415.8	398.2	277.9	453.8	479.1	532.3	359.2	513.5	453.7	489.8	556.2	587.5	493.8	379.3	531.3	482	397.8	456.4	590.3	640.2	548.3	407.4	428.8	479.4	511.1
1554472_a_at	299.3	529.7	648.1	281.8	390.2	342.9	288.1	367.9	435.4	362	155.03	358.8	333.2	233.4	605.3	357.1	232.4	658.6	231	281.2	275.1	354.5	276.5	309	297.4	305	430.9	243.8	328.7	276	282.5	412.5	333.4	267.2	509.7	280.2
1554473_at	1.6	6.2	2.8	1.2	4.9	2.2	1.5	19.7	5.7	101	8.8	4.7	3.7	9.2	4.3	1.2	6.3	14.8	31.2	75.7	2.2	2.7	3.2	32.7	89.1	44.7	12	34	29.6	22.5	27.8	26.9	13.8	13.9	27.1	3
1554474_a_at	52.8	173.4	105.2	49.3	99.6	169.7	135.5	70.3	74.2	135.9	13.49	106.1	210.2	141.5	157.4	95	196.4	92.7	122.4	86.1	139.6	88	150.9	118.4	70.6	68.5	119	104.5	60.7	75.8	163.7	78.8	86.1	117	151.4	64.1
1554475_a_at	140.1	144.3	76.6	103.4	123.9	109.5	77.4	140.5	68.7	89.2	32.36	5.2	137.7	234.2	137.2	124.8	163.3	151.1	47.5	199.4	124.4	141.7	106.5	37.3	116.9	163.1	73.5	103.9	100.8	124.2	53.1	172.4	182.5	83.7	107.5	89.8
1554476_x_at	26.5	77.9	93.5	26.5	86.7	85.4	103.2	71.5	149	108.6	39.77	234.4	177.4	164.1	229	106.5	134.2	127	229.4	93.9	115.2	109.5	138.3	89	123.1	92.3	331.5	252.6	130.6	144.5	180.5	178.4	134.5	59.4	88	90.1
1554478_a_at	228.4	160.9	234.9	250.9	290.2	291.5	229	340.5	211.9	279.3	79.8	260.6	286.9	296.3	127.6	64.1	141.9	150.6	243.3	116.8	179.9	214.5	206.8	164.6	181.6	206.6	467.5	342.6	147.2	118.9	140.5	202.3	93.4	162.5	273.1	187.5
1554479_a_at	3840.1	4699	3006	4473.9	4181.3	3555.5	3565.2	3693.4	3186.7	4158.4	1979.66	5045	4609.2	3265.6	2799.4	5412.9	4683	5254.8	3629	4421.3	5542.5	4898.1	4371.9	4625.9	4068.4	2728.7	4380.8	4052.5	6510	4229.7	4405.4	4402.9	4757.1	5768.6	4451.3	4875.3
1554480_a_at	784.9	678	693.8	553.3	590.3	662	439.3	645.1	612.9	917.9	217.94	691.6	770.7	1116.3	743.9	991.8	434.9	854	761.6	882.9	910.2	941.1	984.4	978.3	863.1	919.8	285.6	843	635.6	707.4	639.6	480.2	782.2	575.6	771.7	715.6
1554481_a_at	264.5	617.8	690.1	568.7	782.2	420.3	429.7	495.3	702.6	299.5	135.72	342.1	108.1	201.7	444	505.6	731.9	339.5	722.7	379.4	388.3	601	626.5	487.9	482.2	671	465.8	191	221.2	879.1	759.4	723.6	296.2	327.2	427.2	337.4
1554482_a_at	585.6	680.3	580.3	566	398.6	846.9	629	444.6	555.4	226	118.51	550.9	343	197.2	338.8	558.3	594.7	549.8	548.7	529.1	657.9	670.5	508.9	501.5	394.5	416.9	514.8	235.9	494.5	562.6	569.1	568.5	316	664.6	530.2	649.8
1554483_at	115.2	293.4	134.5	216.1	81.4	222.6	153.4	82.4	156.3	279.7	66.97	116	148.7	212.1	267.6	126.1	213.3	153.2	163	115.9	149.4	224.3	132.2	167.8	218.7	207.6	162.7	163.4	110.3	132.8	75.6	198.1	151.5	160.6	153.1	216.9
1554485_s_at	3.1	4	4.9	4.3	3.5	6.7	2	3.1	5	3.2	9.78	15.5	4.8	4.7	5.3	3.7	4.9	7.3	4.9	4.8	1.8	4.5	4.2	3.6	6.1	7.5	9.9	4.7	2.1	3.2	2.6	3.8	4.1	3.7	5.8	3.6
1554486_a_at	115.8	67.5	106.8	161.7	78.1	62.8	75.1	80.7	49.3	60.6	15.3	78.1	73.5	130.5	146.5	87.6	79.1	120	58.9	52.2	68	56.8	46.4	47.6	119.4	79.3	107	151.7	42.9	43.8	82	136.6	81	78.7	75	79.2
1554487_a_at	445.3	602.9	654.8	514.1	508.5	407.4	553	484.7	589.4	607	133.73	685.1	472.1	709.8	736.7	396.5	745.2	542.8	616.7	405.2	332.3	272.9	479.6	445.3	359	461	924.8	618.8	490.3	581.9	559.5	468.8	343.9	405.9	560.6	454.1
1554488_at	26.8	43.5	7.6	65.1	82	15.3	31.5	14.9	9.3	49.3	10.9	7.1	32.7	84.3	57.6	33.7	46.1	38.2	21.1	36	5.4	19.7	60.3	18.9	21	59.5	7.8	61.1	7.6	38.1	9.5	17.8	14.1	50.2	10.6	9.5
1554489_a_at	149.5	173.8	133.2	207.5	157	153.6	87.7	102.4	78.9	55.5	17.59	97.9	10.7	87.7	192.4	77.7	45.7	12.2	70.8	56.2	67	76.8	76.2	68.8	67.1	127.7	138.9	70.4	34.8	80.3	97.2	107	64.1	111.8	91.6	104.3
1554491_a_at	58.3	89.4	53.9	27.7	7.6	2	48.7	67.6	8	47.1	14.86	9.5	14.7	64.8	45.5	5.3	11.8	18.3	30.5	49.4	42.1	22.1	16.4	13.1	27.5	6.1	73.9	59.6	9	3.1	3.3	44.7	37.1	3.7	25.5	7.3
1554492_at	7.6	1	26.4	11.8	1.2	12.2	22.1	2.6	8.4	33.9	8.34	37.9	2.2	12.9	30.2	3.1	21.5	0.7	15.9	2.7	2.7	8.9	2.3	7.8	2.8	8.8	3.3	2.1	1.9	9.5	2	3.6	30.3	4.5	42.2	6.4
1554493_s_at	244.2	433.6	358.8	216.4	264.8	248.3	368.7	247.9	364.3	194.8	36.93	170.2	177.7	118.9	191.2	227.2	238.4	233.6	316.5	157.2	227.3	335.7	369.3	281.8	237.1	342.3	263.4	82.2	110.1	266.3	268	294.6	159.3	304	308.2	221.8
1554494_at	7	4.1	5.3	20	23.1	38.5	2.6	2.1	10.1	28.5	11.71	3.9	36.8	8.5	16.4	2.6	22.5	31.5	3.6	67.4	24.3	6.9	52.8	22.1	48.8	105.2	106.2	12.9	52.9	40.6	40.9	4.2	3.3	27.1	41.5	12.6
1554495_s_at	37.5	14.9	77.3	50.2	58.8	16.6	48	29.4	57.6	43.2	13.7	78.4	73.7	58.5	49.3	58.1	52	29	73.7	10.2	62	59	26.4	5.1	50.3	73.3	64.6	119.5	25	35.6	36.5	37.6	3.9	54.9	74.3	44.7
1554496_at	31.8	36.5	129.6	64.6	59.2	64.2	21.6	80.5	155.5	18.6	15.61	103.9	82.7	82.8	67.9	32.9	48.9	60.7	60.2	12	60.8	59.8	16.6	84.1	73.9	79.9	49	41.7	31.4	52.9	40	16.1	63.7	50.4	17.3	56.5
1554499_s_at	6.7	107.4	121.7	129.3	117.6	130.1	29.3	47.6	80.2	66.6	16.49	9.7	81.5	33.3	55.7	117.7	95.9	139.6	85.7	67.6	66.4	16.7	174.4	32.6	108.8	110.1	223.6	39.5	8.3	37.9	15.3	165.9	9.8	93.9	111.1	44
1554500_a_at	15.7	39	66	6.6	24	2.7	58.6	19.9	9.2	17.3	10.5	13.5	38.7	5.1	41.7	25.9	10.3	10.3	3.5	35.5	34.6	24	28.2	19.5	3	9.6	2.9	4.7	51.5	31.9	4.2	36.7	54.8	34.2	2.7	50.6
1554501_at	458.4	264.1	462.8	247.3	443.4	221.5	448.8	293.7	536.5	994.9	206.23	600.8	1001.3	953.2	737.4	719.9	879	872.9	845.6	664	301.9	729.3	542.9	550.9	560.3	531.3	1007.5	873.8	1565.1	542.4	814.9	756.7	1162.6	954.8	920.3	378.6
1554503_a_at	693.2	1017.2	996.3	730.9	623.4	1020.8	892.6	1160.1	1096.1	1354.1	45.66	339	1847.7	1485.5	1333.6	1765.3	1016.1	2926.5	1005.2	1417.5	1241.7	948.1	876.7	1350.2	960.8	686.9	1670.9	1383.7	1692.1	1184.8	603.9	1026.7	2085.6	1332.5	1186	758.6
1554504_at	38.6	1.6	1.6	17.8	22.4	22.1	33.7	1.4	3	29.2	8.9	3	25	52.5	55	1.5	4.2	22.5	16.3	4.8	2.1	34.3	3.5	25.4	15.7	1.1	2	33.2	35.6	9.1	1.5	0.7	13.6	5.5	2.7	22.2
1554506_x_at	2.5	26.1	37.9	24.5	30.5	46.6	9.6	35.7	4.1	38.6	10.14	7.2	3.9	8.5	27.3	15.1	27.4	2.6	23.9	19.6	41.7	28.3	11.4	8.5	27.2	20.6	41.8	50.5	2.5	21.2	1.9	3.1	30.8	2.6	29.1	12.6
1554507_at	8.3	18	34.1	0.7	19.6	4.9	15.5	35	2.2	8.2	9.5	39.4	2	19.6	3.8	0.9	20.8	11.9	2.1	7.9	1.2	15.4	5.6	18	8.7	7	32.1	1.4	28.8	1	17	22.7	19.5	3.6	7.6	3.4
1554508_at	1020	1391.8	2066.6	1391.8	1238.6	1412.2	1270.9	1315.3	1355.1	252.3	119.21	263.9	346.2	285.1	554.2	932.8	995.9	1118.9	1359.5	928.3	880.3	967.6	728.2	901.9	1440.9	588	846.8	290.2	308.6	1823.1	1350.3	1070.9	232.6	872.8	878.8	1016.6
1554509_a_at	196.8	167.7	148	206.5	131.3	73.5	126.8	189.6	263.9	204.3	49.12	187.6	111.1	87	95.9	133.1	205.3	224.7	225.5	95.8	158.9	111.5	139.6	174.4	204.6	133.6	166.3	28.2	133.9	216.4	196	147.2	90.5	113.1	109.1	175.3
1554510_s_at	2961.3	3893	3736	3605	3087.9	3983.1	2703.5	3256.9	2918.7	855.9	578.08	1734	1678.3	1184	2513.9	2823.4	3607.8	2537.6	3175.1	2830.4	4476	2999.6	3142.9	2935.2	3105.8	3190.7	2437.4	1546.7	1791.5	3983.4	3606.3	3151.1	1536.5	2963	2489.6	4001.1
1554511_at	3.4	120	19.5	9.6	5.1	76.3	29.7	20.8	12.1	7.1	21.03	69	88.4	46.4	13.2	6.2	41.7	4.1	41.3	3.8	4.2	7.2	5.1	8	25.5	45.2	45.4	94.8	3.7	3.7	16.4	37.4	19.8	14.3	4.6	6.4
1554512_a_at	51.8	33	78.2	40.8	44.2	56.6	18.3	5.5	9.7	32.9	11.58	33.9	58.1	42.4	35.5	3.9	20	18.8	35.7	3.8	10.7	8.1	41.4	52.3	5.1	3.2	126.1	48.1	33.4	15.9	24.3	52.3	4.4	37.7	46.2	8.3
1554513_s_at	37.3	53.2	74.9	91.8	89.8	52.1	51.4	17.2	54.6	31.4	12.46	118.3	84.1	10.5	24.8	102	28.4	20.7	43.1	68.4	14.8	48.3	80.8	3.5	9.3	49.2	106.2	87.6	19.1	50.1	49.4	47.4	7.3	63.8	15.6	38.8
1554514_at	19.9	33	57.4	35.6	12.5	38.7	53.3	58.8	8.5	38	10.77	24.2	18.1	77.5	58.5	34.3	47.6	62	10.9	76.8	4.8	53.2	57.1	12.3	84	101.2	74.7	88.9	2.8	32.6	31.6	108.2	40.4	9.8	63.3	52.7
1554516_at	155.4	413.6	224.6	230.7	256.6	240.9	159.5	162.4	387.6	314.1	120.2	247.7	315.1	336.4	370.9	166.7	62.9	296.7	305.9	236.9	156.9	249.7	272.5	224.1	392.9	292.4	230.1	356.3	191.8	227.3	252.1	257.9	171.4	238.3	199.8	148.9
1554517_x_at	82.4	270.5	171.9	203.5	234.9	110.4	210.3	237.9	263.5	182.2	116.62	239.1	350.8	235.3	226.3	209.1	308	233.5	245.5	150.2	191.1	141.9	278.4	241.8	132.4	299.5	139.7	300.4	241.2	266.3	294	320.5	303.3	222.8	212.4	194.3
1554518_at	105.7	205	132.9	121.3	172	152.5	111.4	114.4	147.2	71.3	29.62	94.6	109.3	140	176.5	96.6	80.5	110	223.4	83	145.1	133.6	162.6	121.2	94.7	193.8	131.1	104.2	158	138.7	172.1	97.2	80.8	75	148.5	171.8
1554519_at	70.3	150.2	103.4	96.8	106.1	36.5	129	109.1	103.3	156.1	16.49	74.7	127.4	91.5	30.6	70.2	117.6	60.9	76.9	56.6	25.7	103.5	27.5	34.4	52.2	96	125.6	12.6	113.3	68.5	79.8	83.1	90.9	109	83.6	40.7
1554520_at	89.2	162.6	154	108	101.1	203.1	104.8	187.1	158.8	117.8	38.19	217.1	94.1	59.3	95.6	108.7	113.1	108.2	198.3	161.5	259.7	198.3	95	279.1	227.8	153.4	126.5	163.8	76.1	167.1	78.5	130.6	114.1	184	61.1	191.9
1554522_at	110.1	97.2	247	376.9	336.7	263.3	171.8	274.5	68.3	234.7	25.05	224.7	196.3	208.5	162.8	234.2	159	175.9	182.6	97.7	114.6	183	176.9	205.5	301.3	167	262.6	131.5	153.3	199.4	211.4	111.9	124.2	46	218.8	143.6
1554523_a_at	166.9	296.1	239.9	418	223.8	280.6	206.7	179.2	215.2	236	62.9	135.9	167.7	252.6	266.8	244.7	302.9	213.2	215.5	261.5	195.3	232.9	284.5	250.9	342.4	266.5	311.7	270.2	126.3	254.8	378.1	287.3	221.5	212.4	244.6	248.1
1554524_a_at	8.3	9.5	6.7	4	59.2	2.2	5	11.9	3.1	16.6	10.1	24.5	2.8	2.7	42.4	46.9	49.2	14.3	5.4	8.5	4.5	33.6	21.5	21.1	1.9	29.7	51.5	8.1	28.6	27.2	4.6	42.5	99.8	1.7	29.7	19.4
1554526_at	3	6.2	2.6	2.3	2	6.6	6.8	4.2	1.6	25.7	9.92	11	20.7	40.5	5.7	5.5	2.4	15	2.2	2.2	3	1.3	8.8	1.5	9.3	6.1	11.5	7.4	22.8	22	27.1	21.4	31.9	5.4	14.1	36.5
1554528_at	5.1	8.9	6.2	5.3	4.7	5.4	4.9	5.1	4.5	10.1	10.88	1.5	9.4	4.2	59	6.7	28.5	39.9	7.8	1.1	5.3	30.2	23.9	7.1	9.6	17.1	56.4	11	17.3	5.2	5.2	8.7	3	7.2	3.1	7.7
1554530_at	51.9	7.8	4.6	6.4	9.1	3.2	1.7	3.3	6.5	12.1	12.09	3.9	11.7	9.1	5.7	2.2	7.1	3.7	15.3	5.3	11.6	10.3	21.3	12.5	7.1	11.6	16.5	4.3	27.1	5.9	5.4	12.4	32.4	12.4	10.8	8.9
1554531_at	147	224.9	169.4	63.8	172.3	164.2	171.7	40.1	101.5	87.5	58.89	41.9	212.4	36.4	194.4	234.8	289.2	55.7	238	199.4	150.1	290	295.8	267.9	176.1	222.3	125.7	145.3	294.9	222.4	200.4	229.1	41.1	91	247.1	207.1
1554533_at	29.9	2.8	52.7	3.6	8.1	18.2	9.8	20.8	43.5	52	11.29	7.6	39.2	61.4	32.5	4.6	77	19.6	3.9	4.8	44.7	58.9	4.2	39.3	98.5	35.5	52.9	25.8	23	50.7	13.6	4	37.5	5.2	17.8	22.5
1554534_at	129.2	149.9	198	181.2	266.8	197.8	197.3	189.4	171.6	31.4	18.42	3.8	106.1	95.9	75.3	99.1	187.5	224.4	140.5	184.2	114.6	205.2	196.9	114.9	128.1	152.7	99.1	112.3	6.3	176	130.8	127.3	46.8	98.4	142.5	127.9
1554536_at	70.7	31.8	80.3	89.6	132.4	70.1	78.3	89.2	69.5	122.5	8.84	29.9	51.9	45.9	42.8	44.2	41.1	111.3	27.6	47	65.6	73.4	69.5	2.9	70.8	68.5	16.1	76.7	24.4	29.6	92.2	75.4	24.3	31.2	43.1	70.7
1554537_at	57.5	114.8	137.2	124.8	101.9	50.6	83.7	131.3	76.5	85.7	20.09	105.1	107.4	99.9	114.3	99.3	96	86.8	143.4	89.5	33.4	126.5	84.3	74.4	88.7	80.3	123.8	74.6	102.1	80.1	151.8	68.4	58	74.5	61.3	83.9
1554538_at	105.6	161.4	163.2	139.7	102.1	217.4	269.2	115.5	179.3	72	42.73	207.8	227.1	217.9	171	117.6	149.7	152.1	113.5	27.5	107.3	95	54.4	120.6	79.2	122.2	129.5	125	62.8	66.6	60.5	119.4	50	54.5	140.9	109.9
1554539_a_at	676.3	458.6	407.9	466.1	455	424.6	336.9	396.1	486.7	194.7	144.99	305	270.4	348.5	538.7	473.6	872.1	359.9	571.8	478.2	650.1	516.7	597.8	384.3	496.3	507.2	458.6	218.1	489.3	905.8	848.4	388	554.1	576.3	563.2	807.1
1554540_at	4.7	1.8	2.7	3.8	3.1	1.4	22.8	2.6	7.3	11	8.77	6.2	1	5.2	4.8	38.5	2	6.6	1.7	4.9	9.9	3.8	2.6	45.4	33.5	2.2	10.3	1.3	15.7	18.1	1.7	2.3	3	9.2	0.7	3.3
1554541_a_at	16.4	88.8	23	11.5	31.2	15.2	8.3	8	20.9	65.5	23.74	83.6	91.8	146.9	97.9	13.3	153.2	66.1	17.5	88.5	10.4	77.7	58.5	53.7	17.2	13.7	58	78.4	128.2	9.5	63	126.8	115.4	19.8	13.9	19.7
1554542_at	143.1	80.7	161.8	104.2	76.1	118.7	105.4	61.3	180.7	30.3	39.62	175	90.6	162.6	197.2	69.6	213.3	126.8	159.7	83.7	114.8	183.9	138.6	137.6	67.1	177.6	113.7	299.8	74.6	107.4	143.6	71.3	150.5	100.5	78.5	161.7
1554543_at	181.6	383.5	342.7	386.7	681.8	291	698	401.8	535.9	529.7	159.7	540.6	517.5	1027.7	591.9	386.1	348.3	308.8	505	244	116.2	513.1	328.1	396.1	356	273	552.3	439.6	217.8	186.5	322.4	415.2	387.7	148.3	351	113.5
1554544_a_at	1298.1	3587.9	2904.7	2357.2	3244.7	2365.8	2448.6	3485.9	3338.1	1564.1	1964.56	1849.9	1957.1	3221.1	2353	2715.4	1950.8	2476	4782.2	4426.2	1750.2	1583.2	1599.2	2846.8	2542.8	3706.5	5199.6	1922.6	2160.4	2583.4	2474.3	3071	2461.5	2191.1	2198.6	1386.3
1554545_at	7.5	144.7	62.3	30.6	81.7	28.3	18.1	71.8	47.2	43.9	14.77	49.3	81.4	104.1	89.6	59.2	85.9	83.7	77.8	103.4	34.8	58.1	59	53.3	44.5	57.4	71.3	176.2	5.1	56.3	46.8	61.1	23.6	71.6	79.3	26
1554547_at	14.1	1.5	3.6	6.2	6.2	10.7	1.7	2.5	20.3	18	8.78	3.5	6.3	18.8	25	2.2	2.7	1.2	2.2	4	29.6	6.3	28.3	4.4	9.7	2.6	3.1	2.7	25.7	31.3	10.3	20.4	76.8	29.2	0.9	22.1
1554549_a_at	111.8	192.3	179.9	268.7	168.2	188.1	208.1	227.1	222	180.2	20.33	181.2	239.5	156.1	265.7	125.5	143	159.5	98.2	119.7	105.7	205.2	179.4	155.1	217.9	259.4	253.1	197.1	112.9	145.6	108.8	198.7	179.6	135.2	152.1	151.1
1554550_at	1	3.7	2.3	10.8	1.2	13.4	1.4	4.5	24.3	5.1	8.87	5.6	3.7	2.2	3.5	1.6	3.6	2.5	26.4	16.9	3.9	2.3	13.3	2.4	3.6	5.9	5.4	56.8	48.6	21	22.8	1.4	31.8	1.4	17.2	3.2
1554553_s_at	648.5	648.6	730.1	573	541.6	869.9	530.1	706	549.6	418.5	207.31	446.6	976.7	940.5	972.1	1006	964.4	1530.6	1041.3	899.6	890.9	820.4	801.8	792.6	740.8	728.8	1025.4	613.7	770.3	853.9	698.4	732.6	797.2	797.5	986.6	825
1554554_at	23.8	37.5	19	12.9	38.8	10.2	32.7	45.5	105.7	27.3	27.02	132.7	9.4	145.8	36.3	63.4	46.5	27.6	30.9	111.1	9.3	115.8	70.9	7.4	92.4	16.7	57.7	197.6	37.5	49.4	84.2	70.1	41.9	41.3	23.2	105.3
1554555_a_at	637.3	446.5	411	540.1	598.1	366.5	333.8	504	403.3	555.2	173.27	686.9	433.5	376.4	325.3	496.5	503	280.8	313.3	458.4	342.6	454.6	375.6	421.9	297	466.7	426	478.7	516.6	443.6	491.2	485.9	522.1	360.2	347.9	474.5
1554556_a_at	61.6	209.4	117.7	128.8	194.4	137.6	133.3	95	210	60.4	59.2	101.1	154.6	190.9	213.1	161.3	181.4	194.7	107.3	72.9	122.2	184.9	126.6	89.4	201.5	135	165.9	184.4	124.5	198	83.7	46.3	125.4	127.4	103.5	170.2
1554557_at	199.5	142.3	135.9	144.6	155	116.1	188	107.2	106.1	72.6	30.19	117.3	126.2	72.2	133.5	211.2	111.3	137.9	155	123.1	132.8	221.5	94.9	238	206.2	211.8	171.4	133.8	98.1	224	140	154.3	62.3	185.6	126.8	166.8
1554558_at	69.6	70.6	30.8	29.1	33.9	36	44.9	85.4	92.9	93.3	15.13	123.9	134.1	158.7	95.2	58.1	96.2	80.1	49.8	40.8	43.2	53.6	41.2	42.7	100.3	101.8	9.2	99.7	63.6	75.7	36.6	98.3	55.7	41.3	89.6	91.2
1554559_at	57.1	30.2	32	51.3	28.7	133.1	12.8	28	48.1	15.8	40.07	15.5	80.7	38.5	56.3	78.7	45.8	31.4	24.4	28.8	59.7	36.1	9.4	46.6	23.6	39.8	94.2	10.7	8.1	22	9.6	36.3	32.2	16.5	15.4	38.4
1554560_at	9.2	9.9	10.5	15.8	4.9	105.3	9	35.9	5	2.5	12.36	3.2	5.4	4.8	38.3	2.1	3.8	26.4	20.2	16.2	8.1	1.8	24.5	2.4	4.8	12.5	35.6	4.7	2.1	2	9.2	56.8	43.5	4.6	14.2	40.2
1554564_a_at	92.4	189.3	233.1	124.1	204.5	133.6	195.5	104.7	163.3	350.1	77.8	351.5	237.1	267.9	381.5	150.5	141.6	290.2	115.6	221.9	107.1	204	194	249	249.8	153.8	272.7	439.3	265.6	144.7	253.2	231.7	446.3	119.6	204.5	61.7
1554565_x_at	155.1	203.4	540.2	223.4	425.5	98.2	460	334.3	541.9	1062.6	264.55	651.5	730.4	792.2	528.2	489.2	577	758.6	399.1	612.9	125	240.9	409.8	313.4	568.7	335.3	435.4	927.7	543	311.8	621.3	616.6	1165.2	582	647.3	40.6
1554566_at	7.4	124.6	107	135.2	59.2	82.2	79.5	26.4	69.7	101.1	29.12	60.4	41.7	92.2	138.5	71.9	51.8	83	60.3	73.8	63	111.4	5.6	130.8	72.1	21.8	202.2	76.4	20	73.4	16.8	196.2	62	127.4	30.5	93.2
1554568_at	5.1	3	56.3	35.3	51.8	50	29.7	6.4	7.6	2.8	12.61	41.3	7.2	62	46.3	77.8	8	42	49.2	11.8	59.5	3	6.5	54.3	9.6	109.5	40.6	59	42.5	35.7	39.2	90.6	35	9.6	71.3	8.9
1554569_a_at	475.3	1303.5	1673.1	822.1	882	708.9	864.7	620.9	1711.4	944.2	340.78	647.7	1349.4	793.3	1624.6	1420.8	1774.5	1717.7	1815.1	1598.5	1554.3	1531.1	1728.8	1370.1	1454.5	1578.6	1029.4	1212	774.3	1766.3	1394	1605.9	762.9	1675.4	1293.1	1347.8
1554571_at	636.9	581.3	588.2	602.5	856.1	506	656.8	594	527.6	505.1	259.88	288.5	378.7	209.3	664.8	748.5	939	678.5	1230.6	833.9	407.1	716.2	573.6	705.9	412	622.1	584.7	211.8	336.1	551	836.8	810.7	420.2	633.7	822.1	586.2
1554572_a_at	155	202.3	108.1	161	234	168.9	100.5	168.3	168.6	110.6	37.48	178.5	139.1	92.7	115	162.6	214.9	95.7	112.5	104.6	100.7	120.7	99.3	131.3	186	216.2	63.6	62.2	98.1	134.1	154.2	135.8	171.3	152.4	108.5	107.9
1554574_a_at	1454.5	1547.4	1297.4	1283.2	1076.1	1855.9	983	1447.4	1161.1	671.6	169.67	693.5	1397.8	1176.2	1834	1072.8	1157.6	2139.1	1263.9	1071.5	1053	1175.5	1314.6	1200.5	1260.2	1194.9	1396.7	897.5	679.8	1502.5	1425.5	1230.2	658.5	846.4	1430.7	1394.5
1554575_a_at	63.5	228.7	103.7	133	152	178.8	114.1	247.9	201.2	15.3	84.8	169.3	98.7	361.5	70.8	188.6	43.8	139.8	178.2	98.4	160.6	170.4	152.2	254.8	87.4	126.9	227.3	180.6	128.1	266	115.2	184.1	71.2	145.2	30.7	261.9
1554576_a_at	48.8	14.4	3.2	19	112.5	37	30.2	69.8	26	14.2	25.08	14.3	10.3	72.5	119.5	88	26.6	19	25.2	26.9	43.4	37	40.8	49.1	4.5	23.7	48.2	19.4	64	26.7	98.4	125.4	106.9	111.8	49.2	90.6
1554577_a_at	1516	2046.2	2021.9	1644.7	1725.4	1619.6	1432.2	1541.4	1498.8	299.3	209.78	989.7	572.8	376	675.7	996.7	1271.8	856.4	1441.6	1068.5	1376.2	1252.5	1277.3	1224.8	928.8	1262	638.2	417.5	572.2	1521.3	1501	1196.1	592.7	1038.7	978.1	1297.7
1554578_at	89.5	112	87.9	112.2	118.7	113.3	54.6	95.5	171	106.6	71.19	124.8	219	130.7	72.6	102.3	83.7	85.2	47.2	94.4	146.5	98.6	94.4	22.5	17.3	63.6	139.4	179.8	122.7	71.7	52.6	132.6	104.8	86.2	119.9	90.5
1554579_a_at	5.7	36.7	10.2	57.8	23.6	58.4	3.8	47.1	77.8	5.8	17.35	3.8	89.9	22.2	71.4	43.7	14.2	19.5	90.1	8.5	10.7	5.5	66.3	49.1	36.6	53.7	71.8	38.9	13.8	71	39.7	4.6	68.8	9.2	61.4	40.5
1554580_a_at	117.4	151.2	64.3	139.9	120.2	136.2	116.8	83.7	77.2	195.2	71.73	98.2	12.8	135.7	193.6	116.8	33.9	22.2	43.5	32.8	48.3	95.6	100.1	171.5	69.4	65.5	106.4	92	76.9	16.3	46.5	69.7	16	90.1	76.8	80
1554582_a_at	67	75.6	47	10.3	54.3	49.2	77.6	50.9	92.3	101.5	20.53	31.7	62.8	82.2	135.4	102	17.6	65.9	60.3	62.2	47.8	61.3	114.5	9.5	76.2	96.5	67	67.6	27.2	34.6	87.9	59.7	15.4	61.2	72.4	59.4
1554583_a_at	14.8	16.9	11.2	54.5	68.8	10.6	7.3	5.6	96.8	4.7	18.12	35.1	6.7	49.1	36.3	5.5	64.6	22.7	51.5	8.2	32	4.9	12	13.1	19.8	63.5	84.5	21.2	13.5	4.7	13.4	16.4	10.9	7.1	21	6.7
1554584_at	9.7	12.3	60.5	35.9	10.8	22.1	14.2	5.9	40.3	5.8	14.57	11.9	7.9	10.2	44.8	8.4	19.7	12.9	16	5.8	14.2	54.8	5.8	11.9	52.8	100	11.4	12.3	13.4	14.8	13	58.7	3.5	14.8	37.7	5.5
1554586_a_at	183.5	90.9	81.3	160.3	71.4	122.3	82.1	16.7	162.1	76.2	33.9	84.2	201	295.3	165.1	75.2	17.3	144.4	120.6	101.7	90.7	149.3	92.2	75.1	219.8	73.8	179.2	299.9	168.3	71.6	51.1	127.6	66.3	102.1	204.2	103.9
1554588_a_at	117.6	126.6	101.1	66.2	80.7	100.9	119.2	31.4	114.9	42.1	11.62	96.6	37.5	130.8	43.6	76.5	44.3	31.5	92.3	103.1	112.6	60.9	91.7	59.5	50.3	44.1	76.7	47.5	90.2	76.8	54.8	43.7	57.7	52.5	63.6	64.3
1554589_at	121.4	211.1	75.3	104.4	29.2	248	114.1	120	126.9	81.2	24.97	144.3	140	131.1	110.5	115.1	151.3	138.6	118.5	75.4	64.7	145.9	111.1	236.1	232.6	91.6	194.2	258.3	41.7	51.8	143.6	130.5	92.5	146.9	163.1	115.7
1554591_at	84.8	169.1	69.6	84.8	149.4	158.6	101.4	3.7	9.2	101.6	22.83	54	106.2	45.3	104.6	69.1	72.4	61.8	7.9	32.9	62.3	73.6	63.5	85.1	42	104.6	89.1	87.4	62.8	51.9	87.1	77.2	52.7	86.2	58.2	77.1
1554592_a_at	2.5	12.7	1.6	1.8	24.1	2.9	2.5	2.3	5.7	1.4	8.86	9.9	9.4	15.8	2.8	31.1	2.5	8.9	1.6	1.8	1.7	1.7	15.4	24.5	3.6	21.9	18.7	2.1	1.3	8.6	2	1.7	1.7	14.9	8.1	27
1554593_s_at	4.3	6.9	5.3	1.4	0.8	7.5	4.4	1.7	7.8	4.2	9.51	3.9	13.9	23.9	1.6	28.6	12.7	27.2	1.9	29.8	3	24.5	16.9	9.4	2.8	3.2	56.4	4.4	18	6.7	4.2	59.7	17.1	2.6	41.6	2.7
1554594_at	48.3	115.4	170.5	95.1	90	178.1	129.4	87.1	97.7	181.9	12.19	93.6	162.8	277.8	150	129.2	150.2	172.6	147.9	231.1	141	116.1	96.2	146.7	332.5	102.6	168.2	107.3	115.9	170.5	151.4	133	189.5	167.1	156.4	62.3
1554595_at	1085.7	980.8	1112.5	740.9	1060.6	729.2	1079.6	879.3	1485.8	2100.2	789.91	2472.8	2180.6	1998.3	1519.3	1514.6	2299.9	1895.8	2094.4	2231.8	891.5	1721.5	1262.3	1579	1537.5	1482.7	1645.3	2207.8	3422.9	1086.8	1545.3	1562	3248.6	2247.7	1934.2	953.1
1554597_at	717.7	714.8	668.1	530.8	761.3	618.8	689.2	601.7	666.4	1133.4	223.55	797.9	705.4	559.9	693.2	662.6	738.7	415.5	687.2	720.4	621	665.5	722	628	558.5	725	774.5	649	775.2	651.1	771.3	672.2	859.2	660.2	681.4	546.5
1554599_x_at	658.2	658.9	735.1	746.4	815	768.2	762.6	878.6	893.7	1107.7	233.41	998.3	652.5	562.2	713.4	607.6	750.2	409.3	681.7	680.4	576.1	669	655.4	720.6	653.5	753.3	772.7	735.9	634.1	796.4	689.5	616.2	709	730.9	684	550.2
1554600_s_at	246.6	220.3	219.4	153.9	82	285.7	100.2	115.7	149.7	73.4	57.82	187.3	221.8	286.3	396.3	424.3	339.5	460.5	301	329.9	196.9	182.8	188.6	161	85	274.7	220.2	71.8	103.9	149.1	94.5	210.4	111.7	197.1	243.1	220.1
1554601_at	2.5	49.5	8.9	37.9	58.4	74.1	19.1	29.9	70.5	27.8	11.86	85.1	62.5	20.8	5.2	17.7	4.4	66.1	4.6	28.8	7.8	50.5	29.5	34.9	43.3	4.9	147.1	42.1	2.2	12.6	41.6	8.7	29.8	22.1	35.1	23.4
1554602_at	457.7	234.9	708.6	369.7	631.2	295.3	212.2	392.9	235.3	530.5	68.25	261.7	296.3	315.6	380	294.7	451.6	641.4	469.8	379.6	131.6	520.5	177.5	318.6	586.9	505.2	325.2	364	589.9	578.2	543.6	497.2	348.7	240.5	345.2	239
1554604_at	66.7	99.7	67.8	37.9	21.8	43.9	7.7	40.2	15.2	18.8	10.46	18.5	20.3	5.6	56.4	71.1	60.2	52.5	24.3	124.6	53.6	31.3	13.6	11.1	128.8	51	15.9	76.4	16.4	27	16.9	15.5	13.8	82.4	22.7	55.8
1554606_at	347.5	446	484.8	311.3	382.4	234	519.7	326.2	362.2	174.4	38.56	281.1	196.3	83.3	225.3	264.9	410.4	194	410.1	195.3	340.1	484.6	451.8	478.6	346.8	575.1	345.5	142.2	125.5	462.2	462.3	441.1	120.8	471.5	340.5	273.4
1554607_at	65	79.4	70	19.6	90.9	41.3	50.3	49.9	72.3	8.2	11.8	14.1	2	57.3	11.3	45.2	75.8	44.8	113.2	66	83.6	87.9	132.5	119.9	42.2	106.2	52.1	2.8	50.5	137.1	103.4	102.4	45.1	80.6	65.6	92.1
1554608_at	1364.7	868.1	742.8	974.6	1276.9	829.3	829.1	869.3	1319.4	1583.7	339.34	2202.2	2002.6	1710.4	1471.3	974.1	962.8	912.9	1034.8	641.9	444.1	791.9	1146.6	765.5	679.7	1000	3668.4	2194.3	1004	691.6	916.6	1442.9	2005.1	1232	1208.3	526.5
1554609_at	267.1	194.9	102.2	198.9	158.4	153.5	314.5	179.6	222.3	162.6	21.69	271.9	117	151.7	142.4	172.7	129.4	90.5	136.2	113.1	208.7	205.4	179.4	240	36.9	158.9	122	179.1	183.6	209.5	157.2	158.5	160.4	170.8	81.7	188.5
1554610_at	29	22.6	78.1	27	16.6	42.4	81.5	37.8	39.7	24.3	18.5	62.5	111.4	30.9	114.2	43.8	21	12.7	16.2	34.9	56.3	20.2	19	27.7	46.9	32.8	18.4	34.2	9.2	6.5	55.6	65.7	17.9	16.5	13.8	78.8
1554612_at	78.3	46.5	20.6	28.4	45.7	23.9	50.3	79.1	39.9	36.9	14.52	77.1	67.4	30	126.2	47.5	11.4	70.2	69.3	3.4	2.9	59.9	14.6	53.6	10.3	36.1	71.9	7.4	38.9	36	13	41.9	50.2	50.6	50.3	4.7
1554613_a_at	12.7	31	43.3	37.1	11.3	25.7	29.4	110.9	28.7	14.7	109.01	7.1	8.9	11.5	28.4	18.8	31.8	79.2	20.7	8.6	28.1	25.6	23.8	98	16.6	19.4	7.5	13.9	10.1	43.2	27.9	23.9	17.3	9.7	24.3	67.7
1554614_a_at	59.7	160.7	152.1	179.8	120.7	69.8	35.8	75.7	52.4	91.8	17.94	102.9	100.8	81.4	207.2	197.6	159.4	115.7	209.7	203.7	88.5	220.3	225.5	187.6	132.2	96.1	181.5	87.4	29.5	135.6	253.3	173.4	79.7	186.2	125.4	107.3
1554615_at	10	27.2	38.9	75.8	79.7	7.6	23.7	57.9	181.7	74.9	26.04	9.2	38	113.7	30.4	72.6	36.5	23.7	110	18.5	84.3	117.5	15.6	17.5	14.3	67.9	73.9	20.8	38.4	4.6	16.6	55.8	51.1	83.8	44.6	92.2
1554616_at	120.8	170.2	123	95.7	171.4	156.4	152.6	70.8	162.9	111.5	30.11	195.6	143.2	106.8	183.6	110.3	126.8	190	208.7	66.8	139.6	163.1	172.2	106.8	155.5	152.6	182.8	177.9	90.5	149.6	90.6	191.1	126	185.5	105.2	217.7
1554618_at	41.1	78.9	6.9	43.4	13.7	17.6	105.2	26	46.7	60.8	37.65	6.8	19.3	21.4	54.2	12.4	94.9	43.9	21.7	15	34.7	88.1	50.2	14.5	78.8	38.5	16.1	12.9	90.5	10.3	54.6	33.8	43.6	103.1	26.1	47
1554619_at	17.6	65.7	36.3	43.5	7	23.8	37.9	9.1	33.8	2.6	7.82	6.3	0.8	1.3	5.1	17.3	2.9	14.9	20.9	7	31.4	33.8	4.7	5.6	1.3	14.1	12.7	26.3	59.5	3.3	40.9	36.1	15.7	24	1	23.7
1554621_at	51.8	5	62.2	83.8	60.4	25.9	28.1	66.2	42.7	53	14.69	12.6	50.1	49.2	4.1	4.1	20	56.5	58.5	23.4	36.8	50.6	74.3	44.1	52.6	10.6	79.8	92.3	7.3	49.8	59.2	60.8	24.4	12.7	46.8	16.5
1554623_x_at	61	39.3	74.3	98.8	114.3	60.3	62.7	74	114.8	95.1	14.76	10.6	18.1	22.8	77.2	36.7	73.4	66.7	75.5	61.7	20.9	48.1	41.5	75.9	60.4	63.5	19.5	63	26.1	61.1	61	117.2	25.4	45.9	78.8	69.5
1554624_a_at	1061.6	1737.8	1024.4	809.2	878.9	1684.3	712.2	1450.9	538.1	1323.8	82.54	428.5	908.8	846.4	879.8	1352.6	860.8	2691.9	1373.3	1883.8	2316.5	1118.2	1087.6	1193.6	2071.9	729.2	930.6	1346.4	888.8	1916.7	1410.6	825.7	1073	1055.3	1201.1	1135.5
1554625_at	90.5	72.3	63.2	105.8	23.3	163.9	101.2	17.5	86.4	109.8	33.14	83.5	101.6	161.1	182.9	44	84.6	6	29.7	92.9	79.6	85.2	69.7	115.1	32.7	154	165.4	162	74.9	82.5	63.3	49.3	177.9	121.3	85.1	131.3
1554627_a_at	631.5	807.3	735.6	747.6	800.6	747.9	653.3	776.4	462.5	302.4	180.97	518.3	560.3	369.7	606.7	636.1	575.2	559.3	804.3	882.2	1177.6	761.9	869.8	745.8	818.6	885	667	406.8	649.4	980.7	751.1	813.2	575.9	789.2	766.6	910.5
1554628_at	238.4	191.6	163	150.9	119.7	239.2	212.2	143.2	161	174.2	40.93	188.1	257.4	201.5	29	200.8	164.8	87.4	88.9	114.1	229.7	166.1	163	157.8	164.3	89.5	160.9	105.1	159.4	106.6	99.8	83.6	109.1	220.7	161	176.4
1554629_at	20.2	6.7	10.3	5.7	3.1	6.8	5.5	2.5	43.7	5.5	8.44	15	1.2	40.4	2.5	8	30.5	11	6.6	30.1	6.9	4	31.7	10.1	4.3	14.4	5.7	14.1	3.4	14.3	27.9	3.3	5.3	10	11.2	14.5
1554631_at	74	181.3	59.2	135.5	150.9	116.9	75.1	98.7	95.8	186.2	50.86	169.5	235.9	111.3	274.3	189.6	210.1	161.5	284.5	91.4	197.4	263	254.5	151.2	183.6	150.9	112.3	150.8	162.8	134.5	278.8	357.8	207.1	298.3	174.3	166.8
1554633_a_at	4.7	52.9	3.7	4.4	70	20.1	19.4	2	8.4	10.3	8.87	3.8	23	90.1	64.2	33.4	34.2	7.5	38.6	26.9	5.3	14.9	8.6	49.1	3.5	9.3	2.5	3.2	1.8	42.9	66.1	47.6	60.5	2.9	27.1	31.1
1554634_at	21.7	5.6	1.3	1	14.9	13.3	46	13.8	70.1	60.5	9.07	6.7	39.8	48.7	49.8	0.8	1.6	2.8	58.9	3.7	17.4	7	4.4	5.7	3.4	39.9	3.9	56.7	1.5	51.8	25.5	22.6	13.4	1.4	34.7	3.4
1554635_a_at	7.8	35.6	12.3	24.1	19.2	23.2	29.5	15.3	27.4	6.3	29.81	11.2	38.8	38	14.8	37.6	112.4	89	25.3	32.4	36.3	16.9	62.9	37.5	43.8	53.8	24.8	53.2	24.2	13.4	42.2	27.6	20.8	25.5	56.7	101.4
1554636_at	79.5	143.6	66.9	66.7	204	131.2	159.5	129.8	235.7	235.2	15.69	314	95.1	114.2	205.8	88.4	109.4	59.2	112.3	37.5	55.2	165.8	114.5	72.8	29.8	178	247.7	443.9	179.9	84	54.4	161	227.7	227.9	125.6	70.8
1554637_a_at	423.5	333.4	445.8	273.8	489.2	225.6	485.5	308.4	514.3	295.9	129.68	373.4	388.1	485.1	459.1	319.7	620	485.2	466.9	378.7	255.3	450	324.5	365.2	300.7	530.7	530.9	404.6	496	372.2	517.8	446.9	469.1	364.5	403.9	286.5
1554638_at	118	504.3	648	354.1	750.2	323.8	762.8	728.9	815.9	711	164.18	346.5	560.3	720.1	458	801.9	579	645.4	654.7	981.1	214.1	662.8	602.7	474.3	447.8	440.1	388.4	132.7	659.7	285.2	630.9	591.5	866.7	458.4	673.5	277.5
1554640_at	22.7	27.4	37.9	4.4	18.4	2.7	2.9	4	3.8	15.7	9.96	65.5	20.1	43.9	11	1.5	8.3	14.3	44.1	3	2.7	9.7	2.6	2.6	2.3	20.2	2.3	2.3	2.6	6.6	3.3	5.2	2.2	2.5	3.4	33.2
1554641_a_at	13.5	69.3	118.9	51.8	100.9	75.8	111.4	64.4	155.1	126.9	64.15	65.5	185.8	55.4	138.4	13.3	92.8	126.3	60	80.6	67.9	17.4	12.8	16.4	74.4	83.8	65.4	95.2	18.5	58.6	143.9	130.1	42.3	72.1	67	103.9
1554642_at	66.1	111.3	41.1	67.3	91.1	103.7	48.2	70.7	7.6	77	16.67	141.6	145.9	93.8	138.8	63.1	66.4	11.5	100.7	24.2	67.4	86.8	79.4	89.1	113.4	82.8	117.6	29.6	36.5	34.6	130.5	27.8	45.6	102.7	67.7	5.7
1554643_at	36.7	9.8	38.9	8.3	25.3	5.8	8.7	2.1	67	7.6	8.65	4.3	9.6	19.9	7.5	2.1	86.3	11.2	10.1	16.2	10.6	11.6	66.3	11.5	17.4	2.5	23.1	4.2	13.4	6.7	4	29.5	2.9	51.7	23	7.6
1554646_at	103.3	115.9	83.1	15.2	65.5	163.4	8.2	118	111	69.2	23.97	91.9	101.9	104.6	123.2	80.1	94.9	87.4	102.6	78	11.9	135.7	53.4	41.7	59.6	137.8	34.6	114.9	44.3	68.6	58.7	133.6	131.4	111.8	125.8	99.3
1554648_a_at	73.3	12.2	58.8	10.3	58.2	49.1	25	4.9	72.6	11.5	11.58	42.5	52.1	56.9	71.8	58.5	16.4	103	14.6	28.7	4.5	4.8	11.3	29.8	90.5	49.6	58.1	62.4	16.6	25.4	29.4	83.4	30.5	15.3	9.6	56.3
1554649_at	33.9	199.9	75	120.2	46.3	132.9	97.4	60.7	120.1	71.8	16.49	10.3	69.1	143.2	175.6	82.7	166.1	84.9	109.6	70.8	39.6	115.2	78.1	141.1	64.4	82.6	83.1	18.6	78	47.3	7.6	127.9	87	83	51.8	84.3
1554650_a_at	8.3	41.3	24.7	49.4	46.9	18.2	21.2	17.8	24.8	84.4	28.77	14.2	122	8.8	32.7	42.3	37.1	80.7	98.8	46.1	86.8	35.6	5.2	104.5	27.7	28.9	8.5	122.5	59.5	73.9	74.6	85.7	68.7	74.1	41.3	47.1
1554652_s_at	9.5	44.2	33.7	7.2	6.9	28.2	9.5	4.4	18.1	57	16.91	53.8	60.8	15.3	32.9	87.8	12.5	44.4	30.3	75.3	4.3	5.8	16.3	10.1	72.5	47.3	13.1	123.5	56.5	37.4	35	64.2	51.2	69.5	5.4	25.5
1554655_a_at	8.5	11.9	17.2	53.3	61	62.8	11.8	44	24.1	5.9	21.92	102.2	30.7	12.1	161.3	68.5	14.7	63.8	30.4	60.6	44.6	31.8	19.5	52.9	18.9	100	76.2	13.8	79.5	19.3	108.2	56.4	12	10.2	18.8	23.6
1554657_a_at	53.3	95.3	88	107.9	12.5	62.3	62.6	63.2	13.7	17.2	15.35	16.2	58.8	86.7	135.3	57.2	121.9	80.4	42.1	55.9	22.7	25.5	144.2	16.4	12	24.3	174.5	122.7	14.8	9.3	9.9	72.7	13.2	57.5	27.2	16.3
1554659_at	93	59.7	70.1	48.7	137.8	67.6	82.5	70.4	115.4	60.6	24.76	84.5	131.7	69.7	44.5	85.8	136	85.5	149.9	89.7	74	66.3	81.7	93.7	104.6	43	88.6	146	109.8	37.9	87.2	74.4	65.5	86.4	78.5	63.1
1554660_a_at	403.9	356.7	521.1	556.9	446.1	437.6	471.5	475.7	446.7	284.6	52.79	431.3	283.6	125.1	364.3	337	360.7	335.2	308.1	205.1	291.2	335.8	383.7	389.5	378.2	426.2	193.1	265.2	173.2	523	366.9	550.6	203.1	345.8	310.6	243.8
1554661_s_at	768.4	968.8	909.9	1008	1019.5	1041.1	721.1	940.2	741.6	567.6	150.98	676.5	381.2	453.2	872.4	516.1	849.1	769.7	737.1	544.2	555.3	742.7	661.4	622.2	1153.5	986.4	450.9	550	381.7	866.1	730.6	842	635.3	618.4	709.5	689.3
1554662_at	15	10.4	12.9	7.6	7.1	9.2	6.3	8.3	14.8	6.7	16.55	10.8	6.1	9.1	9.4	11.2	5.8	8.8	6.9	9.7	4.8	9.1	5.4	8	6.4	8.1	5.5	23.4	11.8	5.6	6.1	7.5	10.6	12.5	10.6	8.4
1554663_a_at	17.2	15.9	2	2	16.9	179.5	14.9	1.4	34.9	14.2	54.88	13	11.7	407.9	4.2	1058.7	20.8	80.4	2.3	19	26	70	7.7	82.4	6.8	72.8	82.8	345.2	38.6	30.3	2.6	10.1	8.6	6	14.1	6.9
1554664_at	8.9	73.5	31.1	67.3	75.1	36.2	34.7	56.7	40.5	37.6	11.13	26	73.3	50	87.8	28.2	6	48.1	56.6	5.5	14.3	78.2	87.3	34.7	7.5	64.6	85.4	102.6	75.6	31.4	53.3	94.5	56.8	35.1	25.1	46.2
1554665_at	106.6	123.8	75.5	83.1	62.6	67.5	99.7	61.8	99.4	76.8	13.19	68.9	105.2	87.2	60.7	47.4	53	62.9	64.5	77.8	54	59.8	62.2	98.8	40.6	35.6	102	99.8	110.8	39.1	68.1	86.6	76.6	41.7	88	71.5
1554666_at	32.6	50.6	105.8	121.1	16.2	174.8	68.6	88.3	74.7	146.6	36.05	101.3	57.3	85.6	84.6	57.1	100.7	65.2	69.5	49.5	78.5	82.4	55.6	64.4	54.4	51.3	75.7	89.4	91.4	56.9	7.7	11	115.6	8	13.9	35
1554667_s_at	744.5	521.4	502.7	649.3	922	488.6	680.7	669.4	543.7	784.8	164.24	665.1	540.4	467.4	739.2	484.5	371.5	307.8	854.3	518.1	540.3	495.6	756.2	528.5	462.9	758.5	858.1	1042.4	705.2	674.7	773.7	834.6	561.3	465.7	601.3	347.4
1554668_a_at	20	81.4	6.9	4.9	52.8	13	10.5	17.4	17.7	9	11.65	44.4	72.5	87.3	40.7	8.8	7.1	8.8	14.9	7.9	17.1	52.7	8.6	11	5.8	85.2	8.4	22.5	18.9	6.1	16.7	11.5	5.7	14.8	23	5.1
1554670_at	681.3	380.1	513.8	409.5	641.8	420.1	614.8	450.6	839.8	634.9	107.78	594.1	835.1	516.6	814.4	420.8	415.5	332.9	585.1	447.9	294.1	585.5	471.9	527.5	422	566.1	1113.7	472.7	570.6	490.1	500.4	603.7	470	296.9	555.6	343.4
1554671_a_at	177.3	408.7	366.9	166.4	245.3	192.3	222.6	168.6	187.9	448.8	270.78	760	226.7	371.3	430	183	238.6	277.3	142.3	116	161.7	88.5	159.8	82	416.2	259.4	265.7	475	165.3	211.8	194.9	231.8	278.1	190.5	328	258.9
1554672_at	29.6	38.8	35.5	36.2	25.3	1.5	40.3	46	2.3	47.1	11.29	35.5	38	6.4	45.5	44.7	8.9	7.9	88.7	5.2	18.8	67.9	35.3	68.8	8.9	47.7	58.6	48.6	30.1	25	40.9	14.5	46.9	22.9	18.4	30.6
1554675_a_at	29.5	81.5	45.9	23.3	2.4	34.2	41.6	1.9	57.4	11.4	9.74	80.3	5.6	7.4	41.1	36.3	117.4	11.3	10.5	14.9	58.2	9.1	14	66.2	62.7	32.2	6.4	27.7	14.3	4.8	29.1	5.7	8.8	16.7	2	30.5
1554676_at	3018	1379.7	4999.4	2231	4349.1	1463	1467	1330.4	1314.1	787.9	130.94	365.2	1136.8	630.1	437.5	1835.6	809.6	1617.1	1367.2	1927	443.1	2278.9	945.8	1140.8	1820.1	1295.4	3235.5	359.1	475.2	1750.2	2489.3	2985.9	299.7	279.3	2068.5	249.5
1554677_s_at	5.2	147.4	49.1	42	10.2	8.9	85.3	21.2	109.2	14.2	11.63	67.3	19.7	100	120	54.7	77.7	64.1	72.8	68.2	38.9	99.5	98.2	67.8	107.2	18.3	139.2	29	90.9	8.5	16.9	65.4	13.2	70.8	10.2	79.8
1554678_s_at	5389.4	4254.4	5522.7	7562.5	7771.7	6038.6	5430.8	6083.4	4237	2514.4	993	4464.1	3019	2036.5	3857.5	2496.9	3418.7	1915.6	3659.8	2402.8	3109	3797.4	4800.1	4027.6	4870.7	4880.5	3697.3	3000.4	1594.3	4607.5	3844.1	4588.1	1948.4	2825.9	2702	3734
1554679_a_at	178.1	170.5	87.8	155.9	167.9	229	116.9	215.9	184.3	31.9	17.69	97.8	77.1	37.1	134.6	409.8	173.7	160.3	196.1	130.7	356.8	256.8	228.9	274.7	140.8	172.6	121.6	16.4	153.4	467.9	161.4	271.3	471.8	170	181.2	346.3
1554680_s_at	49.9	104.8	57.9	64.1	23.6	74	44.3	49.4	15.3	19.8	19.59	105.7	70.6	84.3	28.7	59.1	56.4	43.8	17.8	27.6	50.7	40.4	21.9	11.7	11.1	28.1	10.5	86.1	47.9	63.6	17.7	67.4	6.7	19.7	7.2	82.5
1554681_a_at	39.6	6.6	7.5	6.9	5.5	6.8	7.5	4.8	9.4	33.3	19.9	11.4	5.3	58.3	8.9	5.7	9.7	6.6	12.5	11.3	5.3	9.1	6.3	7.4	7.5	8.6	7.7	10.7	4.1	5.2	15.1	6.5	5.1	5.6	6.4	6.3
1554683_a_at	33.5	83.1	32.1	32.1	5.6	15	50.8	47	51.3	27	24.93	29.4	9.3	12.4	41.7	21.1	68.8	8.3	86.1	11.5	57.1	40.2	45.5	18.5	30	54.6	18.3	137.1	21.1	22.4	55.1	37.7	14.7	34.7	28.7	10
1554685_a_at	15.2	8.6	5.4	6.1	50.9	8.8	5.1	5.1	11.2	5.9	27.24	9.3	6.2	27.5	14.6	4.3	11.5	4.9	10.2	10	12.4	7.9	9.1	8.1	7	8.6	10.3	12.5	8.2	4.6	14.1	13	6.4	6.2	14.7	5.8
1554686_at	51.5	39.2	61.3	26.6	62.4	25.6	41.4	39.7	6.6	40.1	11.89	89.6	82.7	84	121.4	61.4	73.1	21.1	73.2	78.3	93.1	95.6	69.8	95.3	108.7	96.1	78.6	62.4	45.6	61.7	144.2	91.8	93.2	66.7	51.2	52.5
1554689_a_at	7.8	13.4	4.5	92.4	49.6	9.4	3	30.7	118.2	6.6	13.05	11.2	4.7	9	11.4	3.8	66.9	7.8	21.8	2.3	17.7	40.6	4.1	3.8	3.1	11.2	29.6	10	11.3	13.4	8.8	3.1	10.2	19.8	4.4	6.2
1554690_a_at	516.1	891.8	514.2	704.8	596.8	869.7	1199.7	1097.2	1000.7	1043.4	381.2	637.7	721.2	1400.5	726.4	441.3	442.7	877.7	387.2	508.1	671.8	435.3	471.6	432	836.5	380.2	721.1	688.6	649.5	549	494.7	556.3	603.7	467	349.6	283.9
1554691_a_at	1175.3	1578	1217.2	989.5	880.1	1276.6	1011.6	949	1197.4	316.8	138.18	530	676	667.4	1053.8	1156.1	1235	1632.1	1272.8	1288.3	1239.8	1066.8	1179.1	1120	1105.8	1020.8	1067.5	558.4	713.9	1384.5	1093.6	1047.6	543	892.3	1078.7	1083.8
1554692_at	13.1	72.3	74.9	141	14.8	60.9	74.7	62.6	85.3	92.9	14.64	61.5	46	55.3	34	90.2	89.2	112.3	131.2	50.4	60.6	58.4	43.9	42.3	37.9	73	94.6	76.7	18.4	75.8	107.9	89	57.6	63	65.6	60.7
1554694_at	34.4	29.4	13.3	54.6	9.3	45.7	5.5	3.5	30.7	43.8	18.41	57.5	10.9	11.8	7.4	8.3	13.6	14.7	26.5	37.5	16.8	26.6	20.5	9	12	5	39.1	29.5	7.9	39.9	6.7	46.8	39.2	27.8	15.3	11.2
1554696_s_at	186.7	224.2	140.8	237.9	148.6	163.5	164.1	145.4	161.6	46.8	72.28	115.3	80.3	81.7	178.9	258.5	374.7	189.8	254.9	344.7	128.2	206.6	151.9	149.6	176	228	288.9	124.5	121.9	218.8	376.4	213.7	372.7	189.1	320	244.4
1554697_at	9.2	60.4	3.6	5.2	5.7	2.4	37	3.7	5.1	8.2	10.8	5	8.8	10.8	7.7	33.3	16.8	11.6	7	15.3	8.2	8.3	8.9	15.9	10.8	9.1	5.1	7.3	9.8	8	14	5	25.7	4.3	5.1	4
1554699_at	63.8	57.5	7.9	55.5	23.7	67.1	8.3	3.3	75.2	15.1	11.84	38.8	59.4	5.2	10.3	46.1	11.2	11.1	61.1	4.5	73	38.8	20.1	37	38.7	74.9	11.7	35.3	47.1	55.7	5.3	65.8	26	39.3	31.4	78.2
1554700_at	32.5	4.4	79.5	6.3	8.3	14	1.7	3.9	6	2.3	8.54	35.5	53.9	56.2	25.6	31.4	38.1	20.3	3.7	11.2	0.6	1	18.9	3.8	13.3	15.6	4.8	4	0.6	20.6	2.2	10.4	3.1	9.1	28.4	37.1
1554701_a_at	88	113.4	84.7	86.7	135.1	74.8	72.7	73	11.8	146.7	20.68	10.6	68.9	36.2	40.2	17	51.7	44.4	125.2	120.7	66.2	99.5	85.3	90.4	131.7	133.5	104.7	135.8	76.8	54.3	23.7	100.1	74.9	121	78.2	93
1554702_at	7.6	7.9	100.9	2.9	57.1	6	32.4	50.8	4.2	94.2	14.35	9.4	59	51.7	61.9	4.9	87.5	12.4	32.4	56.7	9	6.1	26.3	7.9	43.2	5	1.6	11	6.4	22.6	35.9	53	4.9	2.2	45.3	10.2
1554703_at	23.9	80.2	11.8	9.9	23.8	53.9	105.8	37.4	35.1	113	38.53	22.6	87.1	100.8	159.2	103.3	92.2	42.6	72.9	71.7	42.6	60.1	68.8	67.1	231.1	171.5	439.7	83.7	205.5	146	106.1	141.4	178.6	51.8	46.5	32.4
1554704_at	144.3	147.7	151.2	103.1	99	90.2	101.7	136.2	121.3	147.3	40.61	131	193.9	224.8	167.3	105.8	150.6	155.8	140.5	147.8	116.6	124.6	173	116.3	195.1	90.7	129.5	180.2	71.6	132.1	163	117.5	221.8	139.6	131.3	107.4
1554705_at	12.5	70.4	3.9	4.7	5.3	9.2	7.5	24.4	17	11.4	45.99	5	9.8	5.4	11.7	55.4	76.8	21.5	28.4	20.5	36.3	14.4	59.4	14.4	66.9	78.4	7.8	8.2	9.5	8.4	11.6	55.3	14.8	29.1	13.5	11.7
1554706_at	2.7	1.1	1	1.7	2.3	7.7	12.3	3.8	5.4	40.1	9.36	3.1	25.8	33.9	2	1.9	1.8	31.1	4.7	3.4	10.4	2.4	37.6	3.1	1.6	5.2	31.2	1.2	3.1	0.7	24	4.5	1.8	4.1	33.6	23.6
1554707_at	47.3	2.3	49.9	63.1	35.6	44.8	44.4	11.5	40.5	30.6	11.48	83.5	52.5	87.3	13.1	34	16.3	17.9	62.7	60.1	29	34.7	58.5	4.7	55.2	9.9	59	67	34.7	38.2	12.2	61.6	13.4	29.5	4.8	37.4
1554708_s_at	63.8	8.2	17.5	7.7	65.1	78	84.1	72.5	73.2	18.8	24.39	77.4	71.2	64	14.8	57.2	35.7	71.5	5.9	69	3.4	39.3	52	77.1	52	16.2	37.7	54.5	96.4	74.3	82.1	90.8	48.7	21.2	8.3	55.5
1554710_at	93	259.7	143.6	170.3	64.8	102.5	100.6	90.5	212.7	264.3	27.05	86.8	275.7	417.7	277.3	162.4	155.3	89.5	222.1	245.8	77.3	205.3	209.3	112.2	101.1	85.5	522	301.9	184.9	101.7	59.8	130.7	211	172.8	103.9	46.3
1554711_at	16	19.3	80.5	6.1	5	8	7.7	5.2	38.7	8.5	12.31	9.7	5.7	10.8	110.7	20.7	8.9	5.5	11.9	4.2	10.5	5.9	5.8	13.8	6.1	14	15.1	16.7	15.7	6.7	22.3	11.9	7.6	5.6	13.2	14.1
1554712_a_at	30.4	40	99.4	65.3	25.2	84.3	25	72.2	50.2	32.1	9.55	19.4	11.2	24.6	18.7	41.2	28.1	57.8	18.6	55	41.6	7.1	4.3	25.9	33.7	92.7	64.9	39.5	6.6	32.6	25.2	21.1	11.8	48.5	22.2	36.3
1554714_at	4.3	4.7	4.9	5.5	9.7	16.3	4.5	3.2	7.6	3.7	10.66	4.3	7.3	9.3	6.3	4.4	6.3	27.4	4.3	6.6	3.1	4.1	7.3	12.8	4.3	5.4	6	3.5	4.5	2.6	9.6	4.3	3.2	5.8	5	3.2
1554715_at	10.2	16.8	8.5	19.4	10.6	5.9	9	11.3	9.5	8.9	13	2.4	8.7	77.1	20.6	34.2	5.9	62.9	8.6	6.3	17.4	13.4	12.8	6.2	13.4	22	8.8	14.6	17.6	38.5	13.9	14.2	10.6	15	22.2	24.1
1554716_s_at	43.3	64	6	67.6	24.6	66.7	40.9	15.4	46.3	16.6	15.75	132.7	28.8	26.6	11	12.8	17.7	20.9	4.9	29.8	30.8	12.8	100.1	37.5	20.3	36	36.5	104	39.8	53.6	5.1	41.7	53.7	5	37	37.1
1554717_a_at	15.1	75	49.3	6.9	78.2	56.7	57.9	39.8	101.9	52.4	9.5	25.5	101.6	77.5	55.8	5.9	14.3	44.6	22.6	67.5	16.5	34.3	7.1	80.8	18.6	16	93.1	42.9	17	62.9	29.8	71.3	32.3	36.4	2.7	42.1
1554719_at	82.1	5.9	16	36.7	80.1	15.7	48.5	49.6	13.1	30.5	18.06	64	47.4	32	7.5	83.5	136.8	36.8	117.8	32	56.8	46.2	66.4	98.2	121.8	56.6	71.2	53.3	14.4	58.3	38.8	70.8	79.6	22	76.1	33
1554721_a_at	344.2	567.2	636.1	373.2	331.9	227.7	474.2	387.9	493.2	668.7	156.68	557.2	527.7	865.4	733.9	505.2	471.8	551.5	434.8	588.9	481.6	528	486.5	480	546.5	386.7	616.3	655.4	437	478.8	501.4	622.5	379.5	569.3	509.7	502.4
1554722_at	3	20.6	9.4	9	5.6	2.5	46.3	2.9	2.3	33.2	11.8	32.9	8	36.2	2.9	3	4.1	12.4	5.8	4.6	1.3	2.6	4.2	9.2	3.5	5.9	9.6	11.6	2.2	4	4.8	4.4	2.3	12.8	35.9	11.6
1554723_x_at	3.6	1.8	2.4	2.6	19.8	31.3	6.2	2.3	31.2	25.1	9.64	15.6	5	7.4	12.9	3.1	2.1	2.5	6.4	6.2	23.3	1	4.2	3.6	4.3	26.5	30.1	13.7	35.9	0.8	2.6	4.1	1.7	16.3	26.6	20.8
1554724_at	3.9	5.8	2.6	3.3	6.9	5.5	18	13	13	8.2	8.59	7.2	46.5	11.6	32.4	3.8	60.2	2.7	27.5	10.7	29	24.2	24	9.6	23.8	3.7	20.5	21.7	11.1	20.2	3	3.2	32.8	1.5	3.5	1.3
1554725_at	8.5	10.8	52.5	5.8	104.6	3.1	6.4	70.8	60.4	21.5	10.7	54.4	7.1	16.3	10.5	4	7.3	3.9	35.2	14.1	31.9	2.7	37.6	6.1	3.9	30.3	2.7	7.2	48.1	3.6	48.1	5.2	34.7	6.8	24.7	4
1554726_at	506.5	662.8	651.6	355	804.8	316.7	628.1	527.4	1098.3	328.3	128.06	347	249.6	116.5	351	264.5	310.6	308.3	471.4	213.6	336.4	408.7	480.8	339.8	308	325.9	565.4	197.1	259.3	562.4	620.8	581.3	177	314.4	477.5	270.8
1554728_at	22.3	44	3.1	3.9	3.4	3.4	20.2	2.3	80.8	3.2	17.82	12.2	119	61.6	63.3	24.8	34.3	10.9	9.3	6.9	3.3	18.8	12.8	7.8	12.9	6.2	3.6	70	41.1	40.3	42.1	40	16.4	19	5.6	3.4
1554730_at	142.7	449.9	645.3	191.5	473.2	234	343.9	360.5	728.1	548.7	53.71	88.9	325.1	288.3	273.8	225.9	265.4	397.5	283.5	338.9	196	263.5	187.9	217.3	242.1	153.4	456.8	285.7	240.6	161	191	298.8	174	370.4	357.7	82.7
1554732_at	3.1	49.9	85.3	51.6	3.3	14.3	38	11.2	15.3	71.1	14.19	13.2	3.4	7.6	179.4	72.6	94.3	70.7	82.5	62.3	53.1	57.8	122.7	89.4	70.4	15.2	40.6	82	19.9	24.5	3.5	69.9	31.8	19.3	69.5	119.1
1554733_at	45.1	5.8	50.4	44.7	1.8	34.5	20.6	3.4	22.2	59	9.14	1.5	56.5	61.6	1.6	5.3	31.7	24.6	53.6	66.9	32.6	39.7	24.7	22.1	24.2	6.9	12.2	39.9	39.4	27	50.7	7.6	44.7	1.3	13.7	3.1
1554735_a_at	11.8	14.6	23.3	44.6	30.7	38.5	3.5	22.6	13	12.4	19.29	11	16.1	16.4	43.2	42.6	25.7	53.1	24.1	14.8	6.8	23.7	20.3	11.1	32.7	32.6	30.7	29.7	4.6	75.1	12.2	33.1	14.6	52.2	44.5	14.3
1554736_at	61.6	7.1	28	53.5	51.2	24.3	35.4	28.7	15.3	29.1	13.05	28.2	10.9	27.4	29.4	35.6	19.3	6.1	38.8	10.8	34.4	11.3	7.1	52.9	55.7	3.2	5.2	59.7	56.6	23.5	105	3.7	34.4	49.2	6.8	34.5
1554737_at	33.5	25.8	83.5	65.8	42.4	37.1	74.6	2.5	80.2	49.4	11.8	76.9	58.9	30.4	47.6	22.3	67.4	33.3	60.3	64.8	29.7	41.2	40.4	6.1	57.9	28.4	94.3	53.9	5.8	23.9	71.7	57.4	31.1	52.1	32.9	26.1
1554739_at	47.7	37	42.6	42.7	51.3	58.7	27.4	65.8	14.3	1.8	11.33	5.4	48	1.8	44.8	42.9	21.3	68	38.6	4	16.2	22.1	9	5.8	11.2	25.8	4.9	27.5	5.7	36.8	28.7	51.8	16.9	23.5	47.4	33.1
1554740_a_at	257.7	269	168	209.1	206.5	183.3	206	205.5	271.4	38.1	46.99	327.9	156.3	143.2	240.4	164.3	129.5	132.2	236.7	124.9	206	261.9	242.9	358.6	213.6	309.5	144.2	157.2	127.2	262.7	187.2	216.9	157.2	165.9	141.4	196.9
1554741_s_at	77	50.7	18.8	74.8	57.6	80.6	81.9	45.5	1.3	93.9	12.8	30.4	4.4	52.2	75.5	55	43.7	13.5	10	70.8	5.3	79	43.3	73	47.2	57.3	39.6	36	55.8	93.3	3	29.8	58.6	52.4	41.1	49.6
1554742_at	19.2	19.9	77.9	60.5	41.4	64.9	58.9	3.3	25.7	87.6	12.25	8.6	90.5	25.3	40.6	8.4	21.9	69.9	56.2	57.6	4.1	41.4	3.4	17.6	84.2	53.8	108	78.1	41.3	5.3	43.1	42	53.1	13	67.9	41.6
1554743_x_at	76.2	83.8	80	7.7	60.5	32.3	52.1	50.8	2.5	64.3	16.83	12.9	87.4	106.7	60.2	22.4	29.4	109.7	11.4	4.8	42.2	9.9	63.7	152.4	38.9	52.5	99.6	45.1	66.3	79.4	38.3	60	79.4	61.1	49.4	71.5
1554744_at	3	63.2	72.8	23.7	49	2.7	5.1	58.8	51.2	5.8	8.28	8.8	78.5	23.1	3.5	51.3	40.2	44	63	54.6	26.2	57	53.9	49.7	11.3	3	65.2	1.6	52	24.7	15.1	57.4	37.5	5.9	29.7	20.5
1554745_at	62.8	35.1	62.7	51.9	62	83.4	47.4	10.7	62.9	3.1	10.8	8.4	79.9	139.5	148.6	53.3	56.6	72.4	89	97.1	49.2	14	8.5	24	104.8	68.2	121.4	22	8.5	96.7	12.8	5.9	2.9	64.3	56.1	90.7
1554747_a_at	1772.4	2722.5	2231.3	2100.5	2024.7	2085.2	2059.8	1953.2	2257.2	723.3	180.24	646.4	967.7	572.3	1168.6	1530	2186.3	1257.5	2236	1523.8	1577.8	1762.3	2006.7	1905	1471.4	1738.2	1172.5	519.6	835.7	3183.6	2069.7	2083.4	724.9	1817.8	1551	1551.5
1554748_at	17.8	37.8	106.8	11.6	20.7	28.1	9.3	104.7	19.8	20	26.32	7.8	8	64.5	84.3	32.4	158.7	10.5	52.5	26	13.9	16.2	68.3	38.5	54.1	57.8	10.5	87.9	15.9	31.1	18.4	22.7	42.3	4.8	11.2	19.6
1554749_s_at	19.1	220.7	23.2	13.2	105	26	104.1	74.3	94.2	27	59.28	98.1	15.7	57.2	195.7	49.7	54.6	83.4	92.7	64.2	18.6	33.8	69.5	97.3	25	47.2	200.1	143.2	77	58.3	19.9	95.4	16.8	96.6	82.4	112.7
1554751_at	7.1	44.3	28.2	15.5	15.4	1.7	24.5	24.3	8.1	2.8	8.57	29.3	41.8	2	24.4	5.8	6.1	1.9	2.2	3.3	3.1	4.1	5.7	34.5	42.1	30.5	29.1	2.3	66.7	5.7	3.7	3.7	3.8	3.9	18.6	26.3
1554752_a_at	5.7	14.1	7.5	23.5	20.5	18.1	9.7	9	9.7	11	20.16	28.5	6.8	9.2	15.9	8.5	9.6	11.7	16.7	12.2	3.8	5.9	10.8	5.3	8.4	30	12.7	14.7	4.6	26	10.9	19.7	8.9	8.9	13.7	10.8
1554755_a_at	13.1	98.8	52.7	48.3	79.8	99.7	44	19.3	9.5	47.7	10.35	18.6	13.2	70.8	13.2	42.1	111.4	19.1	11.4	16.2	61.5	51.3	70.3	17.8	10	39.6	34.1	70	37.8	32.9	20	81.9	16.4	79	34.4	70.9
1554757_a_at	206.1	217.5	209.3	200.5	125.1	239.4	123.6	140.9	199.9	61.7	21.03	76.7	41.9	96.2	249.1	193.9	263.2	198.4	217.3	150.7	197.5	200.1	221.1	177.7	166	99.8	97.7	45.9	115.4	195.3	234.6	139.8	146.7	168.8	176	145.7
1554758_a_at	100.6	162.5	80.1	132.8	56	77	105.7	113.8	81.4	6.5	16.16	47.5	25.1	16.3	145.4	91.4	58.9	48.4	17.2	11.4	37.9	115.3	132.9	12.1	13.4	71.9	107.9	71.3	17.1	33.2	16	71.8	16.3	6.3	86.7	15
1554759_at	12	10.6	19	30.9	12.7	16.8	10.6	12.4	16	12.7	56.66	45	17.6	68.4	21.5	31.5	12.9	134.7	5.9	31.5	7.1	21	20.6	96.4	23.5	12	99.6	18.9	25.9	8.7	8.5	15	8.5	9.9	32.3	74.4
1554761_a_at	115.8	88.7	98.2	98.4	244.8	101	95.2	77.9	57.5	118.7	29.85	135.8	77.6	99.1	97.5	100.4	109.2	66.4	192.9	82.5	145.8	95.6	127.2	100.6	116.5	127	188.7	22	80	118.4	145.6	115.7	109.1	102.3	162.4	88.7
1554762_a_at	252.9	224.5	116.8	170.2	219.4	205.4	171	111.8	277.8	368.9	44.62	175.3	241.2	206.9	24.3	207	96.2	233.4	302	211.8	230.9	163.6	158.2	105	126.6	188.5	200.8	338.6	161.8	141.2	110.7	242.5	180	163.2	168.8	104
1554763_at	23.8	6.6	2.5	4.6	37.4	14.6	5.3	11.4	7	9	10.48	59.6	6.2	7.6	5.1	26.1	38.9	57.1	3.3	2.6	7.6	10.2	12.4	6	36.2	4.2	3.9	4.2	3.4	10.9	5.8	5.9	3.5	6.7	10.8	3
1554764_a_at	1.3	18.1	4.6	1.8	2.3	2.7	2.5	4.5	3	11.1	9.01	8.5	50.2	31.4	1.8	2.9	7.6	1.1	2	0.9	1.6	1.5	2.4	0.8	1	3.8	2.2	2.4	3.1	1.2	6.2	7.4	2.4	2.4	4.2	8.9
1554765_a_at	8.1	31.2	26.8	62	17.2	34.3	76.4	9.3	5.6	2.7	10.78	35.6	15.3	40.9	3	29.4	17.4	3.4	4.5	2.2	50	10.9	13.5	37.4	4.1	4	11.3	34.9	41.3	11	37.9	43.1	49.8	10.9	39.7	37.6
1554766_s_at	7.9	9.2	44.7	10.8	44.1	3.3	36.4	36.1	35.7	28.6	9.04	37.5	26.9	37.3	36.6	21.2	30.4	32.5	85.5	36.6	28.5	16	39.1	61	63	37.9	14.3	7.1	2.5	26.6	16.7	32.9	14.1	51	6.9	36.3
1554767_s_at	517.1	327.5	635.6	434.4	524.8	358.7	664.4	406	615.5	204.2	80.39	403.1	181	161.4	257.7	228.2	411.3	249.3	182.1	246	171.3	349	349.4	339.9	154.4	259	259	100.3	157.4	270.5	266.4	294.3	171.8	165.7	246	245.2
1554768_a_at	224	250.9	185	276.1	272.2	333.8	236.7	181.6	188.2	48.3	25.83	79.1	57.9	38.2	111.9	198.1	241.3	69.7	232.2	186.6	175.1	229.9	265.5	247	87.7	293.4	203.3	77	143	300	301.4	237.2	287.5	189.4	249.9	281.8
1554769_at	157.5	115.7	102.4	84.4	120.8	125.7	147.2	152.2	153.6	246.4	22.55	332.8	230.9	360.6	192.5	79.9	64	79.8	73.6	107.2	51.8	110	83.2	85.8	33.7	63.5	229	206.2	107.3	75.7	57.2	123.8	86.5	88.4	120.3	37.2
1554770_x_at	135.2	95.5	94.3	142.8	111.2	64.7	154.1	99.3	191.6	137.3	24.17	235.2	228.9	352.1	209.3	94.4	97.4	68.5	120.5	75.6	78.4	86.7	117.1	84.6	54.6	68.4	371.6	202.4	132.2	86	101.4	71.8	111.3	101.3	103.8	86.2
1554771_at	132.9	112.1	116.8	90.3	54.9	140.3	172.9	13	197	349.8	96.06	503.2	297.1	259.2	190.1	132.4	194.8	111.8	164.8	252.4	143.3	170.6	161.3	224.1	116.5	168.1	191.2	322.8	522.4	107.4	216.3	173.6	251.1	457.3	235.6	12.9
1554772_at	72.7	118.4	70.5	101.1	114.8	81.1	82.8	75.1	98.9	76.6	16.43	95.3	55.7	43.5	141.7	37.2	73.9	9.3	66.1	78.7	55.1	62.3	99.8	86.7	44.9	85.1	51.2	44.1	52	66.2	23.8	95.2	114	58.5	57.2	63.6
1554773_at	7	10.8	5.5	7.1	5.9	9.4	8.3	4.9	10.5	5.7	15.6	4.4	9.3	3	8.3	4	7.9	6.5	8.1	3.7	7.7	5.9	5.9	13.9	5.6	8.1	17	9.6	4.2	7	5.4	6.6	3.1	3.9	8.2	6.1
1554774_at	309.2	269.3	155.6	111.7	186.5	194	103.5	124.2	149.4	16.9	27.64	93.8	56.3	53.2	189.4	18	137.8	143.6	157.7	202.3	259	150.9	149.5	239.9	135.1	177.3	195.8	81.8	121.2	213.2	118.1	185.9	15.3	66.2	149.5	186.2
1554776_at	8	8	7.9	10.2	15.9	14.9	8.9	12.1	11.5	65.5	8.89	9.1	11.3	44	4.2	2.9	54.1	29.3	10.1	39.2	15.2	21.5	7.2	12	5.2	5.9	27.1	76.7	34.8	4.9	5.4	14.8	4.4	5.6	13.3	9.5
1554777_at	52.6	36.9	8.2	39.4	21.5	37.6	26	8.8	24.6	31.5	12.26	12	50.7	48.5	46.5	5.8	17.1	27.5	35.8	6.5	22.4	36.3	50.8	4	5.7	25.4	8.4	18.8	12.9	28.8	17.7	54.1	35.4	38.7	24.1	7.8
1554778_at	1.8	9	4.4	1.4	3.7	2.9	3.2	16.3	6.5	1.4	9.7	7.6	2.3	12.8	23.1	2.9	12	1.5	1.4	41.8	10.9	2	2.3	33.4	4.3	1.7	1.7	2	9.5	15.2	28.5	1.2	2.2	16.6	33.9	6.9
1554779_s_at	2	11.4	2.7	29.2	6.1	42.3	41.9	13.4	4.2	5.8	12.32	8.8	32.3	16.5	43.5	45.9	9.7	10.5	8.7	11.4	12.8	71.9	34.2	43	3.2	11.1	7.7	26.3	4.3	29.9	10.4	34.3	28.9	2	5	24.8
1554780_a_at	246.8	601.9	499.1	280	395.8	328.4	312	175.7	479.6	433.4	78.91	291.8	125.2	252.7	504.8	227.7	386	236.8	517.2	278.1	222.8	263.9	432.6	307.1	289.4	487	257.8	332.6	106.3	402.1	438.6	415.9	210.8	245.1	222.6	323.7
1554781_at	1.2	15	27.6	5	40.9	57.5	51.8	3.3	31.5	41.7	8.69	4.9	62.2	27.9	5.4	59.8	36.2	29.8	9.2	0.9	18.4	29.8	11.2	28.8	26.9	35.7	64	80.8	21.9	22.1	3.9	22.2	24.2	54	10.7	15.3
1554782_at	110.7	56.6	56.2	74	16.7	88	83.7	74.2	45.8	47.7	22.88	139.8	20	69.1	37.4	65.2	105.9	82.9	113.7	122.4	43.8	118.3	173.8	38.4	47.1	111.2	142.9	24.3	20.7	127.6	106.8	51.2	97	63	53.1	173.6
1554783_s_at	160.1	462.6	313.9	116	205	158.9	191.9	270	531.7	107.6	33.01	94.9	148.6	126.5	175.1	324.3	410.1	294.9	297.3	487.5	304.4	287.6	225.1	272.7	247.1	292.9	430.7	193.7	141.9	401.6	367.7	336.3	142.9	375.8	161.3	252
1554784_at	22	23.5	35.8	44.1	4.1	32.2	9	4.3	65.6	8.3	10.18	75.2	17.7	11.4	82.3	21.9	31.1	5.3	38.7	24.2	6.6	11	19.6	11.1	14.7	48.4	61	44.2	13.4	14.8	13.6	18.3	43.1	27.7	44.5	10.4
1554785_at	50.1	103	62.3	60.9	55.2	12.8	50.2	40.6	17.1	81.9	13.12	88.2	107	57.4	60.5	63.2	102.3	7.7	56.3	62.7	42.1	68	14.5	19.5	59.6	50.4	74.5	31.8	53	65.4	66.7	98.6	37.4	11.5	69.5	79.3
1554786_at	220.2	144.8	191.7	267.1	192.3	195.7	298	116	289.4	229.3	54.49	424.5	281.6	238.9	223.2	242.8	189.3	136.4	171.3	178.6	225.3	265.4	134.4	351.1	100.3	273.5	277	239.2	295.6	146.9	195	299.7	293.7	229.8	261.9	113.1
1554787_at	2.5	16.5	14.8	11.2	56	13	15.3	10.6	42.2	4.7	10.3	14.6	10.3	3.6	9.3	11.3	57.3	53.8	47.7	66.9	33	18.4	26.4	18.9	6.8	7.2	18.9	8.1	92.9	5.7	37.3	56.3	7.5	49.3	10.5	14.2
1554789_a_at	54.7	9.3	52.5	76	35.5	8.7	54.1	76	80.2	34.9	10.89	34.9	51.5	38	3	30.2	91.9	24	69.1	4.9	42.1	10.7	33.6	81.1	43.6	24.4	5.5	67.7	48.1	83.3	36.6	16.6	15.9	7.3	8.7	19.7
1554790_at	42.6	28.2	58.2	7.6	87	91.8	32.4	42.3	8.9	80.2	18.61	11.3	76.8	9.4	3.8	11.3	36.2	11.3	50	79.6	3.9	10.6	51.6	125.6	54.2	64.7	98.1	43.7	42.3	24.7	18.9	20.2	13.7	6.5	96.3	39.9
1554791_a_at	127.9	127.3	83.7	124.3	165.2	111.7	109.1	61.1	69.1	59.6	22.56	112.3	102.8	55.6	21.3	74.1	86.2	74.8	143.8	58.2	98.3	54.4	76.1	80.5	69.7	52.6	61.6	91.1	122.4	81.9	82	109.3	47.2	91.7	43.6	59.2
1554793_at	28.4	3.6	43.3	50.2	83.5	38.8	23.6	22.1	24.6	45.3	10.49	61.1	72.7	79	93.9	29.1	3.3	9.6	49.7	76.3	9	58.5	2.6	3.8	2.1	16.4	76	55.8	0.5	15.6	2.5	61.7	24.1	24.8	42.1	18
1554794_a_at	204.3	338.5	312.2	218.1	256.9	196.9	353.9	352.7	210.9	97.6	19.6	130.1	71.4	137.1	292.7	148.9	279.8	138.4	298.8	223.4	131.8	213.5	165.4	231.8	160.8	289.3	206.9	79.6	139.1	283.2	304.6	317.1	128.5	167.7	158.1	76.6
1554795_a_at	53.5	49.1	41.7	80.5	106.9	106.6	19.8	6.3	22.3	69.6	14.73	77.5	13.2	84.4	14.5	27.7	68.7	8.1	65.2	75.9	7.1	13.8	15.7	3.2	6.7	10.3	19.6	18.8	28.5	6.3	7.2	13.5	75.4	9.1	45.9	41.1
1554796_at	58.4	69	15.7	36.8	44.2	12.7	97.6	77.7	8.8	6.5	23.71	31.5	71.3	16.4	87.5	44.9	35.1	13.3	20.1	7.6	17.2	16.2	13.4	99.5	44	34.9	87.7	3.9	43	73.8	18.4	59.9	54.4	7.4	102.8	96
1554797_at	3.1	29.8	1.7	11.1	14.2	22	61.1	34.4	17.6	35.9	8.82	6.2	0.8	63.8	71.7	31.9	56.5	32.4	2.4	56.7	0.7	18.2	23.5	52.7	19.1	38.3	2.6	58.7	13.8	1.3	1.1	14.6	3.4	22.5	21.4	13.2
1554798_at	62	30.5	38.5	168.8	103.8	127.2	134	59.2	67.5	44.1	29.39	131.2	9.2	48	52.3	46.5	34	145.1	76.2	123.1	34.4	63	148.5	37	44.9	107.9	52.1	46.2	174.2	37.4	36	48	27.2	59.7	66.2	126.8
1554800_at	141.4	232.7	135.2	127	133.5	141.2	98.9	97.7	108.5	89.2	17.49	111.4	196	142.2	116.8	101.1	111.1	62.4	122	62.3	77	180.3	78.7	131.8	181.2	78.5	118.1	136.8	36.8	105.4	21	92.2	86.7	92.4	55.1	104.7
1554801_at	10.8	113.6	43.2	59.6	65.6	71.8	62.5	31.5	60.6	74.9	10.7	61	34.9	73.6	107.6	2.4	48.2	37.9	93.5	48.7	45.2	13.5	69.3	127.7	52	54.5	123.9	109.5	71.6	8.3	49.8	14.5	60.4	11.4	12.9	15
1554803_s_at	114.7	79.4	62.6	75.4	35.1	64.6	66.8	65.4	43.2	104.4	22.95	78.7	98.8	84.4	138.9	124.1	89.8	37.7	78	88.5	40.8	64.9	32	77.5	69.4	81.8	48.4	103	88.9	30.8	115.8	87.5	16.1	41.7	77.8	8.2
1554804_a_at	112.1	147.6	154.6	239.8	99.3	212.3	180.7	162.6	165.4	143.3	69.79	61.2	103.8	87.8	275	144.3	227.3	100	396.8	81.4	159.6	278.9	194.9	195.1	300.5	349.9	255.1	80.9	190.6	306.1	152.1	250	430.8	177.7	95.7	452.4
1554805_at	92.6	75.5	59.1	45.5	83.7	90.1	75.2	60.7	63.4	92.9	21.27	115.2	23.5	114.3	72.4	48.9	60.8	47.3	111.5	13.6	79	77.3	85.8	116.4	107.1	57.4	213.2	175	43.5	90.1	8.3	74.8	54.2	38.2	34	43
1554806_a_at	705.8	754.8	529	378.1	406.3	542.1	592.7	508	565.7	225.1	105.75	465.5	588.3	312.6	265.8	602.7	448.7	329.6	575.1	563.2	941.8	560.4	656.2	442.8	400	547.2	406	314.9	595.5	511.7	484.7	568.8	426.5	636.6	485.8	665.2
1554807_a_at	82.8	93.2	55.6	99.4	18.9	110.4	36.6	73.3	83	64.3	14.34	43.8	82.8	23.5	98.3	80.5	89.5	170.8	82.3	95.6	49.7	93.2	69.5	43.8	43.4	59.8	14.6	46	13.5	48.6	46.1	69.5	89.9	13.6	85.6	80.3
1554808_at	90.6	145.6	220.7	131.3	117.9	85.8	163.3	92.1	150.8	92.6	22.11	87.3	47.8	135.1	90.6	28.1	105.4	71.2	82.8	54.9	47.1	117	60.2	77.4	105.2	177.2	20.5	12	50.4	69.7	63.3	161.2	64.5	77.2	92.9	30.8
1554809_at	239.5	176	141.5	267.6	91	392.1	205.1	252.5	50.3	325.3	78.18	327.3	192.4	259.7	406.6	89.5	196.4	233.8	121.4	315.9	135.5	394	134.3	131	102.3	235.5	384.6	217.4	183.6	172.3	402.5	264.5	246.4	89.3	300.2	145.5
1554810_at	31.2	11.3	2.7	4.2	2.3	5	7	6	71.3	7.8	12.91	31.1	4.5	82.8	8.7	34.7	25	8.2	3.4	51.7	3.1	3.1	18.2	42.7	4.1	4.1	20.7	30.2	19.9	5.1	3.7	5.2	3.9	5.9	4.8	7.8
1554812_at	15.7	109.4	59.5	39.1	44.7	64.8	22.3	59.3	36.4	60.3	10.83	44.4	65.7	44	32	35.3	24.2	45.1	28.8	18.8	19.5	8.5	43.3	24	22.2	22.4	15.4	34.2	42.4	2.7	13.4	35.7	28.1	18.3	51.7	3.7
1554813_at	47.9	133.3	17.8	75.1	29	36.4	64.8	56.7	100.4	36.6	15.42	77.2	12.8	70.2	123.4	32.3	37.5	34.3	15.1	24.7	2.4	61.9	2.4	23.4	26.5	74.1	9.2	45.8	27.7	23.4	9.9	4.4	52.6	41.4	46.1	47.1
1554814_at	16.7	54.9	113.3	96.1	10.4	19.3	94.9	129.5	53.8	160.6	124.64	104.4	236	343	412.5	118.9	155.4	182.5	142	157.7	102.2	46.6	53.4	97.8	165.5	13.5	347.9	273.4	248.4	15.2	167.3	81.7	323.6	110.7	14.2	20.8
1554816_at	27.1	59	2.5	47	46.3	3.2	1.6	5.2	47.4	60	9.84	52.4	1.9	52.8	7.1	6.7	6.5	3.4	32.9	53.2	0.9	2.7	15.5	30.1	26.4	3.9	22.5	2.4	29.9	1.1	20.7	26	18.1	30.7	1.9	38.9
1554818_s_at	3.7	20.7	11.5	10	46.5	43	13.1	15.2	20.2	15.9	13.53	30.5	15.6	49.7	20.7	18.7	25.4	3.8	15.3	7	50.1	6.6	61.2	13.6	7	9.5	39.7	30	11.4	44.2	9.1	38.7	36.9	34.6	13.1	50.3
1554819_a_at	11.7	82.9	27.5	11.3	81.4	93.2	148.5	22.1	137.3	29.3	66.09	213.2	187	171.2	40.9	44.9	27.3	132.4	65.2	29.4	15.4	17	145.3	79.8	22.1	132.7	52.5	28.7	42.4	36.4	31.9	74.1	16	18.5	21.9	48
1554820_at	4.9	50.3	33.5	3.7	22.5	6.6	3.9	3.3	37.8	7.7	8.24	4.2	33.9	24.9	4.4	2.2	6.9	1.4	32.5	39	10.2	2.8	9.1	6.9	10.5	36.4	64.4	34.4	2.5	37.1	67.5	1.5	33.7	5.8	42.2	16.6
1554821_a_at	338.1	301.1	304.1	233.6	304.8	278	324.6	302.6	459	426.9	35.19	281.6	262.7	332.4	320.1	141.8	193	219.8	124	150.1	166.1	154.2	219.6	151.6	251.1	152.4	213.7	310.4	86.8	226.7	219	196.2	124.2	79.4	210.1	134.1
1554822_at	56.1	265.1	722.8	102	297.3	87.8	208.5	146.1	182.8	367.4	59.74	321.1	144.3	138.9	393.8	210.3	207.9	284.5	165.9	186	29.1	136.8	308.9	166.8	226.8	179.3	249.6	81.9	213.7	142.1	294.1	468.2	193.8	152	276.7	53.1
1554824_at	157.5	126	148.2	86.7	95.5	87.3	123.5	115.3	157.8	215.7	24.71	201.8	296.4	177.6	198.5	154.2	209.5	80.1	166.3	140.1	147.4	201.2	150.2	162	200.3	153.6	158.7	311.8	171.3	163.8	176.1	152.1	149.1	184.1	227.4	96.9
1554825_at	34.4	56.1	37.9	59.9	6.8	10	55.7	5.3	22.6	30.8	11.26	78	7.1	57.6	81.7	33.1	21.5	3.9	25.9	4.4	26.6	48	3.2	8.5	94.6	5.5	45.1	47.6	1.9	48.4	67.3	43	14.7	4.3	42.3	1.9
1554826_at	10.3	41.7	14.7	11.9	13.5	11.6	8.5	3.1	23.6	5.6	12.37	14.1	21.4	17.1	10.5	10.5	74.2	8.6	24.1	31.1	14.2	5.5	37	56.4	60.6	46	10.3	24.8	18.8	40	62	16.8	9	32.9	18.4	11.9
1554827_a_at	493	564.2	826.7	417	404.4	371.1	394.8	581.3	675.9	400	100.97	142.1	384.6	499.6	629.7	412.4	706.1	557.7	373.9	387.2	386.1	472.4	376.2	271	629.2	407.9	689.7	295.8	124.4	457.3	508.3	481.9	283.3	197.7	360.4	364
1554828_at	7.7	20.6	34.5	7.6	20.2	12.2	3.6	77.2	4.3	4.3	13.09	4.5	59.3	31.5	12	3.6	40.9	17.6	5.1	5.5	6.4	67	38.9	5.4	2.2	21.8	16.7	19.9	20.4	5.1	28.6	3.9	10.2	7	9.1	6.2
1554830_a_at	11.4	107.1	72.8	62.2	24	92.9	28.4	42.4	60.3	41.1	11.08	11.3	10.4	31.7	23.7	56.7	44	87.3	35.4	73.5	18.8	32.2	73.2	57.5	18.7	38.8	61.3	30.3	8.9	68.7	17.3	31	9.1	7	9.2	55.7
1554831_x_at	22.1	23.5	2	9.4	32.1	89.4	53.7	35.5	5.7	45.6	9.47	28.2	33.1	7.5	35.2	33.3	40.6	17.1	15.8	3.4	11.9	33.4	75.5	29.6	13.3	2.5	9.6	21.7	9.3	20.6	6.8	23.1	25.5	35.1	25.7	16.4
1554833_at	11.6	92	9.8	81.7	28.1	14.1	8.3	58.3	18.2	78.7	15.96	142.9	64.6	41.9	17	23.2	23.5	95.9	118.2	3.3	43.7	74	42.7	63.6	88.1	34	14.9	5.8	50.5	4.9	6.1	141.4	26.3	32.4	23.6	19.5
1554834_a_at	2755.3	3163.8	3253.4	3221.5	2555.4	2762.8	2550.6	2849.9	3292.9	398.5	205.92	869.7	610.9	335	1346.6	1878.5	2548.7	1171	2121.2	1837.4	2528.6	2328.9	2297.3	2073.2	2051.5	2569.8	2086.7	544.4	724	3212.6	2546.3	2243.9	601.2	2159.2	1789.8	2449.1
1554835_a_at	33.4	144.7	180.5	96.4	23.2	48.7	30.2	97.8	315.7	10.2	21.93	13.9	32.1	37.8	18.4	27.1	26	69	22.6	74.1	45	44.1	87.1	4.7	5.7	5.3	80.5	11.7	75.9	43.9	13.9	23.1	5.9	73.2	58	21.8
1554836_at	59.2	5.4	52.6	7.1	6.2	6.6	3.7	5.9	58.9	94	17.82	5.7	78.4	57.9	74.3	9.3	6.5	46.6	12	17.2	4.2	11.5	2.8	13.6	77.3	59.9	8.8	56.1	27.3	10	77.8	37.4	56.8	12.7	64.1	15.3
1554837_a_at	46.9	101.8	34.1	78.2	62.5	120.2	15.4	31.7	164	40.4	26.18	30.6	108.9	73.7	107.6	82.4	71	23.9	233.4	104.3	76.6	124	92.3	40.3	132.6	142.7	134.9	37.3	13.5	108.6	15.6	148.9	85.5	105.7	126.3	114
1554839_at	143.4	214.3	116	104.6	126.6	139.5	154.7	154.9	182	153.3	21.34	180.5	199.6	55.1	169	102.1	147	160.5	141.2	84.3	161.7	176	177.6	163.1	113.4	198.2	116.6	106.3	153.6	103.7	165.6	135.5	103.5	169	128.3	189.7
1554840_at	11.8	50.8	109.3	70.5	71.7	62.5	17.9	63.8	101.4	62.5	21.77	67.3	37.1	94.2	108.6	82.6	81.1	113.3	94.7	108.4	45	85.9	117.9	117	20.7	55.6	54.4	118.3	62.5	35.6	104.1	54.7	53.4	39.3	36.8	54.8
1554841_at	44.2	74.8	116.6	99.8	64.1	78.4	40.3	43.5	3.1	77.6	15.96	40.8	173.7	39.9	42.5	71.8	11.6	38.6	64.7	71	54.1	62.2	44.9	43	97.2	52.4	9.4	106.3	14.1	21.5	82.2	76.4	57.3	34.9	68.3	90.4
1554842_at	12.8	103.6	11.9	79.8	90.3	30.8	29.4	7.1	64.4	15.8	15.34	24.5	65.5	118.9	80.8	54.6	84.9	30.4	21.5	58.8	7.7	61.6	48.8	36.5	83.1	12.9	33.3	106.7	69.1	87.7	7.2	48.6	45.4	11.2	29.5	47.7
1554844_at	88.3	12.4	12.9	30	30.9	56	19.4	33.7	124.5	74.4	8.83	59.8	25.6	46.7	65.7	48.1	118.1	60.5	6.1	23.3	19.9	41.7	49.2	56.3	68	41.8	43.1	85.2	42.9	4.9	116.2	39	45.7	37.2	44.4	32.6
1554846_at	14.3	3.5	38.9	53.8	2.2	1.8	7.2	42.9	3.5	36.4	8.42	9.9	40.8	22.3	37.5	21.2	2.8	10.2	85.2	3.8	17.4	2.2	7.5	4.5	7.9	6.8	9.9	62.3	2.3	3.7	14.1	6.9	19.8	7.2	25.4	3.3
1554847_at	10.9	38	11.7	4.7	15.6	32.6	15.7	37	74.8	31.1	30.17	5.1	12.1	29	13.2	5	41.1	83.5	55.9	6.3	8.6	5.2	78.2	58.6	121.2	14.4	50.3	17.7	6	47.8	61.9	6.1	6.6	7.9	23.8	76.3
1554849_at	85.9	27.4	15.5	13.6	31.1	144.9	45.9	34.8	20.5	8.1	12.47	12.1	11.5	51.5	20.7	11.5	14.9	12.1	15	9.6	13.8	10.3	10	5.7	15.1	12.8	38.2	11.4	10	7.5	9.9	18.7	7	10	13.5	7.7
1554850_at	7	98.8	44.3	62	69	23.7	61.9	18.2	80.1	69.9	18.12	10.9	41	77.9	86	64.8	111.6	26.3	7.4	113	34.9	113.5	10.6	75.1	53.8	18.6	82.3	60.8	21.6	12.1	14.9	70.6	129.5	108.1	58.4	55.1
1554852_a_at	58.1	115.5	94.2	28	53.3	34.9	73.4	38.8	93	21.8	18.85	112.8	41	103.7	16.2	110.6	111	70	70.1	38.9	53.2	76.1	86	63.1	89.8	65	141.3	80.5	33	62.5	45.3	39.2	7	29.5	80.9	51.9
1554853_at	11.6	51.9	2.4	11.6	8.1	3.2	2.3	26.3	5.8	18	15.54	24	25.5	8	9.9	46.3	9.6	33.1	7.3	8.5	9.9	9.3	9.7	10.9	20.2	7.7	1.8	11.7	5	3.1	12.5	4.1	7	11.2	5	2.2
1554855_at	3.3	8.1	9.3	3.5	62.6	3.1	6	15.5	7.7	5	11.69	16.9	6.4	12.5	3.3	2.6	8.6	5.1	4.7	2.8	2.9	1.8	7.6	7.7	9.2	5.8	7.6	9.7	7.2	5.2	4.3	1.7	5	3.5	8	2.7
1554857_at	83.5	86.1	19.9	97	101	89.7	37.6	33.3	101.4	4	25.27	51.7	87.1	154.2	103.7	3.7	103.5	12.8	32.3	102.6	48.2	89	48.5	75	76.6	4.6	191.6	182.7	83.2	42.4	37.5	90.9	42.4	79.9	38.8	17.6
1554860_at	150	161.5	122.4	139.8	107.7	233.8	123	88.2	165.2	231.2	37.1	228.7	209.4	190.6	263.7	91	242.9	153.2	132.9	120.1	133	207.4	154.2	126.2	180.7	172.4	216.5	173.7	175.1	109.4	129.1	225.8	193.7	178.6	184	179.8
1554862_at	45.1	95	5.2	56.9	4.1	11.8	22.6	2.7	13.3	8.4	8.62	5.7	52.6	45.7	7.4	11	49.6	27.7	57.6	9.8	4.1	8.6	5.9	10.4	4	24.9	13.5	7.5	51.6	31.9	33.9	26.4	12.8	15.8	36.3	5
1554863_s_at	55	97.6	7.2	23.3	86.9	88.1	7.2	6.3	28.7	7.6	19.93	19.5	44.8	16.8	12.5	3.9	10.4	3.3	13.2	24.5	68.9	36.8	6.7	59.9	34.8	28.3	51.8	3	15.8	5.3	31.7	28.2	3.1	16.4	6.7	4.5
1554864_a_at	14.4	9.9	43.7	57	11.6	134.2	3.8	11.9	5.7	34.6	17.39	126.8	49.5	13.6	20.2	12.6	44.4	13.4	19.6	25.2	59.9	17.3	20.9	15	28.4	15.6	11.7	12	27.1	89.6	6.6	19.7	3.7	48.4	16.4	25.5
1554865_at	3.9	26.7	25.4	3.9	22.6	0.9	4	2.2	8.7	25.4	8.35	47	12.8	8.6	3.2	6.5	57.5	44.2	13.3	12	24.8	35.8	2.4	5	3.2	1.6	10.3	3.9	22.7	9.8	40.4	8.8	6.2	16.1	1.1	34
1554866_at	96.2	66.5	62.3	47.1	64.1	78.5	34.6	77.8	88.5	45	10.82	75.1	28.4	23.8	55.1	62.5	33.7	43.3	48.5	19.7	2.9	57.5	48.3	39.7	42.1	3.5	45.3	38.8	32.4	31.1	32.1	53.3	32.7	44	69.8	25.3
1554867_a_at	41	30.7	28.6	10	8	6.3	7.6	44.6	36.6	28.5	14.72	9.9	55.7	62.6	34.9	49.6	75.1	17.9	9.5	65.1	8.8	18.8	21.6	10.5	18.7	7.1	38.5	111.1	23.3	12.8	9.3	5.7	10.7	12.9	22.8	25.7
1554868_s_at	3320.4	4081.7	4404.7	4850.2	4406.6	3898.3	3568.7	3660	3139.6	989.5	572.91	1809.4	1418.4	1286.2	2544.5	3149.7	3330.6	2993.1	3408.7	2424.3	4074.1	3241.9	3463.4	3692	3294.3	4231.9	2006.8	992.1	2268.9	5187.1	3861.2	3381.9	1929.5	3210	2890.8	4418.2
1554869_at	175.8	292.7	289.9	182.3	313.1	277.3	249.5	170.8	280.2	218.9	53.56	423.5	293.4	265.4	386.4	103.9	144.8	226.4	214.1	140.7	124.4	179.2	176.6	147.2	167.6	147.9	205.2	214.1	213.7	99.7	140.2	261.1	139	173.5	157.8	151.5
1554871_at	29.2	57.1	3.1	22.9	3.8	33.9	15.4	27.8	10	2.2	9.25	16.8	32.1	36.5	34.2	2.9	3.2	17.6	15.4	10.1	52.3	1.1	21	2.4	6.8	28.9	87.6	11.7	12.1	15.9	21.9	28.8	20.7	10.3	6.2	27.4
1554872_a_at	12.6	36.2	12.7	16.6	11.8	16.5	17.6	19.1	25	56.8	12.95	8.8	15.8	78.4	82.2	12	13.2	51.8	20.8	81.8	27.6	42.1	60.3	40.7	22.4	23	14.2	77.9	45.2	52.6	19.7	9.5	68.7	15.8	17.6	12.4
1554873_at	221.1	181.2	146.1	156.6	207.4	148.6	138.2	126.6	225.8	192.9	29.34	233.4	146.4	179.2	95.8	75.4	140.1	75.5	108	101.6	91.8	109.9	143.6	132.1	127.3	154.8	234.1	209.7	101.1	97.5	57.8	147.8	63.5	123.1	148.4	50.3
1554874_at	6.2	32.2	50.5	46	7.1	25.3	67.1	11.1	76.5	20.6	9.64	25.7	16.9	59.3	2.9	2	39.2	2.5	8.5	24.1	32.3	6.6	5.5	46.6	10.8	11	29.5	1.6	15.8	21	22.9	11.5	1.8	8.3	63.5	7.9
1554875_at	30.2	98.6	24	3.7	69.3	3.7	49.8	54.2	36.4	3.5	12.35	27.2	21.2	4.5	24.2	68	11.1	3.2	30.6	4.2	69.4	42	3.6	6.7	31.1	5.6	3.3	2.4	4.5	35.7	51.6	10.8	16.2	23.1	7.6	54.3
1554876_a_at	403.2	613.8	810.2	558.1	464.9	507.1	577.4	458.7	438	1400	57.82	180.6	315.3	439.4	418.8	381.8	283.1	411.1	375.9	312.5	249.9	424.2	349.3	294.1	347	114.6	302.1	346.5	492.4	403	431.2	326.3	288.2	316.1	428.2	200.8
1554878_a_at	482	851.3	704.3	584.8	838.8	551.9	656.8	714.8	855.8	404	54	229.9	231.6	193.7	244.8	528.7	496	587.4	643.5	290.1	463	555.9	646.4	472.6	599.3	647.5	339.7	164.8	164.5	613.7	785.7	606.2	313.6	364	415.5	464.8
1554880_at	68.6	270.7	158.3	144.3	177.5	175.7	137	152.7	235.4	112.6	40.06	83.7	91.3	205.8	201.9	157.7	110.2	48.1	145.2	213.6	21.1	136.8	166.6	67.6	157.6	197.2	170.1	71.9	164.6	165.6	166.3	94.7	40.3	25.3	260.4	203.6
1554882_at	23	16.6	16.9	23.1	2.4	33.4	41.7	3.3	28.2	3.5	10.87	73.8	5.1	1.9	61.7	4.3	4.8	2.1	15.2	1.9	3.5	3.7	26.6	27.2	17	13.2	23.8	29.7	2.2	27.4	8.2	31	13.7	2.4	33	38.4
1554883_a_at	163.4	262.7	420.8	423.2	306.2	354.3	191.1	222.7	325.2	74.6	18.73	104.5	46.2	100.5	154.8	169.9	243	227.6	241.5	128.6	208.4	249.3	183.1	218.8	165.4	218.5	174.5	28.5	115.9	348.6	265.2	236	120.3	208.9	148.5	219
1554884_at	25.3	2.1	3.7	40.4	47	1.6	4.7	19	2.9	50	14.61	86.1	2.8	4.7	42.5	23.8	3.3	3.2	2.8	44.5	3	4.9	1.4	12.6	3.3	2.5	4.4	10.4	43.8	26.6	6.2	12.7	6.4	5.5	1.3	2.8
1554885_a_at	134.5	144.1	162.3	140.3	182.3	149.6	155.3	98.4	328.8	122.3	20.13	132.1	60.4	32	170	99.3	105.8	72.1	204.2	175	112.8	165.4	164.4	120.1	83.7	157.7	228.6	33.6	56.4	133.7	135.4	153.6	84.2	171.5	140	109
1554886_a_at	43.1	8.4	34.9	109.4	17.8	85.9	8.8	58.8	51.3	151.7	15.84	21	91.2	81.6	153	28.1	83.9	61.3	164.8	61.9	90.5	31.8	115.8	62.4	27.1	75	129.7	100.4	66.2	60.6	35.4	72.3	55.4	63.3	98.8	101.9
1554887_at	6.4	48.5	33.4	30.8	2.4	6.2	1.7	2.2	3	2.9	8.74	1.3	28.4	8	7.6	11.8	3.6	4.3	7	6.5	6.3	3.3	8.2	31.6	2	3.7	46.5	4.8	6.1	33.3	4	2.1	25.3	1.6	2.1	2.2
1554889_at	37.2	166.1	70.8	33	151.7	117.4	84.4	64.6	82.6	84.2	11.57	133.7	70.8	46	67.6	95.7	85.9	64	111.9	97	38.7	95	76.2	16	61.3	120.1	52.5	65.4	16.4	64.6	100.8	128.8	61.5	86.1	101.5	74.1
1554890_a_at	1210.8	1225.7	1016.7	1267.1	1162.6	950.1	1025.7	970.2	1269.9	503.1	116.68	538	300	152.7	361.5	356.9	716.5	302.8	622.8	375.3	532.8	652.1	567	425.2	524.4	745.4	566.8	271.4	282.8	766.3	603	640.7	258.7	455.3	608.8	634.3
1554891_at	11.9	111	39.3	7	9.4	81.9	4.2	8.1	17.8	23.8	13.03	12.3	11.5	15.4	11.3	5.2	55.5	18.9	23.4	7.4	9.3	13.8	8.7	9	10.2	6.3	13	15.9	9.5	6.4	9.6	17	9.3	16.6	7.3	11
1554892_a_at	339.4	80.5	63.7	390.5	49.6	374.1	263.8	54.8	334.2	23.5	10.53	95.2	78.6	114.9	37.6	68.8	34.2	96.8	57.4	41.6	34.2	58	115.5	55.4	74.8	127.7	69.5	64.1	27.2	79.1	38.8	116.8	43.7	42.9	104.5	185.3
1554894_a_at	205.3	233.5	334.5	233.3	268.1	216.9	218.1	167.6	332	338.4	53.92	202.4	168.6	217.6	269.1	170	197	156.7	283.3	210.2	195.5	239.3	117.3	182.9	141.4	277.6	284.5	221.3	215.3	194.2	178.2	308.7	98.3	158.1	153.7	250.3
1554895_a_at	9.9	6.9	10.9	14.8	5.3	16.7	7.7	4.4	31.1	11.1	29.79	16.2	3.7	5.3	10.8	5.9	21.4	10.2	13.3	7.6	8.5	7.8	8.6	16.4	6.7	15.7	15.6	16.5	6	7	9.1	5.3	5.1	7.1	11.1	18.9
1554897_s_at	7.6	15	8.3	6.6	15.4	6.3	13.9	10.2	87.4	35.7	16.88	52.2	7.8	15.1	31.8	12	18	67.6	17.5	10	4.5	12.8	13	10.2	42.4	16.7	23.8	5.1	4.3	49.5	52.1	8.8	12.2	9.1	10.1	19.9
1554899_s_at	10330	10290.1	10215.6	9544.6	8051.8	9109.6	7610	9799.2	10005.5	4700.6	775.48	1936	4680.8	5441.6	4926.1	15080.5	7331.4	11683.2	10245	10429.5	12083.1	9728.8	6852.7	7811.1	12946.4	3611.6	5043	3001	5515.4	10736.9	8043.8	8162	4852.7	8354.9	7674.3	10197.5
1554901_at	50.6	53.6	61.7	50.4	59.5	61.4	54.8	54.7	92.7	62.9	10.88	20	78.6	16.6	42	40	7.2	56.5	141.6	9.4	24.5	67.5	16.1	45.3	3.3	55.4	67	52.1	43.2	37.9	39.4	45.4	2.1	22.2	45.7	9.5
1554903_at	93.7	210.8	90.8	153.1	33.9	163.6	101	126	24.7	26.5	46.39	36.5	24.1	53.6	178.3	27.1	97.3	109.1	43.6	10.5	169.9	221.7	39.4	54.7	127.4	146.1	181.8	117.2	120.7	120.2	98	172.2	161	70.2	124.1	172
1554905_x_at	116.9	129.1	102	118.5	152.3	177.2	18.1	140.1	42.7	184.3	48.5	16.2	126.6	137.8	266.5	53.9	142.9	178.5	88.3	179.7	108.3	139.9	81.8	171.5	283.6	63.9	100	41.3	180.3	126	29.6	249.8	202.5	118.5	110.8	203.5
1554906_a_at	108.2	47.2	126.8	110.8	67.7	49.1	37.1	201.7	53.4	92.4	9.85	1.9	72.9	48	66.8	23.7	41.2	95	55.6	75	34.9	29.2	28.6	47.9	141.4	43.8	73.3	57.6	3.3	97.2	89.1	86.5	88.5	30.8	57	52.3
1554907_a_at	7.6	96	25.7	64.5	73.9	48.1	20.1	55.7	73.5	42.5	12.08	16	88.1	15.7	10.2	65.3	105.1	65	81.7	62.4	45.5	73	124.7	136.1	58.4	54.4	48.3	7.5	55	74.3	49.8	47.3	45.7	84.7	68.7	86.4
1554908_at	5.2	7.6	5.1	11.6	8	16.4	9.1	6.8	4.6	4.9	9.96	15.7	3.7	3.3	8.4	2.4	19.7	22.3	20.8	9.5	2.1	4.6	2.7	2.5	12.7	12	19.7	2.6	10.8	13.4	4.5	2.4	4.4	46.2	2.5	24.9
1554909_at	66.7	49.9	57.7	39.7	39.3	58.4	44	96.4	13.5	71	14.22	37.5	93.8	28.8	150.9	85.9	21.4	58.4	86.9	86.3	30.2	96.7	57.3	33.2	12.2	86.9	105.3	81.4	35	53.6	74.3	103.9	87.8	9.8	23.3	109.1
1554910_at	71.7	119.1	188.1	80.4	189.4	120.3	210.1	115	193.6	405.9	17.82	190.6	146.9	118	199.3	23.3	91.8	108	148.7	77.9	41.1	52	87.6	129.2	105.9	120.1	164.4	183.6	75.8	72.5	69.8	168.1	126	111.9	73.8	36.2
1554911_at	12.8	8.4	6.3	25.8	20.9	25.8	11.1	9.9	67.8	65.7	25.93	100.5	18.7	19.5	25.8	8.1	13.8	51.9	16	3.9	17.5	62	54	10.9	63.9	13.7	7.2	52.8	22.7	5.4	60	24.3	8.9	10.5	14.5	10.4
1554912_at	1.2	3.2	1.6	8.6	3.7	3.8	2.2	3.7	2.3	8.2	8.66	1.7	3	2.3	1.7	0.7	3.9	7.7	2.9	14.7	4.1	2.4	3.4	3.6	5.3	21.3	2.1	8.5	29.3	1.2	3.1	3.1	1.9	3.1	34.1	2.8
1554914_at	11.8	118.4	36	39.4	45.2	76.5	78.5	57.7	101	11.5	14.34	52.6	68.1	9.4	8.8	43.2	43.4	16.3	52.8	38	30.4	37.7	60.3	7.6	38	35.5	72.8	7.3	67.3	35.5	52.4	45.7	29	46.2	26.6	53.6
1554915_a_at	332.2	432.5	175	262.3	258.4	411.2	360.2	323.6	338	130.1	29.12	258.1	140.9	147	118.3	197.5	138.6	98.5	209.7	159	291.3	208.9	268.9	279.9	129	270.9	156.8	247	182.7	219.7	228.5	175.5	83.4	254.1	257.7	261.8
1554916_a_at	94.8	144.2	101.5	21.8	27.2	43.3	109.7	71.5	151.5	11.3	14.55	46.8	67.3	57.3	65.2	39.2	86.1	104.1	80.6	76.5	68	6.1	83.7	71.8	76.9	45	91.3	82.4	53.4	86.2	48.2	85.7	87.9	82.3	37.3	21.6
1554918_a_at	206.4	252.6	226.8	138.4	167.7	234.2	179.2	199	251.1	52.6	90.85	271	292.9	109.6	302.1	204.5	297.7	421.4	216.8	146	153.9	182.5	191.4	250.1	184.9	293.3	121.3	123.1	102.8	155.3	156.8	312	165.5	283.1	175.1	147.3
1554919_s_at	22.8	42.8	67.6	6.8	5.4	59.9	5.8	30.9	9.1	61.3	14.99	58.1	47	168.9	72.7	26.2	24.5	6.7	20.5	63	36.1	42.3	52.1	62.9	48	25.5	88.8	5.3	16	32.3	62.2	44.9	7	46.8	30.8	55.7
1554920_at	34.3	15	23.6	16.1	0.5	11.1	8.9	23.1	13.9	1.7	7.45	27.1	2.1	4.5	19.8	17.3	2.1	0.1	20.7	3.4	5.7	14.2	10.1	2.6	0.6	0.6	41.8	2.9	1.4	4.7	2.1	8.1	23.8	1.3	0.7	0.5
1554921_a_at	3.7	81.7	7.1	24.6	7.4	8.7	2.3	29.3	34.8	26.2	7.11	2.9	7.3	26.4	59.5	21.4	7.4	14.8	33.4	7.8	36.1	25.9	35.8	10.5	37.2	37	32.9	74	10.5	33.4	30.9	4.7	78.1	1.1	40.2	66
1554922_at	44.5	50.9	41.8	45.7	71.5	42.6	28.7	24.8	19.2	82.4	8.73	126.9	31.6	2.1	3	66.1	5.2	2.2	60.3	48.9	64.2	2	52.9	5.3	24.8	64.8	39.1	30.9	17.4	19.7	38	48.9	1.3	1.5	17.5	31.2
1554923_at	15.7	6.1	7.9	46.8	35.6	18.6	19	2.9	95.9	3.7	13.89	16.9	6.3	5.9	9.9	27.4	44.4	7.8	52.7	8.9	9.2	9.3	9.2	41.6	44.7	39.6	56.2	20.9	53.2	50.1	99.8	14.5	6.9	4.2	16.7	6.5
1554927_at	7.2	23.1	9.4	11.4	32.8	20.1	14	9.4	5.3	12.3	15.74	10.8	63.9	19.6	17.6	40.4	14.3	15.6	24.4	9.4	13.6	7.4	12.6	9.7	15.2	4.9	13.7	10.4	12.7	10	12.4	7.1	10.3	10.5	23.4	12.5
1554929_at	52.4	62.4	90.4	34.3	83.6	41.5	54.1	81.8	121.1	115.3	10.69	19.4	15.4	35.8	135.3	65.9	48.3	39	70.5	81.8	42.6	79.1	36.2	57.2	88.2	97.7	6.8	5.3	7.4	60.8	64.1	38.2	15.6	54.8	72.6	56.5
1554930_a_at	192.5	281.1	159	60	210.6	285.3	213.6	220.7	274.2	111.9	54.39	220.6	228.5	151.4	274.8	245.9	455.1	168.8	331.8	198.1	375.9	314	246.8	219.6	168.3	225.5	330.3	297.7	211	228.4	200.6	309.1	154.2	260.5	260.9	194.2
1554931_at	2.1	58.6	58.5	17.2	38.8	34.3	22.6	3.7	15.9	29.6	11.53	24.1	4	13.8	5.4	8.3	5.5	23.4	24.7	3.4	52	5.4	72.2	23	47.7	7.4	52.2	17	37.7	5.9	50.8	6.3	39	3.3	72.2	28.9
1554932_at	9.4	10.3	2.2	14.2	3.7	7.9	4.2	7.1	4.6	8.6	9.95	3.5	1.8	3.6	6.9	3.2	4	2.6	13.7	37.8	4.4	25.9	12	29.9	5.5	1.4	2.5	9.2	49.1	4.7	26.7	17.1	1.5	20.1	6.3	20.2
1554933_at	162.2	232.3	443.7	379.8	552.6	344.6	374.7	249	144.3	946.2	223.88	1099.7	570.9	1084.6	840.7	541.2	228.6	468	479.2	177.1	96.8	514.1	200.5	538	397.3	626.4	303.5	1121.4	512.5	219.3	621.9	658.2	918.7	351.9	470.3	132.3
1554934_at	22.3	92.4	136.6	56.8	164.7	44.8	90.7	85.6	65.9	64.5	14.03	32.6	83.8	96.8	135.5	20.1	154.9	42.8	106.1	77.2	58.2	126.5	71.9	70.6	42.3	85.2	91	61.4	50	64	116.1	100.6	74.4	45.2	42.2	52.9
1554937_x_at	39.1	190.9	147.5	106.6	22.7	93.5	80.3	169	136	19.4	59.8	95.9	138.1	66.6	127.4	138.2	19.9	23.4	15	85.6	75	21.5	131.4	117.9	11.2	10	164	115.9	23.7	9.5	68.2	46.5	6.1	24.9	124.4	9.4
1554938_a_at	6.9	6.9	4.1	108.1	25	9.7	9	4.6	8.6	36.4	29.16	16.4	18	12.4	26.4	34.3	11.9	9	19.2	31.8	5	16.8	5.7	6.2	19.4	19.6	8	21	6.4	5.9	30.5	44.7	40.6	4.8	5.4	22.3
1554940_a_at	33.5	14.9	10.1	3.9	43.2	18.1	67.5	18.5	13.8	39.3	13.24	18.5	25.3	94.8	93.5	7.8	26.9	17.6	21	4.6	32.7	66.2	7.3	10.9	6.3	14.9	5.8	52.4	11.9	10.2	7.6	40.6	27.8	8.5	50.1	35.9
1554941_at	8.7	53.2	9.7	11.3	25.6	35.7	1.6	19.2	29.6	50.5	10.14	57.9	25.6	2.5	36.5	36.4	11	4	13.5	3.8	8.6	21.5	15.4	4	3.4	5.4	5.1	3.1	0.8	2.1	3.7	29.1	0.8	2.9	3.4	25.5
1554942_a_at	92	52.9	83.4	78.7	104.7	142.8	112.4	93.9	156.3	46.3	42.06	21.5	119.1	227.6	283.6	125.1	165.2	53.2	173.1	19	59.1	90	104.9	36.3	96.4	123.5	177.7	85	97.7	72.3	15.8	149.3	47.4	120.7	175.9	89.9
1554943_at	64	105.9	89.2	73.7	49.4	92.2	65.1	82.1	103.8	80.8	16.33	47.3	135.8	116	159.3	86.8	9.2	91.3	64.4	33.3	73.2	33.7	83	47.6	98.9	71.7	72.7	115.3	31.8	42.5	25.8	50.6	77.2	53.7	27.2	69.9
1554945_x_at	51.6	120.5	92.6	29.4	69.2	71.6	111.7	70.1	78	45	14.25	88.8	82.1	115	145.7	60.9	104.6	92.7	80.9	24.1	66.6	68.9	84.7	104	119.3	103.7	113.2	125.9	45.9	78.6	101.3	82.8	15.1	55.1	98.9	95.2
1554946_at	11.4	3.1	7.2	7.1	3.6	2.7	70.8	13.7	24.7	26.8	9.29	41.8	45.6	5.4	42.9	22.3	11.7	7.5	8.4	50.7	28.1	29.7	9.1	5.7	43.3	32.5	29.7	63.8	4	8	17.1	24.7	6.3	6.6	2.8	8.7
1554947_at	6.8	76.2	39	30.2	15	3	6.9	11.6	52.1	43.5	9.27	55	82.9	67.4	62	6	28.5	25.6	11.1	10.5	7.7	10.9	23.1	40	12.9	22.9	9.4	51.7	21.4	27.9	15.9	76.6	4.8	39.2	40.4	12.7
1554948_at	199.4	422.6	588.4	517.9	466.6	175.4	642	645.7	519.7	409.4	102.64	491.6	997	968.9	643.8	439.9	441.6	483	720.1	376.6	141.2	694.1	382.1	492.6	739.1	320.8	675.2	306.8	863.1	224.3	472.3	493.1	526.5	543.8	540.8	76.1
1554949_at	54	12.1	28.1	7.7	17.2	16	29.6	69.4	88	30.4	15.4	70.3	70.4	56.3	24	28.6	96	25.2	8.3	22	21.6	5.6	35.1	16.1	5.1	101.3	15.2	19.5	16.1	21.5	27	13.2	33.5	20.4	63	18.7
1554950_at	65.8	129.7	98.5	128.9	135	112.4	122.4	42.5	184.2	93.8	42.25	111.1	74.7	153.9	122.2	76.4	147.4	74.4	63.3	69.3	61.8	81.3	82.4	94.9	163	80.5	24.7	86.6	115.9	45.4	87.6	89	104.3	80.8	97.1	11.1
1554951_at	50.1	67.2	9.8	32.1	39.6	3	53.2	84.4	119.2	46.8	8.8	8	65.2	12.6	77.4	92.2	53.5	30.3	65.8	50.4	91.7	64.1	28.2	37.6	48.7	90.2	71.5	172.5	18.6	34.1	47.6	71.7	25.4	26.7	29.4	64.4
1554952_s_at	694.7	1083.8	672.2	895.7	710.1	1102.5	1187.6	919.7	1156.3	771.3	54.29	315.8	997.4	1056.8	517.7	1446.1	674.3	1686.6	879.8	1429.8	1396	818	793.1	505.8	739.9	455.5	597.5	350.5	754.1	961.1	738.1	513.7	647.6	389	709.8	512.8
1554953_a_at	16.1	16.8	25.3	16	6.8	9.4	21.3	12	25.6	11.9	41.96	21.1	131.4	92.2	141	53.4	45.8	29.7	12.7	115.6	15.2	17.5	11.8	134.5	17.3	33.6	20.6	23.2	69.7	19.9	8.3	76.1	29.1	13.4	9	58.8
1554954_at	10	38.9	6.2	12	7.2	84.2	39.5	27.6	52.3	83.8	15.82	9.7	75.5	102.5	57.5	61.4	61.6	34.9	12.6	60.8	52.2	9	70.7	11.9	7.5	12.1	62.5	62.5	18.2	52.8	42.1	59.5	31.9	6.7	40.3	72.7
1554957_at	54.1	69.9	51.9	3.9	39.4	8.9	44.3	34	129.7	63.3	12.37	29.9	89.1	79.5	58.5	58.1	70.7	39.6	41.2	43.2	4.8	69.3	49.8	13.2	55	91.3	49.5	50.9	59.7	39.9	10.3	82.6	51.4	18.4	63.4	39.6
1554958_at	358.5	625.3	508.6	326.2	536.1	460.2	469.3	432.3	746.8	258.8	100.61	388.5	177.1	125	276.1	192.1	371.9	294.1	287	354.4	279.2	339.7	303	248.2	339.8	209.6	358.7	247.5	249.9	337.8	351.5	564.5	189.3	578	307.8	191.2
1554960_at	3.9	32	2.2	5.1	22.4	9.1	23.2	45.1	6.4	32.4	8.68	54.8	8.7	2	34.4	40.8	14.9	4.4	11.9	16.6	4.4	37.8	16.4	3.5	3.9	5.5	3.6	39.3	51.4	11.2	7.8	6	20.1	15	38.5	32.1
1554961_at	17	17.9	4.1	4.1	4.1	6.1	3.9	8.5	7.2	4	25.18	4.1	83.5	5.6	6.3	3.5	10.1	7.2	7.5	31.8	33.2	4.2	4.4	5.5	10.8	5.9	14.5	6.8	6.3	48.9	6.6	7.1	4	3.8	9.2	9
1554962_a_at	28.7	71.8	45.4	102.7	79.2	60.2	63.3	61.4	63	172.8	107.66	72.9	148	48.8	69.2	50.2	110.1	81.9	74.6	100.7	38	23.7	117.7	134.4	22.4	25.7	109.1	86.4	52.9	30.9	34.8	85	82.4	89.4	147	61.1
1554963_at	69.3	213.2	121.8	75.1	176.6	19.4	123.9	122.9	156.3	424.4	31.49	552.8	242.9	201.5	186.3	119.8	21.2	50.2	87	87.3	38.1	66.7	73.6	116.3	24.9	113.5	171.1	365	118.3	33.5	105.6	105.7	217.7	10.9	169.2	60.6
1554964_x_at	47.2	169.6	119.8	66.9	110.3	11.1	95.1	129.1	158.8	422.3	21.69	395	212.7	179.3	173.1	21.8	13.8	52.7	85.6	42.7	22.6	98.5	64.4	56	57.6	26.3	160.2	343.9	102.1	28	56.3	84.7	164.4	74.8	65.2	34.2
1554965_at	17.2	7.4	26.4	5.4	2.8	29.8	14.2	4.4	9.1	76.3	11.11	9.7	78.1	39	73.1	14.1	2.3	11.6	31.7	6.2	3.9	48.7	58.6	5	29.3	7.8	85.7	7.7	3.2	17.6	3.4	61.1	7.1	15	64.4	33.7
1554966_a_at	30.8	81.2	7.3	13.7	12	13.9	58.2	4	93.1	3.9	11.8	70.8	27.9	18.7	68.2	51.7	77.9	14.1	69.5	14.7	72.8	14.4	52.6	98.4	32.1	10.3	22.4	12.1	34.4	48.9	9.8	60.7	79.5	77.4	23.2	53.4
1554967_at	41.8	50.3	63.9	21.8	81.7	68.5	66.8	62.8	88.5	14.3	16.88	10.4	60.2	12	21	60.5	35.4	83.3	70.6	82.1	41.1	56.5	71.4	99.9	36.3	23.9	75.8	23.6	22.3	32.5	106.5	41.4	8.2	63.6	71.8	8.7
1554969_x_at	113.4	123.1	10.7	35	58.7	74.3	93	10.9	48.8	19.7	17.02	116.8	55.7	99.6	38	13.9	23.3	94.9	63.9	11.8	9.5	89.3	53.2	45.7	68.7	19.7	113.6	106.7	76.8	5.5	27.3	55.6	14.5	72	63	10.5
1554970_at	5	19.6	6.6	4.2	7	14.9	10.8	7.1	8.7	19.7	15.76	47.8	28.7	37	85	3	10.5	11.4	11.6	62.6	11.9	8.3	6.3	5.1	24	11.1	4.7	10.6	8.4	3.4	5.7	7.9	5.4	3	5.8	5.6
1554971_at	91.9	75.6	147.8	81.6	91.9	131.4	13.5	81.4	124.1	78.6	19.82	77	108.8	13.5	182.4	87.5	120.4	42.6	16.9	12.7	50.8	82	15.7	110.3	45.6	79.2	72.9	95.1	48.3	87.9	110	116.7	48.6	26.1	61.4	26
1554972_at	71.1	52.9	55.9	64.5	14.9	36.5	26.1	49.7	38.9	82.1	20.98	10.6	76.1	87.2	110.4	66.6	33	9.7	53.8	57.2	15.3	91.2	60.9	57.1	8.1	17.6	38.7	87.9	12	13.5	75.9	128.1	25.4	41.1	26	35.1
1554973_a_at	83.5	163.7	132.1	34.7	76.2	77.9	177.5	118.4	78.4	98.9	18.78	5.3	23	56.9	159.6	96.3	128.8	86.2	120.9	75.2	86.3	153.9	125.8	89.7	114	66.7	52.8	32.4	51.1	121.6	104.5	153	51.1	114.9	65.8	108
1554974_at	9.8	58.6	82.6	80.6	16.1	29.5	106.7	17.3	10.9	48.5	18.11	20.3	33.5	11	30.1	23.4	28.2	10.9	18.5	34.8	33.4	16.8	49.5	5.3	18.5	18.1	8.1	55.6	47	8.7	17.6	21.2	9.1	70.5	10.1	28.7
1554976_a_at	1.6	8.6	4.9	1.7	7.2	1.8	2.1	2.4	67.5	7.5	10.95	14.6	9.1	13.2	8.5	3	15.3	5.4	6.6	4.4	17.7	10.8	46.4	6.4	28.8	3.2	27.8	6.7	45.7	10.4	16.4	8.1	1.1	15.6	3.7	4.8
1554977_at	89.1	181.3	165.1	115.2	91.4	116.9	81.1	129.1	176.5	121.1	57.73	107.5	187	109.7	192.4	95.3	124	96.7	136	118.2	107.6	108	160.9	66.7	172.7	74.8	182.3	114.9	130.2	124.1	117.1	32.1	36.3	42.2	106.7	121.6
1554978_at	2.3	94.3	7.9	25.7	5.2	28.8	15.1	38.2	102.1	35.6	20.7	112.2	59.2	65.5	127.5	45.6	14.2	18.9	25.1	52.4	18	15.6	42.1	15.6	77	7.2	48.7	8.9	20.5	12.4	14.3	27.2	8.8	60.7	17.7	56.2
1554980_a_at	71.4	221.7	158.5	179.5	31.1	30.1	116.8	120.1	170.9	124.8	39.96	119.2	19.4	95.8	239.5	83.2	139.8	179.7	105	76.9	161.1	117.6	113.6	36.2	232.6	94.7	121.6	34	119.8	121.9	16.6	123.4	18.1	87.1	76.7	191.3
1554981_at	1.1	3.1	1.5	26.7	4	59.8	1.7	2	1.3	15.9	8.04	35.5	0.7	26.9	3.7	3	3.5	42	4	27.6	21.6	1.4	43.2	17	19.1	3.9	11.6	71.8	1.2	24.5	1.5	20.7	40.5	15.5	1.3	9.6
1554982_a_at	2	2	2.4	1.5	2.4	3.1	3.9	11	4.6	2.1	9.18	2.4	5.7	2.9	5.6	3.7	4.8	5	21.1	2.1	2.9	2.8	2	7.5	5.8	42.1	1.8	39.4	4.4	3.1	34.3	3.3	4	2.5	17.9	24.5
1554983_at	46.5	59.1	10.7	25.1	26.2	53.1	43	29.7	55.8	76.2	19.53	36	28.2	13.6	61.5	2.4	34.1	32.4	111.7	16	43.9	34.6	7.6	5.6	17.1	66.9	62.8	59.8	9.4	40.3	54.2	57.1	18.4	10.9	29	45.8
1554984_a_at	130.6	193.5	115.8	134.7	141	146.7	191.5	95.5	131.9	99.8	57.82	150.8	27.3	112.1	131.5	57.5	248	152.2	246.1	123	88.1	166.8	158.9	146.5	7.1	151.7	134	55.4	38.3	103.5	347.6	119	75.9	144.9	132.8	156.6
1554985_at	137.1	78.8	43.8	76.4	123.4	94.1	91.7	73.8	170.3	100.2	33.35	124	148.5	158.2	205.1	133.6	140.5	75	54.3	144.3	77	135.5	56	116.4	107.2	128.6	101.7	154.6	198	132.1	71.1	91.1	162.8	135.9	101.4	56.4
1554986_a_at	121.3	198.9	220.7	223.4	219.5	103.2	205.2	151	154	125.6	21.41	55.5	104.1	136.6	193.4	160.4	277.1	235.3	268.9	227.1	174.1	253.3	207.6	230.9	273.9	263	163.7	103.1	83.2	328.5	403.9	232.9	107.8	255.2	241.2	203.7
1554987_at	37.4	105.2	118	67.6	102.3	93.1	93.3	84.5	48.9	99.4	21.51	118.7	85.7	73.5	139.8	116.7	103.9	58.8	124.9	38.9	34.1	84.7	86.7	54.1	151.6	136.6	167.5	120.1	65.9	71	56.3	110.9	40.7	74.7	46.8	59.7
1554988_at	3.5	7.4	2.1	2.3	6	1.8	50.2	3.1	17.7	11.9	8.55	16.1	2.9	1.2	15.1	2	24.3	6.2	3.2	8.8	24.1	20.2	2.6	4.4	29.9	4.3	1.9	3.8	2.3	5.5	12.1	5.9	5.9	4.3	18.7	45.5
1554989_at	77	23.3	58.2	66.9	97	90	56.2	8.8	18.2	88.4	23.72	13.7	81.7	53.8	13.9	14	73.5	6.8	24.6	14.7	40.7	42.9	30.7	13.5	56.9	90.7	157.4	65	19.4	8.5	44.5	19.9	35.8	65.2	31.7	50.4
1554992_at	19.3	18.5	92.1	7.1	77.7	35.6	4.5	11.6	125.1	14.3	24.03	8.2	18.7	13.1	72.7	66.1	27.7	29.2	25.8	13.6	66.6	74.8	81	8.5	52.9	89.4	20.1	108.2	20.4	68	43.9	102.2	92.1	13.3	39.1	22.9
1554994_at	7.2	17.8	28.5	26.1	28.5	33.7	6.4	22.7	3.3	7.9	9.34	14	2.1	1.2	5.7	14.7	23	5.1	62.7	2	20	33.1	32.4	5.7	4.5	34.6	49.8	3.1	17.3	12.8	22.8	18.8	3.4	5.8	29.8	15
1554996_at	4.1	2.8	23.8	3.4	26.4	2.7	4.6	6	3.4	1.6	9.71	10.5	5.4	6.5	32.8	5.9	6.2	18.3	4.1	6.5	1.8	2	6.8	11.2	4.4	5.3	2.7	7.5	2	1.6	29.2	25.1	3.3	18.1	4.5	3.5
1554997_a_at	124.3	103.3	223.6	56.8	71.2	57.3	9.7	80.7	64.2	167.9	10.96	10.1	382.4	5.6	40.8	155.8	57.5	164.4	14	137.4	52.7	45.1	30.8	38.5	446.5	48.4	78.6	69.9	142.7	64.5	183.5	81.2	4.7	74.1	31.2	31.1
1554999_at	96.4	44.5	161.2	84.2	127.8	9.6	78.3	111.5	64.5	176.4	14.73	66.5	277	30.3	443.3	17.8	79.1	120.9	84.1	78.5	6.2	50	8.5	37	179.6	70.8	15.7	347.1	131	49	46.3	78.3	91.4	37.5	15.6	7.4
1555000_at	15.1	38.6	73.5	8.6	32.8	47.1	7.4	9	22.2	44.5	13.77	102.8	60.2	82.8	178.6	49.2	11.4	53.8	27.5	31.5	36.1	9.2	50.2	50.6	30.1	33	91.2	120	38.9	2	21.9	37.3	2.6	45.8	41.9	42
1555001_at	41	48.5	35.9	23	29	57.3	21	5.6	8.3	33.8	9.63	76.7	100.2	54.9	11.6	8.7	4.4	11.3	8.4	6.7	35.6	7.5	32.2	32.7	36.5	48.8	17.4	55.9	13.8	3.2	9.2	31.2	3.1	6	52.5	6.2
1555002_at	3.7	33.6	10.6	41.3	4.8	2.2	19.1	2.9	8	21.9	8.99	24.8	23.7	4.5	7.5	23.3	7.3	28.2	28.7	9.2	1.4	1.7	31.5	36.6	3.6	26.7	4.1	40	7.5	24.2	4.3	14.3	1.5	3	1.6	32.3
1555003_at	7.5	11.1	91.7	33.3	5.4	9.7	51.5	7.9	25.9	16.1	17.76	111.9	6.7	8.9	94.3	4.1	83.1	5.6	34.1	10.2	8.7	22.6	8.8	41.4	8.3	8.3	54.1	40.1	6.7	36	34.7	61.9	14	52.3	55.6	19.2
1555004_a_at	171.5	292.9	179.6	212.3	299.1	179.2	253.1	136.5	238.7	82.6	30.6	133.6	134.6	98.5	212.4	140.7	218.6	65	187.5	171.7	136.2	161	205.6	180.9	109.7	181.6	193.9	84.5	150.6	247.5	220.9	146.2	77.4	116.6	120.6	190.1
1555006_at	7.2	15	57.5	11.3	3.2	5.5	45.5	3.8	6.2	59	18.5	11.4	108.6	125.7	13	12.6	4.9	8.8	7.7	16.7	15.6	33.4	50.4	6.6	48.6	8.9	8.1	19.9	9.5	33.5	31.1	77.1	35.8	6.6	10.9	15.4
[truncated: 52,676 more rows]
