# Supplementary material for: Bioinformatic analysis identifies the immunological profile of turner syndrome with different X chromosome origins
Source: Front Endocrinol (Lausanne). 2023 Jan 17;14:1024244. doi: 10.3389/fendo.2023.1024244 (PMC9887020; doi:10.3389/fendo.2023.1024244)
Supplement: Supplementary file 1 [file DataSheet_1.zip › raw data sheets and R script/Σ╕┤σ║èΣ┐íμü».csv]

group	contol	Xm	Xp
control-1	1	0	0
control-2	1	0	0
control-3	1	0	0
control-4	1	0	0
control-5	1	0	0
control-6	1	0	0
control-7	1	0	0
control-8	1	0	0
control-9	1	0	0
control-10	1	0	0
Xm-1	0	1	0
Xm-2	0	1	0
Xm-3	0	1	0
Xm-4	0	1	0
Xm-5	0	1	0
Xm-6	0	1	0
Xm-7	0	1	0
Xm-8	0	1	0
Xm-9	0	1	0
Xm-10	0	1	0
Xm-11	0	1	0
Xm-12	0	1	0
Xm-13	0	1	0
Xm-14	0	1	0
Xm-15	0	1	0
Xp-1	0	0	1
Xp-2	0	0	1
Xp-3	0	0	1
Xp-4	0	0	1
Xp-5	0	0	1
Xp-6	0	0	1
Xp-7	0	0	1
Xp-8	0	0	1
Xp-9	0	0	1
Xp-10	0	0	1
